# Supplementary material for: Antibacterial and Antifungal Sesquiterpenoids: Chemistry, Resource, and Activity
Source: Biomolecules. 2022 Sep 9;12(9):1271. doi: 10.3390/biom12091271 (PMC9496053; doi:10.3390/biom12091271)
Supplement: Supplementary file 1 [file biomolecules-12-01271-s001.zip]

Archive with 28 entries (27 files):
- biomolecules-1887774-Figure 23. Skeletal types of antimicrobial compounds of plant and fungal origin..png
- biomolecules-1887774-Table S1. Abbreviation of bacteria and fungi.xlsx
- biomolecules-1887774-Table S2. Compounds with antibacterial and antifungal effects..xlsx
- biomolecules-1887774-Table S3.docx
- biomolecules-1887774-The Mol. files of sesquiterpenoids with antibacterial and antifungal activity/
- biomolecules-1887774-The Mol. files of sesquiterpenoids with antibacterial and antifungal activity.zip
- biomolecules-1887774-The Mol. files of sesquiterpenoids with antibacterial and antifungal activity/Figure 1. Different types of sesquiterpenoid skeletons.mol
- biomolecules-1887774-The Mol. files of sesquiterpenoids with antibacterial and antifungal activity/Figure 10. Structures of cadinane-type sesquiterpenoids 122−128..mol
- biomolecules-1887774-The Mol. files of sesquiterpenoids with antibacterial and antifungal activity/Figure 11. Structures of farnesane-type sesquiterpenoids 129¿C135..mol
- biomolecules-1887774-The Mol. files of sesquiterpenoids with antibacterial and antifungal activity/Figure 12. Structures of chamigrane-type sesquiterpenoid 136¿C140..mol
- biomolecules-1887774-The Mol. files of sesquiterpenoids with antibacterial and antifungal activity/Figure 13. Structures of pseudoguaiane-type sesquiterpenoids 141¿C145..mol
- biomolecules-1887774-The Mol. files of sesquiterpenoids with antibacterial and antifungal activity/Figure 14. Structures of drimane-type sesquiterpenoids 146−149..mol
- biomolecules-1887774-The Mol. files of sesquiterpenoids with antibacterial and antifungal activity/Figure 15. Structures of aromadendrane-type sesquiterpenoid 150−152..mol
- biomolecules-1887774-The Mol. files of sesquiterpenoids with antibacterial and antifungal activity/Figure 16. Structures of cuparane-type sesquiterpenoids 153‒155..mol
- biomolecules-1887774-The Mol. files of sesquiterpenoids with antibacterial and antifungal activity/Figure 17. Structures of daucane-type sesquiterpenoids 156‒158..mol
- biomolecules-1887774-The Mol. files of sesquiterpenoids with antibacterial and antifungal activity/Figure 18. Structures of illudalane-type sesquiterpenoids 159¿C161..mol
- biomolecules-1887774-The Mol. files of sesquiterpenoids with antibacterial and antifungal activity/Figure 19. Structures of oplopanane-type sesquiterpenoids 162¿C164..mol
- biomolecules-1887774-The Mol. files of sesquiterpenoids with antibacterial and antifungal activity/Figure 2. Groups in shorthand..mol
- biomolecules-1887774-The Mol. files of sesquiterpenoids with antibacterial and antifungal activity/Figure 20. Structures of picrotoxane-type sesquiterpenoids 165¿C167..mol
- biomolecules-1887774-The Mol. files of sesquiterpenoids with antibacterial and antifungal activity/Figure 21. Structures of rhodolaurane-type sesquiterpenoids 168¿C170..mol
- biomolecules-1887774-The Mol. files of sesquiterpenoids with antibacterial and antifungal activity/Figure 22. Structures of sesquiterpenoids 171¿C205 of other types..mol
- biomolecules-1887774-The Mol. files of sesquiterpenoids with antibacterial and antifungal activity/Figure 3. Structures of bisabolanes-type sesquiterpenoids 1¿C27..mol
- biomolecules-1887774-The Mol. files of sesquiterpenoids with antibacterial and antifungal activity/Figure 4. Structures of guaiane-type sesquiterpenoids 28¿C51..mol
- biomolecules-1887774-The Mol. files of sesquiterpenoids with antibacterial and antifungal activity/Figure 5. Structures of eudesmane-type sesquiterpenoids 52¿C72..mol
- biomolecules-1887774-The Mol. files of sesquiterpenoids with antibacterial and antifungal activity/Figure 6. Structures of eremophilane-type sesquiterpenoids 73¿C92..mol
- biomolecules-1887774-The Mol. files of sesquiterpenoids with antibacterial and antifungal activity/Figure 7. Structures of carotane-type sesquiterpenoids 93¿C104..mol
- biomolecules-1887774-The Mol. files of sesquiterpenoids with antibacterial and antifungal activity/Figure 8. Structures of lindenane-type sesquiterpenoids 105¿C113..mol
- biomolecules-1887774-The Mol. files of sesquiterpenoids with antibacterial and antifungal activity/Figure 9. Structures of germacrane-type sesquiterpenoids 114¿C121..mol
