# Supplementary material for: Antibacterial and Antifungal Sesquiterpenoids: Chemistry, Resource, and Activity
Source: Biomolecules. 2022 Sep 9;12(9):1271. doi: 10.3390/biom12091271 (PMC9496053; doi:10.3390/biom12091271)
Supplement: Supplementary file 1 [file biomolecules-12-01271-s001.zip › biomolecules-1887774-Table S1. Abbreviation of bacteria and fungi.xlsx]

## Sheet: Sheet1
Table S1. Abbreviation of bacteria and fungi
Latin name	Abbreviation
Staphylococcus aureus	S. aureus
Bacillus subtilis	B. subtilis
Micrococcus luteus	M. luteus
Aspergillus sydowii	A. sydowii
Aspergillus parasiticus	A. parasiticus
Trichophyton rubrum	T. rubrum
Candida albicans	C. albicans
Vibrio cholerae	V. cholerae
Enterococcus faecalis	E. faecali
Helicobacter pylori-SS1	H. pylori-SS1
Bacillus cereus	B. cereus
Staphylococcus epidermidis	S. epidermidis
Botrytis cinerea	B. cinerea
Fusarium oxysporum	F. oxysporum
Escherichia coli	E. coli
Pseudomonas aeruginosa	P. aeruginosa
Alternaria brassicicola	A. brassicicola
Pyricularia oryzae	P. oryzae
Proteus vulgaris	P. vulgaris
Microsporum gypseum	M. gypseum
Vibrio harveyi	V. harveyi
Agrobacterium tumefaciens	A. tumefaciens
Erwinia carotovora	E. carotovora
Mycobacterium tuberculosis	M. tuberculosis
Colletotrichum gloeosporioides	C. gloeosporioides
Acinetobacter baumannii	A. baumannii
Vibrio parahaemolyticus	V. parahaemolyticus
Pseudomonas syringae pv	P. syringae pv
Erwinia amylovora	E. amylovora
Corynebacterium fascians	C. fascians
Candida tropicalis	C. tropicalis
Ralstonia solanacearum	R. solanacearum
Aspergillus niger	A. niger
Micrococcus luteum	M. luteum
Micrococcus lysodeikticus	M. lysodeikticus
Salmonella typhimurium	S. typhimurium
Enterococcus faecium	E. faecium
Klebsiella pneumoniae	K. pneumoniae
Vibrio anguillarum	V. anguillarum
Hormodendrum compactum	H. compactum
Fusarium graminearum	F. graminearum
Macrococcus caseolyticus	M. caseolyticus
