# Supplementary material for: Antibacterial and Antifungal Sesquiterpenoids: Chemistry, Resource, and Activity
Source: Biomolecules. 2022 Sep 9;12(9):1271. doi: 10.3390/biom12091271 (PMC9496053; doi:10.3390/biom12091271)
Supplement: Supplementary file 1 [file biomolecules-12-01271-s001.zip › biomolecules-1887774-Table S2. Compounds with antibacterial and antifungal effects..xlsx]

## Sheet: Sheet1
Table S2. Compounds with antibacterial and antifungal effects.
Skeleton	NO.	Compounds	SMILE	source	Taxonomy ID	Microorganism	Activities
	1	Laurecomposin A	Br[C@@H]1[C@@](C)(Cl)CC/C(C1)=C(C)\CC[C@H](O)C(C)=C	The red alga Laurencia composita Yamada	99900	S. aureus	MIC=26.8 μg/mL
						M. gypseum	MIC=4 μg/mL
						C. albicans SC5314	MIC=16 μg/mL
	2	Laurecomposin B	Br[C@H]1[C@](C)(Cl)CC[C@](C(CC/C=C(C)/C)=C)(O)C1	The red alga Laurencia composita Yamada		S. aureus	MIC=15.4 μg/mL
						M. gypseum	MIC=8 μg/mL
	3	Preintricatol	Br[C@H]([C@](Cl)(C)CC/1)CC1=C(C)\CC/C=C(C)/C	The red alga Laurencia composita Yamada		S. aureus	MIC=13.6 μg/mL
						M. gypseum	MIC=8 μg/mL
						C. albicans SC5314	MIC=32 μg/mL
	4	Helianthol B	C/C(C)=C/CCC([C@@]1(O)CCC(C)=CC1)=C	The red alga Laurencia composita Yamada		M. gypseum	MIC=32 μg/mL
						S. aureus	MIC=54 μg/mL
	5	Gossonorol	C/C(C)=C/CCC(C)(O)C1=CC=C(C)C=C1	The red alga Laurencia composita Yamada		M. gypseum	MIC=4 μg/mL
						S. aureus	MIC=10.9 μg/mL
	6	Elgonene C	C/C(C(O)=O)=C\[C@H](O)[C@@H](O)C([C@]1([H])CCC(C)=CC1)=C	A basidiomycete collected in Mount Elgon Natural Reserve	/	S. aureus DSM 346	MIC=100 μg/mL
						M. hiemalis DSM 2656	MIC=100 μg/mL
	7	Elgonene D	C/C(C(O)=O)=C\C[C@H](O)[C@@](O)(C)[C@]1([H])CCC(C)=CC1	A basidiomycete collected in Mount Elgon Natural Reserve		M. hiemalis DSM 2656	MIC=50 μg/mL
	8	Elgonene G	C[C@@]([C@H]1[C@@]2([H])C=C(C)C(O2)=O)(O1)[C@]3([H])CCC(C)=CC3	A basidiomycete collected in Mount Elgon Natural Reserve		M. hiemalis DSM 2656	MIC=100 μg/mL
						B. subtilis DSM 10	MIC=100 μg/mL
						M. luteus DSM 1790	MIC=100 μg/mL
						S. aureus DSM 346	MIC=100 μg/mL
	9	Elgonene H	C[C@@H](C(O1)=O)C[C@]1([H])[C@@H]2[C@@]([C@]3([H])CCC(C)=CC3)(O2)C	A basidiomycete collected in Mount Elgon Natural Reserve		B.subtilis DSM 10	MIC=100 μg/mL
						M. luteus DSM 1790	MIC=100 μg/mL
						S. aureus DSM 346	MIC=100 μg/mL
						M. hiemalis DSM 2656	MIC=100 μg/mL
	10	Elgonene I	C[C@]1(CO)[C@@](CCC2=COC=C2)([H])C(CCC1)=C	A basidiomycete collected in Mount Elgon Natural Reserve		B. subtilis DSM 10	MIC=75 μg/mL
	11	Egonene J	C[C@]1(C(O)=O)[C@@](CCC2=COC=C2)([H])C(CCC1)=C	A basidiomycete collected in Mount Elgon Natural Reserve		B. subtilis DSM 10	MIC=75 μg/mL
						M. hiemalis DSM 2656	MIC=50 μg/mL
	12	Elgonene K	C=C(CCC[C@]1(CO)C)[C@@]1([H])CC/C(CO)=C/CO	A basidiomycete collected in Mount Elgon Natural Reserve		M. hiemalis DSM 2656	MIC=50 μg/mL
	13	Elgonene L	C=C(CCCC1(C)C)[C@@]1([H])CC/C(CO)=C/CO	A basidiomycete collected in Mount Elgon Natural Reserve		M. hiemalis DSM 2656	MIC=25 μg/mL
						M. luteus DSM 1790	MIC=100 μg/mL
						S. aureus DSM 346	MIC=100 μg/mL
						B. subtilis DSM 10	MIC=100 μg/mL
	14	(7S,10S)-7,10-epoxysydonic acid	CC([C@@H](O1)CC[C@@]1(C)C2=CC=C(C(O)=O)C=C2O)C	Aspergillus sp. xy02	5065	S. aureus ATCC 25923	IC50=32.2 µM
	15	(7R,11S)-7,12-epoxysydonic acid	C[C@@H](CCC1)CO[C@@]1(C)C2=CC=C(C(O)=O)C=C2O	Aspergillus sp. xy02		S. aureus ATCC 25923	IC50=36.0 µM
	16	7-deoxy-7,14-didehydro-12-hydroxysydonic acid	OC1=C(C(CCCC(C)CO)=C)C=CC(C(O)=O)=C1	Aspergillus sp. xy02		S. aureus ATCC 25923	IC50=41.9 µM
	17	(E)-7- deoxy-7, 8-didehydro-12-hydroxysydonic acid	CC(CC/C=C(C)/C1=C(O)C=C(C(O)=O)C=C1)CO	Aspergillus sp. xy02		S. aureus ATCC 25923	IC50=31.5 µM
	18	Engyodontiumone I	CC(CC/C=C(C)/C1=C(O)C=C(C(O)=O)C=C1)(O)C	Aspergillus sp. xy02		S. aureus ATCC 25923	IC50=33.4 µM
	19	(+)-hydroxysydonic acid	CC(CCC[C@](C)(O)C1=C(O)C=C(C(O)=O)C=C1)(O)C	Aspergillus sp. xy02		S. aureus ATCC 25923	IC50=34.0 µM
	20	(−)-(7S)-10-hydroxysydonic acid	CC(C)C(O)CC[C@](C)(O)C1=C(O)C=C(C(O)=O)C=C1	Aspergillus sp. xy02		S. aureus ATCC 25923	IC50=36.3 µM
	21	(+)-phomoterpene A	CC(C1=C(O)C=C(C(O)=O)C=C1)C(CCC(C)C)=O	Phomopsis prunorum (F4-3)	1932323	P. syringae pv. Lachrymans	MIC=15.6 µg/mL
						X. citri pv. phaseoli var. fuscans	MIC=62.4 µg/mL
	22	(−)-phomoterpene A	CC(C1=C(O)C=C(C(O)=O)C=C1)C(CCC(C)C)=O	Phomopsis prunorum (F4-3)		P. syringae pv. Lachrymans	MIC=31.2 µg/mL
						X. citri pv. phaseoli var. fuscans	MIC=31.2 µg/mL
	23	α-bisabolol	CC(C1CCC(C)=CC1)(O)CC/C=C(C)\C	Vanillosmopsis arborea Barker	4210	Candida 40006	IC50=8.92 µg/mL
						Candida 40095	IC50=18.15 µg/mL
						Candida 40042	IC50=18.26 µg/mL
	24	(E)-(2S,3S,6R)-atlantone-2,3-diol	C/C(C)=C\C(/C=C([C@@H]1CC[C@](C)(O)[C@@H](O)C1)\C)=O	Cedrus deodara Loud	3322	A. sydowii	MIC=6400 µg/mL
						A. parasiticus	MIC=3200 µg/mL
	25	(E)-(2S,3S,6S)-atlantone-2,3,6-triol	C/C(C)=C\C(/C=C([C@](C[C@@H]1O)(O)CC[C@@]1(O)C)\C)=O	Cedrus deodara Loud		T. rubrum	MIC=125 µg/mL
	0	Atlantolone	CC(C)(O)CC(/C=C([C@@]1([H])CCC(C)=CC1)\C)=O	Cedrus deodara Loud		A. niger, A. sydowii, A. parasiticus, A. ochraceous, A. flavus	MICs=200–800 µg/mL
	27	(E)-α-atlantone	C/C(C)=C\C(/C=C([C@@]1([H])CCC(C)=CC1)\C)=O	Cedrus deodara Loud		A. niger, A. sydowii, A. parasiticus, A. ochraceous, A. flavus	MICs=200–800 µg/mL
	28	Artemivestinolide G	C=C1[C@@H]2[C@@H](O)CC([C@]([C@]([C@H]2OC1=O)([H])[C@@H]3COCC)([H])CC3=O)=C	Artemisia vestita	1811969	B. cinerea	MIC=256 mg/L
	29	Dehydrocostus lactone	C=C1CC[C@@H](C(C2=O)=C)[C@H](O2)[C@]3([H])[C@@]1([H])CCC3=C	Artemisia vestita		F. oxysporum	MIC=256 mg/L
	30	Dihydroestafiatone	C=C1CC[C@@H]([C@H](C)C2=O)[C@H](O2)[C@]3([H])[C@@]1([H])CC([C@H]3C)=O	Artemisia vestita		B. cinerea	MIC=256 mg/L
	31	4α,9α,10α-trihydroxyguaia-11(13)en-12,6α-olide	C[C@@]1(O)[C@H](O)C[C@@H](C(C2=O)=C)[C@H](O2)[C@]3([H])[C@@]1([H])CC[C@]3(O)C	Aerial Parts of Anvillea garcinii	56519	C. albicans	MIC=0.21 µg/mL
						C. parapsilosis	MIC=0.25 µg/mL
						S. aureus	MIC=2.3 µg/mL
						B. licheniformis	MIC=2.3 µg/mL
						E. fergusonii	MIC=5.7 µg/mL
	32	8-O-[3'-hydroxy-2'-methylpropionate]	O[C@@H]1C([C@@]([C@@H](OC(C2=C)=O)[C@H]2[C@@H](OC([C@@H](C)CO)=O)CC3=C)([H])[C@@]3([H])C1)=C	The aerial parts of Centaurea rhizantha	75636	S. aureus	MIC/MBC=500 µg/mL
	33	6α-[4',5'-dihydroxytigloyloxy]-inuviscolide	[H][C@@]12[C@]([C@@H](OC(/C(CO)=C/CO)=O)[C@H](C(C(O3)=O)=C)[C@@H]3CC2=C)([H])[C@](C)(O)CC1	Schkuhria pinnata (Lam.) Kuntze ex thell	176579	E. coli	IC50=125 µg/mL
						P. aeruginosa	IC50=46.88 µg/mL
						E. faecalis	IC50=125 µg/mL
						S. aureus	IC50=62.5 µg/mL
	34	6α-[4',5'-dihydroxytigloyloxy]-isoinuviscolide	[H][C@@]12[C@]([C@@H](OC(/C(CO)=C/CO)=O)[C@H](C(C(O3)=O)=C)[C@@H]3C=C2C)([H])[C@](C)(O)CC1	Schkuhria pinnata (Lam.) Kuntze ex thell		E. coli	IC50=125 µg/mL
						P. aeruginosa	IC50=46.88 µg/mL
						E. faecalis	IC50=125 µg/mL
						S. aureus	IC50=62.5 µg/mL
	35	6-acetoxy-10-β-hydroguaiantrienolide	C=C1CC=C2[C@]1([H])[C@@H](OC(C)=O)[C@H](C(C(O3)=O)=C)[C@@H]3C[C@]2(C)O	Cotula cinerea	282208	E. faecalis 91804	MIC=150 µg/mL
						E. faecalis 91823	MIC=300 µg/mL
						E. faecalis 165
						E. faecalis 91705
						E. faecalis ATCC 29212
	36	6-acetoxy-1α-hydroguaiantrienolide	C=C1CCC2(O)[C@]1([H])[C@@H](OC(C)=O)[C@H](C(C(O3)=O)=C)[C@@H]3CC2=C	Cotula cinerea		E. faecalis 91804	MIC=150 µg/mL
						E. faecalis 91823	MIC=300 µg/mL
						E. faecalis 165	MIC=300 µg/mL
						E. faecalis 91705	MIC=300 µg/mL
						E. faecalis ATCC 29212	MIC=300 µg/mL
	37	Sootepdienone	CC(O)(C)C1=CC2=C(C)C(CC2[C@@H](C)CC1)=O	The seeds of Eugenia jambolana fruit	119950	S. aureus	IZ= 9 mm
	38	Jambolanins E	O[C@@](C1=C2[C@H](C)CCC(C(C)C)=C1)(C)CC2=O	The seeds of Eugenia jambolana fruit		S. aureus	IZ= 10 mm
	39	Jambolanins F	O[C@@](C1=C2[C@@H](C)CCC(C(C)C)=C1)(C)CC2=O	The seeds of Eugenia jambolana fruit		S. aureus	IZ= 10 mm
	40	Guaianediol	CC(C)C1=C[C@@]2([H])[C@](C)(O)CC[C@]2([H])[C@](O)(C)CC1	The seeds of Eugenia jambolana fruit		S. aureus	IZ= 9 mm
	41	Wenyujinin Q	C[C@H]1CC[C@@]2([H])[C@]1(O)C/C(C(C[C@]2(O)C)=O)=C(C)/C	Curcuma wenyujin	136221	A. brassicicola	MIC=50 µg/mL
						P. parasitica var. nicotianae	MIC=100 µg/mL
						C. capsici	MIC=50 µg/mL
						B. oryzae	MIC=50 µg/mL
						D. medusaea Nitschke	MIC=100 µg/mL
						C. paradoxa Moreau	MIC=50 µg/mL
						E. turcicum	MIC=25 µg/mL
						P. theae	MIC=25 µg/mL
						A. citri	MIC=100 µg/mL
	42	4α-10α-dihydroxy-5β-H-guaja-6-ene	C[C@@]1(O)CC[C@]2([H])[C@]1([H])C=C(C(C)C)CC[C@@]2(C)O	Cassia buds	53851	C. albicans	IZ=9 mm
						S. aureus	IZ=7.5 mm
	43	4β, 10β-dihydroxy-1αH, 5βH-guaia-6-ene	[H][C@@]12[C@@](C)(O)CC[C@@]1([H])[C@@](C)(O)CCC(C(C)C)=C2	The rhizome of Alisma orientale	14999	B. subtilis	MIC=50 µg/mL
	44	Guai-9-en-4β-ol	CC1(O)CCC2C1CC(C(C)C)CC=C2C	The stem of Syringa pinnatifolia Hemsl. var. alashanensis	149022	E. coli	IZ=11.02 mm
						S. aureus	IZ=13.41 mm
						B. coagulas	IZ=15.34 mm
						P. vulgaris	IZ=9.67 mm
						P. digitatum	IZ=12.56 mm
						F. oxysporum	IZ=11.64 mm
						A. niger	IZ=13.20 mm
	45	14,15-dinorguai-1,11-dien-9,10-dione	CC(C(CC(C1=O)=O)CC2(C)C1=CC(C)C2)=C	The stem of Syringa pinnatifolia Hemsl. var. alashanensis		E. coli	IZ=15.34 mm
						S. aureus	IZ=9.45 mm
						B. coagulas	IZ=12.01 mm
						P. vulgaris	IZ=14.96 mm
						P. digitatum	IZ=12.34 mm
						F. oxysporum	IZ=15.32 mm
						A. niger	IZ=11.53 mm
	46	4α,5α-epoxy-10α,14H-1-epi-inuviscolide	C[C@H]1C[C@H]2[C@H](C(C(O2)=O)=C)C[C@]34C1CC[C@]3(O4)C	Carpesium macrocephalum	557628	C. albicans SC5314	IC50=38 μg/mL（inhibited biofilm formation） and 106.5 (the yeast-to-hyphae morphogenetic transition)
	47	(1S,2S,4S,5S,7R,10R)-Guaiane-2,10,11,12-tetraol,	C[C@H]1C[C@H](O)[C@]2([H])[C@@]1([H])C[C@]([H])(C(CO)(O)C)CC[C@]2(O)C	Endophytic Fungus Xylaria sp. YM 311643 of Azadirachta indica A. Juss.	1715255	C. albicans, P. oryzae, A. niger and H. compactum	MICs=128–512 μg/mL
	48	(1S,2S,4R,5R,7R,10R)-Guaiane-2,4,10,11,12-pentaol	C[C@@]1(O)C[C@H](O)[C@]2([H])[C@@]1([H])C[C@]([H])(C(CO)(O)C)CC[C@]2(O)C	Endophytic Fungus Xylaria sp. YM 311643 of Azadirachta indica A. Juss.		C. albicans, P. oryzae and H. compactum	MICs=128–256 μg/mL
	49	(1S,4R,5S,7R,10R)-Guaiane-4,5,10,11,12-pentaol	C[C@@]1(O)CC[C@]2([H])[C@@]1(O)C[C@]([H])(C(CO)(O)C)CC[C@]2(O)C	Endophytic Fungus Xylaria sp. YM 311643 of Azadirachta indica A. Juss.		C. albicans, P. oryzae, A. niger and H. compactum	MICs=64–256 μg/mL
	50	(1R,4S,5R,7R,10R)-Guaiane-1,5,10,11,12-pentaol	C[C@H]1CC[C@]2(O)[C@@]1(O)C[C@]([H])(C(CO)(O)C)CC[C@]2(O)C	Endophytic Fungus Xylaria sp. YM 311643 of Azadirachta indica A. Juss.		C. albicans, P. oryzae, A. niger and H. compactum	MICs=32–256 μg/mL
	51	(1R,4R,5R,7R,10R)-11-Methoxyguaiane-4,10,12-triol	C[C@@]1(O)CC[C@]2([H])[C@@]1([H])C[C@]([H])(C(CO)(OC)C)CC[C@]2(O)C	Endophytic Fungus Xylaria sp. YM 311643 of Azadirachta indica A. Juss.		C. albicans, P. oryzae, A. niger and H. compactum	MICs=32–256 μg/mL
	52	Sutchuenin J	C[C@]12CCCC(C)=C1C[C@](C(CO)=C)([H])CC2=O	The stems and roots of Thuja sutchuenensis.	307274	B. cereus ATCC 10876	MIC=25 µg/mL
						S. epidermidis ATCC 12228	MIC=25 µg/mL
	53	Artemivestinolide D	CC(C)C(O[C@@H]1CCC(C)=C2[C@@]1(C)CC[C@@H]3[C@@H]2OC([C@H]3C)=O)=O	Artemisia vestita	1811969	Pyricularia oryzae	MIC=128 mg/L
						B. cinerea	MIC=256mg/L
	54	Artemivestinolide E	CC(C(O[C@H]1[C@]2(C)CC[C@@H]([C@H](C)C3=O)[C@H](O3)C2=C(C)CC1)=O)=C	Artemisia vestita		B. cinerea	MIC=256mg/L
	55	Artemivestinolide F	CC(C)C(O[C@@H]([C@]1(C)CC[C@@H]([C@H](C)C2=O)[C@H](O2)[C@]13O)CCC3=C)=O	Artemisia vestita		F. oxysporum	MIC=256mg/L
	56	Eudesma 4(15), 11-diene-5,7-diol	CC([C@]1(O)CC[C@@]2(C)[C@](C(CCC2)=C)(O)C1)=C	Laurencia obtusa	137763	C. albicans	MIC=8.27 µM
						C. tropicalis	MIC=10.13 µM
	57	Eutyscoparin G	C[C@]12[C@@](C[C@@H]([C@@H](CO)C)CC2)([H])C(C)=CCC1	Eutypella scoparia SCBG-8	140192	S. aureus	MIC=6.3 µg/mL
						Methicillin-resistant S. aureus	MIC=6.3 µg/mL
	58	1R, 8S-dihydroxy-11R,13-dihydrobalchanin	CC1=CC[C@@H](O)[C@@]2(C)[C@@]1([H])[C@@H](OC([C@@H]3C)=O)[C@H]3[C@@H](O)C2	Artemisia Sieberi	72352	B. subtilis, S. aureus, E. coli, F. solani, P. aeruginosa, C. tropicalis and F. solani	IZ=6–8 mm
	59	(4αβ,7β,8αβ)-3,4,4α,5,6,7,8,8α-octahydro-7-[1-(hydroxymethyl)ethenyl]-4α-methylnaphthalene-1-car boxaldehyde	C=C(CO)[C@@]1([H])C[C@@]2([H])C(C=O)=CCC[C@]2(C)CC1	Chinese agarwood、Aquilaria sinensis	210372	S.aureus	IZ=9.12 mm
						R. solanacearum	IZ=8.98 mm
	60	12,15-dioxo-α-selinen	C=C(C=O)[C@H]1C[C@@]2([H])C(C=O)=CCC[C@]2(C)CC1	Chinese agarwood		S.aureus	IZ=20.02 mm
						R. solanacearum	IZ=11.02 mm
	61	(5S,7S,9S,10S)-(+)-9-hydroxy-selina-3,11-dien-12-al	CC1=CCC[C@@]2(C)[C@@]1([H])C[C@H](C(C=O)=C)C[C@@H]2O	Chinese agarwood		S.aureus	IZ=12.90 mm
						R. solanacearum	IZ=18.20 mm
	62	(5S,7S,9S,10S)-(+)-9-hydroxy-eudesma-3,11(13)-dien-12-methyl ester	CC1=CCC[C@@]2(C)[C@@]1([H])C[C@H](C(C(OC)=O)=C)C[C@@H]2O	Chinese agarwood		S.aureus	IZ=14.20 mm
						R. solanacearum	IZ=10.15 mm
	63	(7S,8R,10S)-(+)-8,12-dihydroxy-selina-4,11-dien-14-al	C=C(CO)[C@H]1CC2=C(C=O)CCC[C@]2(C)C[C@@H]1O	Chinese agarwood		S.aureus	IZ=8.10 mm
	64	4(15)-eudesmene-1β,7,11-triol	C=C1CC[C@@H](O)[C@@]2(C)[C@@]1([H])C([H])[C@@](C(C)(O)C)(O)CC2	Cassia buds	53851	C. albicans	IZ= 9.00 mm
	65	1β,6α-dihydroxyeudesm-4(15)-ene	C=C1CC[C@@H](O)[C@@]2(C)[C@@]1([H])[C@@H](O)[C@@](C(C)C)([H])CC2	Cassia buds		E. coli	IZ= 8.5 mm
						C. albicans	IZ=11 mm
						S. aureus	IZ=11 mm
	66	Cinnamosim B	O[C@@H]([C@@]1(O)C)CC[C@@]2(C)C1=C[C@](C(C)(O)C)(O)CC2	Cassia buds		C. albicans	IZ=10 mm
						S. aureus	IZ=9 mm
	67	5α-epoxyalantolactone	C[C@@H]1[C@@]23[C@@](CCC1)(C)C[C@@H]4[C@@H](C(C(O4)=O)=C)[C@@H]2O3	Carpesium macrocephalum	557628	C. albicans SC5314	IC50=118.4 μg/mL（inhibited the yeast-to-hyphae morphogenetic transition）
	68	Telekin	C=C1CC([H])C[C@@]2(C)[C@@]1(O)C[C@H](C(C(O3)=O)=C)[C@H]3C2	Carpesium macrocephalum		C. albicans SC5314	IC50=36 μg/mL（inhibited biofilm formation）
	69	Ivalin	[H][C@]12[C@@](C[C@@H](O)CC2=C)(C)C[C@@H]3[C@@H](C(C(O3)=O)=C)C1	Carpesium macrocephalum		C. albicans SC5314	IC50=15.40 μg/mL（inhibited biofilm formation）
	70	8-acetoxyl-pathchouli alcohol	O[C@]1(C2(C)C)C3[C@](C[C@H]2[C@H](OC(C)=O)C3)([H])[C@@H](C)CC1	The roots of Valeriana jatamansi Jones	59170	S. aureus	MIC=128 µg/mL
						P. aeruginosa	MIC=64 µg/mL
	71	Chlojaponol B	C[C@@]12[C@](CC(C(C)=CO3)=C3C2=O)([H])[C@@](O)(C)C=CC1	Chloranthus japonicus	13005	B. cinerea	IZ=22 mm
						S. sclerotiorum	IZ=25 mm
	72	Cryptomeridiol	C[C@@]1(O)CCC[C@@]2(C)C1C[C@H](C(C)(O)C)CC2	Eugenia jambolana	119950	S. aureus	IZ=8 mm
	73	1β,10β-epoxy-6β,8α-dihydroxyeremophil-7(11)-en-8β(12)-olide	C[C@]1(C2O)[C@](C[C@](O3)(O)C2=C(C)C3=O)([H])CCC([H])[C@@H]1C	Ligularia sagitta	217502	B. cereus, S. aureus, B. subtilis, E. coli, and E. carotovora	MICs=7.25‒125 µg/mL
	74	Sagittacin C	C[C@]1(C2ON(CC=O)C)[C@](C[C@](O3)(OC)C2=C(C)C3=O)([H])CCC([H])[C@@H]1C	Ligularia sagitta		B. cereus, S. aureus, B. subtilis, E. coli, and E. carotovora
	75	Sagittacin D	C[C@]1(C2ON(CC=O)C)[C@](C[C@@](O3)(O)C2=C(C)C3=O)([H])CCC([H])[C@@H]1C	Ligularia sagitta		B. cereus, S. aureus, B. subtilis, E. coli, and E. carotovora
	76	6β-(2'-hydroxymethylacryloy-loxy)-1β, 10β-epoxy-8β-hydroxyeremophil-7(11)-en-8α(12)-olide	C[C@]1(C2[OMeAcr(OH)])[C@](C[C@@](O3)(O)C2=C(C)C3=O)([H])CCC([H])[C@@H]1C	Ligularia sagitta		B. cereus, S. aureus, B. subtilis, E. coli, and E. carotovora
	77	SagittacinE	C[C@]12C([C@H](O)CC[C@@H]1C)=CC([C@@]3(C(C)=O)[C@@H]2O3)=O	Ligularia sagitta		E. carotovora	MIC=62.5 µg/mL
						E. coli	MIC=31.25 µg/mL
	78	1β-hydroxy-6,9-dien-8-oxoeremophil-11-nor-11-ketone	C[C@]12C([C@H](O)CC[C@@H]1C)=CC(C(C(C)=O)=C2)=O	Ligularia sagitta		E. coli	MIC=31.25 µg/mL
	79	Leptosphin A	OCC1=CSC2=CC3=C(C(C)=C12)[C@@H](C)CCC3=O	Leptosphaeria sp. XL026	1755431	F. graminearum, S. sclerotiorum, V. dahliae Kleb, B. carbonum Wilson, P. parasitica Dastur, A. alternata (Fries) Keissler, and B. cinerea Pers	MICs=25–100 µg/mL
						M. lysodeikticus	MIC=50 µg/mL
						B. cereus	MIC=25 µg/mL
						S. aureus	MIC=100 µg/mL
						S. typhimurium	MIC=100 µg/mL
						E. aerogenes	MIC=50 µg/mL
	80	Nootkatone	O=C1C[C@@H](C)[C@@](C[C@H](C(C)=C)CC2)(C)C2=C1	Grapefruit	37656	L. monocytogenes	On the concentration of 1 mM for the L. monocytogenes
						C. diphtheriae	On the concentrations of 0.5 mM for the C. diphtheriae
	81	Xylareremophil	O=C1C[C@H](C)[C@](CC([C@@]2([H])C3)=C(C)C(O2)=O)(C)C3=C1	Xylaria sp. GDG-102	1715255	B. subtilis	MIC=100 µg/mL
						M. lysodeikticus	MIC=100 µg/mL
						P. vulgari	MIC=25 µg/mL
						M. luteum	MIC=25 µg/mL
	82	Eremophilane mairetolide B	O=C1C(CO)=C2C[C@]3(C)[C@@H](C)CC[C@H](O4)[C@@]34C[C@@]2([H])O1	Xylaria sp. GDG-102		M. luteum	MIC=50 µg/mL
						B. subtilis	MIC=100 µg/mL
						M. lysodeikticus	MIC=100 µg/mL
	83	Eremophilane mairetolide G	O=C1C(CO)=C2C[C@]3(C)[C@@H](C)CC[C@@H](O)[C@@]3(O)C[C@@]2(O)O1	Xylaria sp. GDG-102		M. lysodeikticus	MIC=100 µg/mL
						B. subtilis	MIC=100 µg/mL
						P. vulgari	MIC=25 µg/mL
						M. luteum	MIC=50 µg/mL
	84	Rhizoperemophilane K	O=C1C(O)=C(C)[C@](CC(C2=C3)=C(C)C(O2)=O)(C)C3=C1O	Rhizopycnis vagum	66822	Tumefaciens	MIC=128 µg/mL
						P. lachrymans	MIC=128 µg/mL
						R. solanacearum	MIC=128 µg/mL
						X. vesicatoria	MIC=128 µg/mL
	85	1α-hydroxyhydroisofukinon	O=C1/C(C[C@]2(C)[C@@H](C)CC[C@H](O)C2=C1)=C(C)/C	Rhizopycnis vagum		Tumefaciens,B.subtilis, P. lachrymans, R. solanacearum, B.subtilis,S.haemolyticus and X. vesicatoria	MICs=32–128 µg/mL
	86	2-oxo-3-hydroxy-eremophila-1(10),3,7(11),8-tetraen-8,12-olide	O=C1C(O)=C(C)[C@](CC(C2=C3)=C(C)C(O2)=O)(C)C3=C1	Rhizopycnis vagum		Tumefaciens	MIC=128 µg/mL
						R. solanacearum	MIC=128 µg/mL
						X. vesicatoria	MIC=128 µg/mL
	87	8α-acetoxyphomadecalin C	O=C1C=CC2=C[C@H](OC(C)=O)[C@@]3(C(CO)=C)[C@H](O3)[C@]2(C)[C@H]1C	Microdiplodia sp. WGHS5	1932321	B. cinerea	Inhibitory ratio of 81.8%, at the concentration of 100 µg/mL
						F. graminearum	Inhibitory ratio of 56.9%, at the concentration of 100 µg/mL
	88	7αH-9(10)-ene-11,12-epoxy-8-oxoeremophilane	O=C1[C@@H]([C@@]2(C)CO2)C[C@]3(C)[C@@H](C)CCCC3=C1	Aquilaria sinensis (Lour.) Gilg	210372	S. aureus	IZ=12.35 mm
						R. solanacearum	IZ=16.9 mm
	89	Valerianol	C[C@@H]1CCC=C2[C@@]1(C)C[C@H](C(C)(O)C)CC2	Aquilaria sinensis (Lour.) Gilg		R. solanacearum	IZ=8.86 mm
						S. aureus	IZ=10.1 mm
	90	Phomadecalin F	C[C@H]([C@]([C@@H](O)/C(C=C1)=C(CO)\CO)(C)C1=C2)CC2=O	Microdiplodia sp. TT-12	371130	P. aeruginosa ATCC 15442	IZ=8 mm
	91	8α-monoacetoxyphomadecalin D	C[C@H]1[C@@](O)([H])CCC2[C@]1(C)[C@@H]3[C@@](C(CO)=C)(O3)[C@@H](OC(C)=O)C2	Microdiplodia sp. TT-12		P. aeruginosa ATCC 15442	IZ=10 mm
						S. aureus NBRC 13276	IZ=13 mm
	92	3-epi-phomadecalin D	C[C@H]1[C@@]([H])(O)CCC2[C@]1(C)[C@@H]3[C@@](C(CO)=C)(O3)[C@@H](O)C2	Microdiplodia sp. TT-12		S. aureus NBRC 13276	IZ=11 mm
						P. aeruginosa ATCC 15442	IZ=10 mm
	93	Trichocarotin I	CC(C)(C)[C@@]1(O)[C@H](O)[C@H](O)[C@]2(C)[C@]1([H])CCC(C)=CC2	Trichoderma virens QA-8	29875	E. coli	MIC=16 μg/mL
	94	Trichocarotin J	CC(C)(C)[C@@]1(O)[C@H](O)C[C@]2(C)[C@]1([H])C[C@@H](O)C(C)=CC2	Trichoderma virens QA-8		E. coli	MIC=32 μg/mL
						M. luteus	MIC=32 μg/mL
	95	Trichocarotin K	[H][C@@]1(CC[C@@H]2C)[C@](C(C)C)(O)[C@H](O)C[C@@]1(C)CC2=O	Trichoderma virens QA-8		E. coli	MIC=0.5 μg/mL
	96	Trichocarotin L	[H][C@@]12[C@](C(C)C)(O)[C@H](O)C[C@@]1(C)CC=C(C)C=C2	Trichoderma virens QA-8		E. coli	MIC=0.5 μg/mL
	97	Trichocarotin M	CC(C)(C)[C@@]1(O)[C@H](O)C[C@]2(C)[C@]1([H])CCC(C)=CC2	Trichoderma virens QA-8		E. coli	MIC=0.5 μg/mL
						M. luteus	MIC=8 μg/mL
	98	CAF-603	CC(C)[C@@]1(O)[C@H](O)C[C@]2(C)[C@]1([H])CCC(C)=C[C@H]2C	Trichoderma virens QA-8		M. luteus	MIC=4 μg/mL
						E. coli	MIC=16 μg/mL
	99	7β- hydroxy CAF-603	CC(C)[C@@]1(O)[C@H](O)C[C@]2(C)[C@]1([H])C[C@H](O)C(C)=C[C@H]2C	Trichoderma virens QA-8		E. coli	MIC=16 μg/mL
						M. luteus	MIC=0.5 μg/mL
	100	Trichocarotin E	CC(O)(C)[C@@]1(O)[C@H](O)C[C@]2(C)[C@]1([H])CCC(C)=CC2	Trichoderma virens QA-8		E. coli	MIC=0.5 μg/mL
						M. luteus	MIC=2 μg/mL
	101	Trichocarotin F	CC(C)([C@]1([C@@H](C([C@@]2([C@@]1(CC(C(C)=C[C@H]2O)[H])[H])C)[H])O)O)[H]	Trichoderma virens QA-8		E. coli	MIC=16 μg/mL
	102	Trichocarotin G	CC(C)([C@]1([C@@H](C([C@@]2([C@@]1(CC(C(C(O)=O)=CC2[H])[H])[H])C)[H])O)O)[H]	Trichoderma virens QA-8		E. coli	MIC=16 μg/mL
	103	Trichocarotin H	[H][C@@]1(CC2)[C@](C(C)C)(O)[C@H](O)C[C@@]1(C)C[C@@H](O)C2=C	Trichoderma virens QA-8		E. coli	MIC=0.5 μg/mL
						M. luteus	MIC=32 μg/mL
	104	Trichocarane A	[H][C@@]12[C@](C(C)C)(O)[C@H](O)C[C@@]1(C)C[C@H](O3)[C@@]3(C)CC2	Trichoderma virens QA-8		E. coli	MIC=8 μg/mL
						M. luteus	MIC=8 μg/mL
	105	Henriol A	O=C(O1)C(COC(CCC(OC/C=C2\C)=O)=O)=C3C[C@]4([H])[C@@]([C@H](C5)[C@H]5[C@@]4(O)COC2=O)(C)[C@@]6([H])[C@]31C7=C8[C@@]([C@H](C9)[C@H]9[C@]8(C6)O)(C)C([C]O)C%10(O)C7=C(C)C(O%10)=O	The roots of Chloranthus angustifolius	146538	C. albicans ATCC 90028	MIC=8 µg/mL
						C. neoformans ATCC 22402	MIC=64 µg/mL
	106	Spicachlorantin A	O=C(O1)C(COC(CCC(OC/C=C2\C)=O)=O)=C3C[C@]4([H])[C@@]([C@H](C5)[C@H]5[C@@]4(O)COC2=O)(C)[C@@]6([H])[C@]31C(C(C7(O)O8)=C(C)C8=O)=C9[C@@]([C@H](C%10)[C@H]%10[C@]9(C6)O)(C)C7=O	The roots of Chloranthus angustifolius		C. albicans ATCC 90028	MIC=8 µg/mL
						C. neoformans ATCC 22402	MIC=64 µg/mL
						Aspergillus sp. ATCC 293	MIC=128 µg/mL
	107	Chloramultilide A	O=C(O1)C(COC(CCC(OC/C=C2\C)=O)=O)=C3C[C@]4([H])[C@@]([C@H](C5)[C@H]5[C@@]4(O)COC2=O)(C)[C@@]6([H])[C@]31c(/C7=C(C(OC)=O)\C)([R2])c8c(O)(C6)[C@@H]9[C@@H](C9)[C@]8(C)[C@@H](O)C7=O	The roots of Chloranthus angustifolius		C. albicans ATCC 90028	MIC=4 µg/mL
						C. neoformans ATCC 22402	MIC=16 µg/mL
						Aspergillus sp. ATCC 293	MIC=64 µg/mL
						C. krusei ATCC 6258	MIC=64 µg/mL
						C. parapsilosis ATCC 22019	MIC=128 µg/mL
	108	Shizukaol B	O=C(O1)C(COC(CCC(OC/C=C2\C)=O)=O)=C3C[C@]4([H])[C@@]([C@H](C5)[C@H]5[C@@]4(O)COC2=O)(C)[C@@]6([H])[C@]31c(/C7=C(C(OC)=O)\C)([H])c8c(C)(C6)[C@@H]9[C@@H](C9)[C@]8(C)[C@@H](O)C7=O	The roots of Chloranthus angustifolius		C. albicans ATCC 90028	MIC=4 µg/mL
						C. neoformans ATCC 22402	MIC=8 µg/mL
						Aspergillus sp. ATCC 293	MIC=8 µg/mL
						C. krusei ATCC 6258	MIC=64 µg/mL
						Candida parapsilosis ATCC 22019	MIC=64 µg/mL
	109	Tianmushanol	O=C(O1)C(COC(CCC(OC/C=C2\C)=O)=O)=C3C[C@]4([H])[C@@]([C@H](C5)[C@H]5[C@@]4(O)COC2=O)(C)[C@@]6([H])[C@]31C7=C8[C@@]([C@H](C9)[C@H]9[C@]8(C6)O)(C)C([C]O)C%10([C]O)C7=C(C)C(O%10)=O	The roots of Chloranthus angustifolius		C. albicans ATCC 90028	MIC=8 µg/mL
						C. neoformans ATCC 22402	MIC=128 µg/mL
	110	8-O-methyltianmushanol	O=C(O1)C(COC(CCC(OC/C=C2\C)=O)=O)=C3C[C@]4([H])[C@@]([C@H](C5)[C@H]5[C@@]4(O)COC2=O)(C)[C@@]6([H])[C@]31C7=C8[C@@]([C@H](C9)[C@H]9[C@]8(C6)O)(C)C([C]O)C%10([C]OC)C7=C(C)C(O%10)=O	The roots of Chloranthus angustifolius		C. albicans ATCC 90028	MIC=8 µg/mL
						C. neoformans ATCC 22402	MIC=128 µg/mL
	111	Chlojaponilactone G	C[C@]1([C@H]2[C@H](C2)C3=C)[C@@]3([H])CC([C@@]4([H])[C@H]1O)=C(C)C(O4)=O	Chloranthus japonicus	146543	B. cinerea	IZ=23 mm
						S. sclerotiorum	IZ=23 mm
	112	Chlojaponilactone H	C[C@]1([C@H]2[C@H](C2)C3=C)[C@@]3([H])CC([C@]4(OCC)[C@H]1O)=C(C)C(O4)=O	Chloranthus japonicus		B. cinerea	IZ=18 mm
						S. sclerotiorum	IZ=9 mm
	113	Chlojaponilactone I	C[C@]1([C@H]2[C@H](C2)[C@H]3COC(C)=O)[C@@]3([H])CC([C@@]4(OC)[C@H]1O)=C(CO)C(O4)=O	Chloranthus japonicus		B. cinerea	IZ=29 mm
						S. sclerotiorum	IZ=26 mm
	114	9β-hydroxyparthenolide-9-O-β-D-glucopyranoside	OC[C@@H](O[C@H]1O[C@@H]2C(C)=CCC[C@]3(C)[C@@H](O3)[C@@H](O4)[C@H]([C@H](C)C4=O)C2)[C@@H](O)[C@@H]([C@H]1O)O	Anvillea garcinii	56519	C. albicans	MIC=0.26 µg/mL
						C. parapsilosis	MIC=0.31 µg/mL
						S. aureus	MIC=3.4 µg/mL
						B. licheniformis	MIC=3.1 µg/mL
						E. fergusonii	MIC=6.3 µg/mL
	115	Parthenolide	C/C1=C\CC[C@]2(C)[C@@H](O2)[C@@H](O3)[C@H](C(C3=O)=C)CC1	Asteraceae and Magnoliaceae	4210、3401	E. amylovora	MIC=20 mg/L
						C. fascians	MIC=20 mg/L
						V. mali	EC50= 5 mg/L
						A. brassicicola	EC50= 2 mg/L
						P. piricola	EC50= 5 mg/L
	116	Incompetine A	C[C@]12[C@]([H])(O2)/C=C\C(C)=C/[C@@]([H])(O3)[C@@](C(C3=O)=C)([H])[C@H](OC(C)=O)C1	The leaves of D. incompta	561775	Vibrio cholerae	MIC=0.15 mg/mL
	117	Incompetine B	C[C@]12[C@]([H])(O2)/C=C\C(C)=C/[C@@]([H])(O3)[C@@](C(C3=O)=C)([H])[C@H](O)C1	The leaves of D. incompta		Vibrio cholerae	MIC=0.05 mg/mL
	118	Haagenolide	C=C1[C@@H]2C[C@H](O)/C(C)=C/CC/C(C)=C/[C@H]2OC1=O	Cotula cinerea	282208	E. faecalis 91804	MIC=300 µg/mL
						E. faecalis 91823
						E. faecalis 165
						E. faecalis 91705
						E. faecalis ATCC29212
	119	1,10-epoxyhaagenolide	C[C@@]12C(O2)CC/C(C)=C/[C@@H]3[C@H](C(C(O3)=O)=C)C[C@@H]1O	Cotula cinerea		E. faecalis 91804	MIC=300 µg/mL
						E. faecalis 91823	MIC=300 µg/mL
						E. faecalis 165	MIC=300 µg/mL
						E. faecalis 91705	MIC=150 µg/mL
						E. faecalis ATCC29212	MIC=300 µg/mL
	120	Gracilone	C=C1[C@@H]2CC[C@H](C)CC(C[C@H](C)C[C@H]2OC1=O)=O	Tanacetum gracile	99105	S. aureus	IZ=6.70 mm
						B. subtilis	IZ=14.3 mm
						E. coli	IZ=14.4 mm
						P. aeruginosa	IZ=17.3 mm
	121	3R,8R-dihydroxygermacr4(15),9(10)-dien-6S,7S,11RH,12,6-olide	O[C@@H]1/C=C(C)\CC[C@@H](O)C(C[C@H](O2)[C@H]1[C@@H](C)C2=O)=C	Artemisia sieberi	72352	B. subtilis	IZ=7 mm
						E. coli	IZ=8 mm
						S. aureus	IZ=6 mm
						P. aeruginosa	IZ=6 mm
	122	Trichocadinin B	CC(C[H])([H])[C@]1([H])C2=CC(C(O)=O)=CC3=C2C(CC1)=CO3	Trichoderma virens QA-8	29875	M. luteus	MIC=32 µg/mL
						V. parahemolyticus	MIC=4 µg/mL
						F. oxysporum. f. sp. cucumebrium	MIC=1 µg/mL
						B. sorokiniana	MIC=1 µg/mL
	123	Trichocadinin C	C[C@@](CO)([H])[C@]1([H])C2=CC(C(O)=O)=CC3=C2C(CC1)=CO3	Trichoderma virens QA-8		P. aeruginosa	MIC=8 µg/mL
						F. oxysporum. f. sp. cucumebrium	MIC=2 µg/mL
	124	Trichocadinin D	CC(C)[C@H]1C2([CH])[C@@](C(CC1)=C)([H])C([H])CC(C(O)=O)=C2	Trichoderma virens QA-8		M. luteus	MIC=32 µg/mL
						P. aeruginosa	MIC=4 µg/mL
						G. cingulate	MIC=1 µg/mL
	125	Trichocadinin E	CC(C)[C@H]1C2([H])[C@@](C(CC1)=C)([H])[C@H](O)CC(C(O)=O)=C2	Trichoderma virens QA-8		P. piricola Nose	MIC=1 µg/mL
						P. digitatum	MIC=16 µg/mL
	126	Trichocadinin F	OC(C1=C[C@@]([C@@H](C(C)C)CC[C@H]2C)([H])[C@@]2(O)CC1)=O	Trichoderma virens QA-8		F. oxysporum. f. sp. cucumebrium	MIC=32 µg/mL
						H. maydis	MIC=16 µg/mL
	127	Trichocadinin G	CC(C)[C@H]1CCC(C(C1=C2)=CC(O)=C2C(O)=O)=O	Trichoderma virens QA-8		E. tarda	MIC=1 µg/mL
						V. anguillarum	MIC=2 µg/mL
						P. piricola Nose	MIC=4 µg/mL
	128	Arteannuin B	C[C@@]12CCC3[C@]([C@H](C4=C)CC[C@H]3C)(OC4=O)[C@@H]1O2	Leonurus japonicus	4138	E. coli	MICs=25–200 µg/mL
						E. aerogenes
						M. caseolyticus
						S. auricularis
						S. aureus
	129	9-hydroxynerolidol	C=CC(C)(O)CC/C=C(C)/CC(O)/C=C(C)\C	Chiliadenus lopadusanus Brullo	1548557	A. baumannii	MIC=150 µg/mL
						S. aureus	MIC=75 µg/mL
	130	9-oxonerolidol	C/C(C)=C/C(C/C(C)=C/CCC(C)(O)C=C)=O	Chiliadenus lopadusanus Brullo		A. baumannii	MIC=150 µg/mL
						S. aureus	MIC=150 µg/mL
	131	Chermesiterpenoid B	C[C@@H]1CC[C@]([C@@H](C)CCC[C@@H](C)C(C)=O)([H])OC1=O	Penicillium chermesinum EN-480	63820	V. anguillarum	MIC=0.5 µg/mL
						V. parahaemolyticus	MIC=16 µg/mL
						M. luteus	MIC=64 µg/mL
						C. gloeosporioides	MIC=32 µg/mL
						E. coli	MIC=64 µg/mL
	132	Chermesiterpenoid C	C[C@@H]([C@H](C)O)CCC[C@@H](C)[C@]1([H])CC[C@@H](C)C(O1)=O	Penicillium chermesinum EN-480		V. anguillarum	MIC=1 µg/mL
						V. parahaemolyticus	MIC=32 µg/mL
						M. luteus	MIC=64 µg/mL
						C. gloeosporioides	MIC=16 µg/mL
	133	Farnesal	O=C([H])/C=C(C)/CC/C=C(C)\CC/C=C(C)\C	The leaves of the Australian Plant Eremophila lucida	2652564	S. aureus ATCC 25923	MIC=65 µg/mL (195 µM)
						S. aureus ATCC 29213	MIC=65 µg/mL (195 µM)
	134	Rel-(3R,6R,7S)-3,7,11-trimethyl-3,7-epoxy-1,10-dodecadien-6-ol	O[C@H]1[C@@](CC/C=C(C)/C)(C)O[C@](C=C)(C)CC1	The heartwood of Dalbergia odorifrea T. Chen	499988	C. albicans	IZ=10.86 mm
	135	6α-hydroxycyclonerolidiol	C=C[C@@]1(C)CC[C@H](O)[C@](CC/C=C(C)\C)(C)O1	The heartwood of Dalbergia odorifrea T. Chen		C. albicans	IZ=9.21 mm
						S. aureus	IZ=11.02 mm
	136	Chamigrenal	CC([C@]12CC=C(C([H])=O)CC2)(C)CCCC1=C	Leonurus japonicus	4138	E. coli	MICs=25–200 µg/mL
						E. aerogenes
						M. caseolyticus
						S. auricularis
						S. aureus
	137	2,10β-dibromochamigra-2,7-dien-9α-ol	CC1=C[C@H](O)[C@@H](Br)C(C)(C)[C@@]12CC(Br)=C(C)CC2	The red alga Laurencia composita Yamada	99900	S. aureus	MIC=118 μg/mL
						M. gypseum	MIC=64 μg/mL
	138	Prepacifenol epoxide	C[C@]([C@@H](Br)C1)(Cl)C[C@H](O)[C@]12C([C@](Br)(O3)[C@H]3[C@@H]4[C@]2(O4)C)(C)C	The red alga Laurencia composita Yamada		S. aureus	MIC=103.2 μg/mL
						M. gypseum	MIC=16 μg/mL
	139	Compositacin N	CC1([C@@](Br)(O2)C=C[C@]3(C)[C@@]41C2=CC([C@H](O3)C4)=C)C	The red alga Laurencia composita Yamada		M. gypseum	MIC=32 μg/mL
						T. rubrum	MIC=64 μg/mL
	140	Pacifenediol	CC1([C@]2(Br)[C@H](O)[C@@H](O)C([C@@]31[C@@]([H])(O2)C[C@@]([C@@H](Br)C3)(Cl)C)=C)C	The red alga Laurencia composita Yamada		M. gypseum	MIC=16 μg/mL
						T. rubrum	MIC=64 μg/mL
	141	Neoambrosin	C[C@H]1CC[C@@H]2[C@@H](OC(C2=C)=O)[C@@]3(C)C1=CCC3=O	Ambrosia maritima	1028380	A. tumefaciens	MIC=150 mg/L
						E. carotovora	MIC=90 mg/L
	142	Damsinic acid	OC(C([C@H]1C[C@@]2(C)C(CCC2=O)[C@@H](C)CC1)=C)=O	Ambrosia maritima		A. tumefaciens	MIC=500 mg/L
						E. carotovora	MIC=200 mg/L
	143	Damsin	C[C@H]1CC[C@@H]2[C@@H](OC(C2=C)=O)[C@@]3(C)C1CCC3=O	Ambrosia maritima		A. tumefaciens	MIC=175 mg/L
						E. carotovora	MIC=160 mg/L
	144	Ambrosin	C[C@H]1CC[C@@H]2[C@@H](OC(C2=C)=O)[C@@]3(C)C1C=CC3=O	Ambrosia maritima		A. tumefaciens	MIC=510 mg/L
						E. carotovora	MIC=215 mg/L
	145	Hymenin	O=C1C=C[C@@]2(O)[C@]1(C)[C@H](OC(C3=C)=O)[C@H]3CC[C@@H]2C	Ambrosia maritima		A. tumefaciens	MIC=520 mg/L
						E. carotovora	MIC=310 mg/L
	146	Ustusoic acid A	CC1(C)C2[C@@](CCC1)(C)[C@](C(O)=O)(O)C(CO)=C[C@H]2OC(/C=C/C=C/C=C/C)=O	Aspergillus ustus	40382	B. subtilis ATCC 49343	MIC=64 µg/mL
						E. faecium ATCC 700221	MIC=128 µg/mL
	147	Ustusoic acid B	CC1(C)C2[C@@](CCC1)(C)[C@](C(O)=O)(O)C(C=O)=C[C@H]2OC(/C=C/C=C/C=C/C)=O	Aspergillus ustus		B. subtilis ATCC 49343	MIC=38 µg/mL
						E. faecium ATCC 700221	MIC=67 µg/mL
	148	(1S, 5S, 7S, 10S)-dihydroxyconfertifolin	CC1(C)CC[C@H](O)[C@@]2(C)C1C[C@H](O)C3=C2COC3=O	Talaromyces purpureogenu	1266744	E. coli	MIC=25 µM/L
	149	13-hydroxylmacrophorin A	C=C1C([C@@]2(C)CCC[C@](CO)(C)C2CC1)C[C@]34C(C=C([C@@H](O)[C@H]3O4)CO)=O	endophyte, Microdiplodia sp. TT-12.	371130	R. quercivora JCM 11526	IZ=12 mm
						Pseudomonas aeruginosa ATCC 15442	IZ=10 mm
						Staphylococcus aureus NBRC 13276	IZ=15 mm
	150	Aromadendrane-4α,10α-diol	CC1(O)CCC2([CH])[C@@]1([H])[C@@H](C3(C)C)[C@@H]3CC[C@]2(C)O	Cinnamomum cassia		S. aureus	IZ=8 mm
	151	Aromadendrane-4β,10α-diol	CC1(O)CCC2([H])[C@@]1([H])[C@@H](C3(C)C)[C@@H]3CC[C@]2(C)O	Cinnamomum cassia	119260	C. albicans	IZ=10mm
						S. aureus	IZ =7mm
						E. coli	IZ=10mm
	152	1-epimer-aromadendrane-4β,10α-diol	CC1([C]O)CCC2([CH])[C@@]1([H])[C@@H](C3(C)C)[C@@H]3CC[C@]2(C)O	Cinnamomum cassia		C. albicans	IZ=10 mm
						S. aureus	IZ=8 mm
	153	10-hydroxycuparaldehyde	CC([C@H](O)CC1)(C)[C@]1(C)C2=CC=C(C=O)C=C2	Laurencia obtusa lamouroux	99900	E. coli	MICs=0.08‒0.15 mM
						K. pneumoniae
						P. mirabilis
						P. aeruginosa
						E. faecalis
						S. aureus
	154	Debromolaurinterol	CC1=CC=C([C@@]2(C)[C@](C3)(C)[C@@H]3CC2)C(O)=C1	Bornean Laurencia snapeyi	1858662	S. typhi	MIC/MBC ratio of 2.79
	155	α-bromocuparane	CC1=CC=C([C@@]2(C)C(C)(C)[C@H](Br)CC2)C=C1			S. typhi	MIC/MBC ratio of 2.72
	156	Jaeschkeanadiol p-hydroxybenzoate	CC(C)[C@@]1(O)[C@]2([H])[C@@H](OC(C3=CC=C(O)C=C3)=O)CC(C)=CC[C@@]2(C)CC1	the root of Ferula hermonis	662815	MRSA,B. subtilis,M. tuberculosis ,M. bovis	MICs=0.39‒8 µg/mL
	157	Jaeschkeanadiol benzoate	CC([C@@]1(O)[C@]2([H])[C@@H](OC(C3=CC=CC=C3)=O)CC(C)=CC[C@@]2(C)CC1)C			MRSA,B. subtilis,M. tuberculosis ,M. bovis	MICs=0.39‒8 µg/mL
	158	Jaeschkeanadiol vanillate	COC1=CC(C(O[C@H]2CC(C)=CC[C@]3(C)[C@]2([H])[C@](CC3)(O)C(C)C)=O)=CC=C1O			MRSA,B. subtilis,M. tuberculosis ,M. bovis	MICs=0.39‒8 µg/mL
	159	Incarnatin A	OC(OC1)CC2=C1C(O)=C(CC(C)(C)C3)C3=C2C	Gloeostereum incarnatum BCC41461	98760	B. cereus	MIC>25 μg/mL
	160	Incarnatin B	CC1=C2C(CC(C)(C)C2)=C(O)C3=C1CC(OC)OC3	Gloeostereum incarnatum BCC41461		B. cereus	MIC>25 μg/mL
	161	Incarnolactone C	O=C(OC1)C(O)C2=C1C(O)=C(CC(C)(C)C3)C3=C2C	Gloeostereum incarnatum BCC41461		B. cereus	MIC=25 μg/mL
	162	Chimonol A	CC(C)[C@H]1[C@@H](OC(C)=O)[C@@H](OC(C)=O)[C@@](O)(C)[C@@]2([H])CC[C@@H](C(C)=O)[C@]21[H]	Chimonanthus praecox link	13419	S. aureus ATCC 6538	MIC=189.8 µg/mL
						S. aureus ATCC 25923	MIC=223.8 µg/mL
						P. aeruginosa ATCC 10145	MIC=249.1 µg/mL
	163	Chimonol B	CC(C)[C@H]1[C@@H](OC(C)=O)[C@@H](O)[C@@](O)(C)[C@@]2([H])CC[C@@H](C(C)=O)[C@]21[H]	Chimonanthus praecox link		S. aureus ATCC 6538	MIC=158.2 µg/mL
						E. coli ATCC 11775	MIC=193.9 µg/mL
						S. aureus ATCC 25923	MIC=201.0 µg/mL
	164	8-β-p-coumaroyl-oplopanone	CC([C@H]1CC[C@@]2([H])[C@@](O)(C)C[C@@H](OC(/C=C/C3=CC=C(O)C=C3)=O)[C@@H](C(C)C)[C@@]21[H])=O	Pilea cavaleriei	1399722	M.tuberculosis	MIC=16 µg/mL
	165	Ramifloside	O[C@@H]([C@@H](O)[C@H]1O)[C@@H](CO)O[C@H]1OC[C@](CC2)([H])[C@@]3(C)[C@]2(O)[C@@H]4[C@H](C=C)[C@@H](OC4=O)C3=O	Bacurea ramiflora	566045	C. gloeosporioides	MIC=12.5 µg/mL
	166	Sapidolide A	O=C1[C@H]2[C@H](C=C)[C@@H](O1)[C@]3(O)[C@]4(C)[C@@]2(O)CC[C@]4([H])CO3	Bacurea ramiflora		C. gloeosporioides	MIC= 12.5 µg/mL
	167	Picrotoximaesin	O=C1[C@H]2[C@H](C(C)C)[C@@H](O1)[C@]3(O)[C@]4(C)[C@@]2(O)CC[C@]4([H])CO3	Bacurea ramiflora		C. gloeosporioides	MIC= 50 µg/mL
	168	Rhodolaurenone A	O=C1CC(C)(C)[C@@](C[C@H](Cl)[C@]2(C)C3)(CC2)C3=C1	Bornean Laurencia majuscula (Harvey) Lucas	470949	E. coli QEITBC1204	MIC=250 μg/mL
	169	Rhodolaurenone B	O=C1CC(C)(C)[C@@](C[C@H](Cl)[C@]2(C)[C@H]3O)(CC2)C3=C1	Bornean Laurencia majuscula (Harvey) Lucas		E. coli QEITBC1204	MIC=100 μg/mL
						S. typhi QEITBC1207	MIC=100 μg/mL
						V. cholera	MIC=100 μg/mL
	170	Rhodolaurenone C	O=C1CC(C)(C)[C@@](C[C@H](Cl)[C@]2(C)C3=O)(CC2)C3=C1	Bornean Laurencia majuscula (Harvey) Lucas		E. coli QEITBC1204	MIC=100 μg/mL
						S. typhi QEITBC1208	MIC=100 μg/mL
						V. cholera	MIC=100 μg/mL
others	171	Langconol A	C[C@H]1[C@]([C@@]([C@@]2(C)CC1)([H])CCCC2=C)(C)CC3=CC(C(OC)=O)=C(O)C(OC)=C3O	Vietnamese marine sponge Spongia sp.	121489	B. subtilis	MIC=12.5 µM
	172	Langconol C	C[C@H]1[C@]([C@@]([C@@]2(C)CC1)([H])CCCC2=C)(C=O)CC3=CC(C(OC)=O)=C(O)C(OC)=C3O	Vietnamese marine sponge Spongia sp.		B. subtilis	MIC=25 µM
	173	Langcoquinone C	C[C@]([C@]1([H])CCCC2=C)([C@H](CC[C@@]12C)C)CC3=C(O)C(C=C(OCCCC)C3=O)=O	Vietnamese marine sponge Spongia sp.		B. subtilis	MIC=6.25 µM
						S. aureus	MIC=12.5 µM
	174	4-epi-15-hydroxyacorenone	C[C@@H]1CC[C@@H](C(C)C)[C@@]1(CC=C2CO)CC2=O	Chinese agarwood？Aquilaria sinensis	210372	S. aureus	IZ=12.35 mm
						R.solanacearum	IZ=16.9 mm
	175	Dysoxyphenol	CC(C)[C@@H]1C2=C(C(C)CC1)C=CC(O)=C2C	Dysoxylum densiflorum seeds	155633	B. subtilis, S. aureus, E. coli, P. aeruginosa, S. typhi, S. dysenteriae, and V. cholerae	MIC = 28–114 µM
	176	7R,10S-2-hydroxycalamenene	CC1=C(C)C2=C(C(C)CC[C@@H]2C(C)C)C(O)=C1	Dysoxylum densiflorum seeds		B. subtilis, S. aureus, E. coli, P. aeruginosa, S. typhi, S. dysenteriae, and V. cholerae	MIC = 28–114 µM
	177	(1R,2S,5S,6S,7S,10R)-1-O-[(Z)-p-coumaroyl]-copaborneol	CC(C)[C@H]1[C@@]([C@H]2OC(/C=C\C3=CC=C(O)C=C3)=O)([H])[C@]4([H])CC[C@@]2(C)[C@]4(C)CC1	Pilea cavaleriei	1399722	M. tuberculosis H37Rv	MIC=4.84 μg/mL
	178	(1R,2S,5S,6S,7S,10R)-1-O-[(E)-p-coumaroyl]-copaborneol	CC([C@H]1[C@@]([C@H]2OC(/C=C/C3=CC=C(O)C=C3)=O)([H])[C@]4([H])CC[C@@]2(C)[C@]4(C)CC1)C			M. tuberculosis H37Rv	MIC=9.83 μg/mL
	179	Zinaflorin VI	C=C([C@]([H])([C@](C)([C@H]([C@H]([C@H]1C2=C)OC2=O)OC(C(CC)C)=O)[C@@H]3CO3)[C@H]1OC(/C(C)=C/C)=O)C=O	Zinnia peruviana L.	19013	B. subtilis	MIC=32 µg/mL
						S. aureus	MIC=64 µg/mL
	180	The δ-elemenolide juniperin	C=C(C=O)[C@]([C@H]1OC(C(C)(O)C)=O)([H])[C@]([C@@H]2CO2)(C)[C@@H](OC3=O)[C@@H](OC(/C(C)=C\C)=O)[C@H]1C3=C	Zinnia peruviana L.		B. subtilis	MIC=4 µg/mL
						S. aureus	MIC=8 µg/mL
	181	(1E,5E,8R)-8-O-[(Z)-p-coumaroyl]humula-1(10),4(5)-dien-8-ol	C/C1=C\CC/C(C)=C/CC(C)(C)C[C@@H](OC(/C=C\C2=CC=C(O)C=C2)=O)C1	Pilea cavaleriei	1399722	M. tuberculosis H37Rv	MIC=3.75 µg/mL
	182	(1E,5E,8R)-8-O-[(E)-p-coumaroyl]humula-1(10),4(5)-dien-8-ol	C/C1=C\CC/C(C)=C/CC(C)(C)C[C@@H](OC(/C=C/C2=CC=C(O)C=C2)=O)C1	Pilea cavaleriei		M. tuberculosis H37Rv	MIC=7.28 µg/mL
	183	Snakeol	CC1(C)[C@H](CC/C(C)=C/CO)C(CC=C1)=C	Bornean Laurencia snapeyi	1858662	S. typhi	MIC/MBC=2.79
	184	Snakedio	C=C1CC=CC(C)(C)[C@@H]1C/C=C(C(O)CO)/C	Bornean Laurencia snapeyi		S. typhi
	185	Penicibilaene A	C[C@@]1(O)C[C@H](C2)C(C)=CC[C@]32[C@]1([H])[C@@](O)([H])C[C@@H]3C	Penicillium bilaiae MA-267	69765	C. gloeosporioides	MIC=1.0 µg/ml
	186	Penicibilaene B	C[C@@]1(O)C[C@H](C2)C(C)=CC[C@]32[C@]1([H])[C@]([H])(OC(C)=O)C[C@@H]3C	Penicillium bilaiae MA-267		C. gloeosporioides	MIC=0.125 µg/ml
	187	4-(2-methybutyryl)-4H-tomentosin	C[C@H](C(CCC(OC(C(CC)C)=O)C)=CC1)C[C@@H](O2)[C@H]1C(C2=O)=C	Carpesium macrocephalum	557628	C. albicans	IC50=105.1 μg/mL（inhibited the yeast-to-hyphae morphogenetic transition)
	188	Tomentosin	C[C@H](C(CCC(C)=O)=CC1)C[C@@H](O2)[C@H]1C(C2=O)=C	Carpesium macrocephalum		C. albicans	IC50= 31.6 μg/mL（inhibited the yeast-to-hyphae morphogenetic transition)
	189	Leptosphin B	O=C1[C@@H](CC(O)=O)[C@H](C2=C(C=C)CC(C)(C)C2)CO1	Endophytic fungus Leptosphaeria sp. XL026 isolated from the leaves of Panax notoginseng	1755431	B. cereus	MIC=12.5 μg/mL
						V. dahliae Kleb	MIC=50 μg/mL
						E. coli	MIC=50 μg/mL
	190	Chimonol C	CC(CC[C@@H](C(C)C)C1=C[C@](C)(O)CCC1=O)=O	Chimonanthus praecox Link	13419	S. aureus ATCC 43300	MIC=128.2 µg/mL
						S. aureus ATCC 25923	MIC=162.1 µg/mL
						C. glabrata ATCC 2001	MIC=138.4 µg/mL
	191	Chimonol D	CC(CC[C@@H](C(C)C)C1=C[C@](O)(C)CCC1=O)=O	Chimonanthus praecox Link		S. aureus ATCC 43300	MIC=183.9 µg/mL
						S. aureus ATCC 25923	MIC=254.7 µg/mL
	192	(E)-dictyochromenol	OC1=CC=C(O2)C(C=CC2(C)CC/C=C(C)/CC/C=C(C)/C)=C1	The brown alga Dictyopteris undulate Holmes	15699	M. tuberculosis	MIC=12.5 µg/mL
						B. cereus	MIC=1.56 µg/mL
	193	Tomenphantopin H	CC(C(O[C@H]1C/C(C)=C\C(OC(C)(C)C(C)=C)(O2)C=C(C)[C@H]2[C@@H](O3)[C@@H]1C(C3=O)=C)=O)=C	Elephantopus tomentosus	318056	S. aureus	IZ=14.2 mm
	194	Cinnamosim A	CC(C)(O)C1=C[C@]2(C(C)=C)[C@H](O)CC[C@]2(C)CC1	Cinnamomum cassia (Lauraceae)	13428	C. albicans	IZ =11 mm
	195	1β,7-dihydroxyl opposit-4(15)-ene	O[C@H](CC1)[C@@]2(C)[C@]([C@]([C@H](O)C(C)C)([H])CC2)([H])C1=C	Cinnamomum cassia (Lauraceae)		S. aureus	IZ =7 mm
						C. albicans	IZ =8mm
	196	10-hydroxy-7,10-epoxysalvialane	[H][C@@]12[C@@H](C(C)C)CC[C@]1(C)[C@](O)(O3)CC[C@@]3(C)C2	The rhizome of Alisma orientale	14999	S. aureus	MIC= 100 mg/mL
	197	Carabrone	C[C@@]1(C2CCC(C)=O)[C@@H]2C[C@H](C(C(O3)=O)=C)[C@H]3C1	Carpesium macrocephalum	557628	C. albicansi	IC50= 100.1 μg/mL(inhibited the yeast-to-hyphae morphogenetic transition）
	198	Rhodocorane L	C[C@@H]([C@@]1([H])CC[C@@H](C)C213)[C@@H](O)[C@@](C2=O)([H])C(C)=C(O)C3=O	Rhodotus palmatus	71920	N. coryli DSM6981	MIC=66.7 μg/mL
						R. glutinis DSM10134
	199	Antroalbocin A	CC(CC[C@]1([H])[C@@H]2O)(C)C[C@@]31[C@H](O)CC[C@@]2(C)C3=C	Antrodiella albocinnamoea	81041	S. aureus	MIC =169 µM
	200	Clovane-2β,9α-diol	O[C@H]1CC(C)C2[C@]1(CC[C@H]3O)CC3(C)CC2	Eugenia jambolana	119950	S. aureus	IZ =10 mm at the concentration 100 μg/disk
	201	Debromolaurinterol	OC1=CC(C)=CC=C1[C@@]2(C)[C@]([C@@H]3CC2)(C3)C	The red algae Laurencia snackeyi.		S. typhi	MIC/MBC= 2.79
	202	(+)-(E)-a-santalen-12-oic-acid	CC1(C2(CC/C=C(C(O)=O)\C)C)C3CC2CC13	Clausena lansium	159037	B. cereus	IC50=74.6 µM
	203	Caryolane-1,9β-diol	CC([C@]1([H])CC[C@@]2([C@@H](O)CC3)C)(C[C@]1([H])[C@]3(O)C2)C	Cassia buds	53851	C. albicans	IZ=10 mm
						S. aureus	IZ=8.5 mm
						E. coli	IZ=7 mm
	204	Rhodocorane K	O=C(C=C(C)C1=O)[C@@]21[C@]([C@H](C)CO)([H])CC[C@H]2C	The fermentation broth of the basidiomycete Rhodotus palmatu	71920	N. coryli DSM 6981	MIC=66.7 μg/mL
						R. glutinis DSM 10134
	205	Variabilone	CC1(C)C2=CC([C@@H](C)CO3)=C3C=C2C=CC1=O	Paraconiothyrium variabr	300251	B. subtilis	IC50=2.13 µg/mL
