# Supplementary material for: Antibacterial and Antifungal Sesquiterpenoids: Chemistry, Resource, and Activity
Source: Biomolecules. 2022 Sep 9;12(9):1271. doi: 10.3390/biom12091271 (PMC9496053; doi:10.3390/biom12091271)
Supplement: Supplementary file 1 [file biomolecules-12-01271-s001.zip › biomolecules-1887774-The Mol. files of sesquiterpenoids with antibacterial and antifungal activity/Figure 1. Different types of sesquiterpenoid skeletons.mol]

figure1.mol
  ChemDraw08252210342D

286304  0  0  0  0  0  0  0  0999 V2000
  -11.6362   12.4698    0.0000 C   0  0  0  0  0  0  0  0  0  0  0  0
  -12.3507   12.0573    0.0000 C   0  0  0  0  0  0  0  0  0  0  0  0
  -12.3507   11.2323    0.0000 C   0  0  0  0  0  0  0  0  0  0  0  0
  -11.6362   10.8198    0.0000 C   0  0  0  0  0  0  0  0  0  0  0  0
  -10.9217   11.2323    0.0000 C   0  0  0  0  0  0  0  0  0  0  0  0
  -10.9217   12.0573    0.0000 C   0  0  0  0  0  0  0  0  0  0  0  0
  -13.0651   12.4698    0.0000 C   0  0  0  0  0  0  0  0  0  0  0  0
  -13.7796   12.0573    0.0000 C   0  0  0  0  0  0  0  0  0  0  0  0
  -13.7796   11.2323    0.0000 C   0  0  0  0  0  0  0  0  0  0  0  0
  -13.0651   10.8198    0.0000 C   0  0  0  0  0  0  0  0  0  0  0  0
  -13.0651   13.2948    0.0000 C   0  0  0  0  0  0  0  0  0  0  0  0
  -13.0651    9.9948    0.0000 C   0  0  0  0  0  0  0  0  0  0  0  0
  -13.7796    9.5823    0.0000 C   0  0  0  0  0  0  0  0  0  0  0  0
  -12.3507    9.5823    0.0000 C   0  0  0  0  0  0  0  0  0  0  0  0
  -10.2073   10.8198    0.0000 C   0  0  0  0  0  0  0  0  0  0  0  0
  -13.0835    6.5582    0.0000 C   0  0  0  0  0  0  0  0  0  0  0  0
  -13.5475    5.8760    0.0000 C   0  0  0  0  0  0  0  0  0  0  0  0
  -13.0422    5.2236    0.0000 C   0  0  0  0  0  0  0  0  0  0  0  0
  -12.2660    5.5027    0.0000 C   0  0  0  0  0  0  0  0  0  0  0  0
  -12.2911    6.3276    0.0000 C   0  0  0  0  0  0  0  0  0  0  0  0
  -11.5843    5.0387    0.0000 C   0  0  0  0  0  0  0  0  0  0  0  0
  -10.7857    5.2471    0.0000 C   0  0  0  0  0  0  0  0  0  0  0  0
  -10.4505    6.0014    0.0000 C   0  0  0  0  0  0  0  0  0  0  0  0
  -10.8317    6.7337    0.0000 C   0  0  0  0  0  0  0  0  0  0  0  0
  -11.6416    6.8920    0.0000 C   0  0  0  0  0  0  0  0  0  0  0  0
  -13.3376    4.4532    0.0000 C   0  0  0  0  0  0  0  0  0  0  0  0
  -14.1524    4.3236    0.0000 C   0  0  0  0  0  0  0  0  0  0  0  0
  -12.8176    3.8120    0.0000 C   0  0  0  0  0  0  0  0  0  0  0  0
   -9.6255    6.0014    0.0000 C   0  0  0  0  0  0  0  0  0  0  0  0
  -12.2911    7.1526    0.0000 C   0  0  0  0  0  0  0  0  0  0  0  0
   -5.1904   -0.6931    0.0000 C   0  0  0  0  0  0  0  0  0  0  0  0
   -4.7779   -1.4076    0.0000 C   0  0  0  0  0  0  0  0  0  0  0  0
   -3.9529   -1.4076    0.0000 C   0  0  0  0  0  0  0  0  0  0  0  0
   -3.5404   -0.6931    0.0000 C   0  0  0  0  0  0  0  0  0  0  0  0
   -3.9529    0.0214    0.0000 C   0  0  0  0  0  0  0  0  0  0  0  0
   -4.7779    0.0214    0.0000 C   0  0  0  0  0  0  0  0  0  0  0  0
   -3.1279   -1.4076    0.0000 C   0  0  0  0  0  0  0  0  0  0  0  0
   -2.3029   -1.4076    0.0000 C   0  0  0  0  0  0  0  0  0  0  0  0
   -1.8904   -0.6931    0.0000 C   0  0  0  0  0  0  0  0  0  0  0  0
   -2.3029    0.0214    0.0000 C   0  0  0  0  0  0  0  0  0  0  0  0
   -3.1279    0.0214    0.0000 C   0  0  0  0  0  0  0  0  0  0  0  0
   -1.0654   -0.6931    0.0000 C   0  0  0  0  0  0  0  0  0  0  0  0
   -4.1664   -2.2044    0.0000 C   0  0  0  0  0  0  0  0  0  0  0  0
   -3.2384   -1.8201    0.0000 C   0  0  0  0  0  0  0  0  0  0  0  0
   -3.5404    0.7359    0.0000 C   0  0  0  0  0  0  0  0  0  0  0  0
   -2.9924   -6.2416    0.0000 C   0  0  0  0  0  0  0  0  0  0  0  0
   -2.5799   -6.9561    0.0000 C   0  0  0  0  0  0  0  0  0  0  0  0
   -1.7549   -6.9561    0.0000 C   0  0  0  0  0  0  0  0  0  0  0  0
   -1.3424   -6.2416    0.0000 C   0  0  0  0  0  0  0  0  0  0  0  0
   -1.7549   -5.5271    0.0000 C   0  0  0  0  0  0  0  0  0  0  0  0
   -2.5799   -5.5271    0.0000 C   0  0  0  0  0  0  0  0  0  0  0  0
   -3.8174   -6.2416    0.0000 C   0  0  0  0  0  0  0  0  0  0  0  0
   -0.5174   -6.2416    0.0000 C   0  0  0  0  0  0  0  0  0  0  0  0
   -4.0309   -5.4447    0.0000 C   0  0  0  0  0  0  0  0  0  0  0  0
   -4.8548   -5.4015    0.0000 C   0  0  0  0  0  0  0  0  0  0  0  0
   -5.1504   -6.1717    0.0000 C   0  0  0  0  0  0  0  0  0  0  0  0
   -4.5093   -6.6909    0.0000 C   0  0  0  0  0  0  0  0  0  0  0  0
   -3.4049   -5.5271    0.0000 C   0  0  0  0  0  0  0  0  0  0  0  0
   -5.2238   -7.1034    0.0000 C   0  0  0  0  0  0  0  0  0  0  0  0
   -3.9259   -7.2743    0.0000 C   0  0  0  0  0  0  0  0  0  0  0  0
    4.4198   -6.2805    0.0000 C   0  0  0  0  0  0  0  0  0  0  0  0
    5.0032   -6.8639    0.0000 C   0  0  0  0  0  0  0  0  0  0  0  0
    5.8230   -6.7715    0.0000 C   0  0  0  0  0  0  0  0  0  0  0  0
    6.2619   -6.0730    0.0000 C   0  0  0  0  0  0  0  0  0  0  0  0
    5.9894   -5.2942    0.0000 C   0  0  0  0  0  0  0  0  0  0  0  0
    5.2107   -5.0218    0.0000 C   0  0  0  0  0  0  0  0  0  0  0  0
    4.5122   -5.4607    0.0000 C   0  0  0  0  0  0  0  0  0  0  0  0
    3.7977   -5.0482    0.0000 C   0  0  0  0  0  0  0  0  0  0  0  0
    3.1846   -5.6002    0.0000 C   0  0  0  0  0  0  0  0  0  0  0  0
    3.5202   -6.3539    0.0000 C   0  0  0  0  0  0  0  0  0  0  0  0
    4.5122   -4.6357    0.0000 C   0  0  0  0  0  0  0  0  0  0  0  0
    3.1077   -7.0684    0.0000 C   0  0  0  0  0  0  0  0  0  0  0  0
    3.5202   -7.7828    0.0000 C   0  0  0  0  0  0  0  0  0  0  0  0
    2.2827   -7.0684    0.0000 C   0  0  0  0  0  0  0  0  0  0  0  0
    7.0869   -6.0730    0.0000 C   0  0  0  0  0  0  0  0  0  0  0  0
    9.8239   -0.0979    0.0000 C   0  0  0  0  0  0  0  0  0  0  0  0
    9.8239   -0.9229    0.0000 C   0  0  0  0  0  0  0  0  0  0  0  0
   10.5383   -1.3354    0.0000 C   0  0  0  0  0  0  0  0  0  0  0  0
   11.2528   -0.9229    0.0000 C   0  0  0  0  0  0  0  0  0  0  0  0
   11.2528   -0.0979    0.0000 C   0  0  0  0  0  0  0  0  0  0  0  0
   10.5383    0.3146    0.0000 C   0  0  0  0  0  0  0  0  0  0  0  0
   11.9673   -1.3354    0.0000 C   0  0  0  0  0  0  0  0  0  0  0  0
   12.6817   -0.9229    0.0000 C   0  0  0  0  0  0  0  0  0  0  0  0
   12.6817   -0.0979    0.0000 C   0  0  0  0  0  0  0  0  0  0  0  0
   11.9673    0.3146    0.0000 C   0  0  0  0  0  0  0  0  0  0  0  0
   11.2528    0.7271    0.0000 C   0  0  0  0  0  0  0  0  0  0  0  0
   11.9673    1.1396    0.0000 C   0  0  0  0  0  0  0  0  0  0  0  0
   13.3962    0.3146    0.0000 C   0  0  0  0  0  0  0  0  0  0  0  0
    9.9550   -1.9188    0.0000 C   0  0  0  0  0  0  0  0  0  0  0  0
   10.9508   -2.0499    0.0000 C   0  0  0  0  0  0  0  0  0  0  0  0
  -12.5921    0.4104    0.0000 C   0  0  0  0  0  0  0  0  0  0  0  0
  -13.3080   -0.0302    0.0000 C   0  0  0  0  0  0  0  0  0  0  0  0
  -13.3263   -0.8316    0.0000 C   0  0  0  0  0  0  0  0  0  0  0  0
  -12.5921   -1.2477    0.0000 C   0  0  0  0  0  0  0  0  0  0  0  0
  -11.9436    0.0188    0.0000 C   0  0  0  0  0  0  0  0  0  0  0  0
  -12.5921   -2.0727    0.0000 C   0  0  0  0  0  0  0  0  0  0  0  0
  -13.3066   -2.4852    0.0000 C   0  0  0  0  0  0  0  0  0  0  0  0
  -11.8777   -2.4852    0.0000 C   0  0  0  0  0  0  0  0  0  0  0  0
  -11.2291    0.4313    0.0000 C   0  0  0  0  0  0  0  0  0  0  0  0
  -10.5147    0.0188    0.0000 C   0  0  0  0  0  0  0  0  0  0  0  0
  -11.9436   -0.8062    0.0000 C   0  0  0  0  0  0  0  0  0  0  0  0
  -11.2291   -1.2187    0.0000 C   0  0  0  0  0  0  0  0  0  0  0  0
  -10.5147   -0.8062    0.0000 C   0  0  0  0  0  0  0  0  0  0  0  0
   -9.9313   -1.3896    0.0000 C   0  0  0  0  0  0  0  0  0  0  0  0
  -12.5956    1.2354    0.0000 C   0  0  0  0  0  0  0  0  0  0  0  0
   11.2945   -6.1419    0.0000 C   0  0  0  0  0  0  0  0  0  0  0  0
   11.2945   -6.9669    0.0000 C   0  0  0  0  0  0  0  0  0  0  0  0
   12.0090   -7.3794    0.0000 C   0  0  0  0  0  0  0  0  0  0  0  0
   12.7234   -6.9669    0.0000 C   0  0  0  0  0  0  0  0  0  0  0  0
   12.7234   -6.1419    0.0000 C   0  0  0  0  0  0  0  0  0  0  0  0
   12.0090   -5.7294    0.0000 C   0  0  0  0  0  0  0  0  0  0  0  0
   10.4976   -5.9284    0.0000 C   0  0  0  0  0  0  0  0  0  0  0  0
   10.0483   -6.6203    0.0000 C   0  0  0  0  0  0  0  0  0  0  0  0
   10.5675   -7.2614    0.0000 C   0  0  0  0  0  0  0  0  0  0  0  0
   12.0090   -4.9044    0.0000 C   0  0  0  0  0  0  0  0  0  0  0  0
    9.3338   -6.2078    0.0000 C   0  0  0  0  0  0  0  0  0  0  0  0
    9.5125   -7.2476    0.0000 C   0  0  0  0  0  0  0  0  0  0  0  0
   13.4379   -7.3794    0.0000 C   0  0  0  0  0  0  0  0  0  0  0  0
   13.4379   -5.7294    0.0000 C   0  0  0  0  0  0  0  0  0  0  0  0
   14.1524   -6.1419    0.0000 C   0  0  0  0  0  0  0  0  0  0  0  0
  -10.7597  -10.3756    0.0000 C   0  0  0  0  0  0  0  0  0  0  0  0
  -12.2642  -10.5386    0.0000 C   0  0  0  0  0  0  0  0  0  0  0  0
  -11.4806  -10.7768    0.0000 C   0  0  0  0  0  0  0  0  0  0  0  0
  -10.0514  -10.7956    0.0000 C   0  0  0  0  0  0  0  0  0  0  0  0
  -12.7657  -11.1969    0.0000 C   0  0  0  0  0  0  0  0  0  0  0  0
  -10.0514  -11.6231    0.0000 C   0  0  0  0  0  0  0  0  0  0  0  0
  -11.4994  -11.6231    0.0000 C   0  0  0  0  0  0  0  0  0  0  0  0
  -12.2830  -11.8801    0.0000 C   0  0  0  0  0  0  0  0  0  0  0  0
  -10.7597  -12.0431    0.0000 C   0  0  0  0  0  0  0  0  0  0  0  0
  -10.7597   -9.5506    0.0000 C   0  0  0  0  0  0  0  0  0  0  0  0
  -10.7520  -12.8681    0.0000 C   0  0  0  0  0  0  0  0  0  0  0  0
  -11.4625  -13.2873    0.0000 C   0  0  0  0  0  0  0  0  0  0  0  0
  -10.0337  -13.2738    0.0000 C   0  0  0  0  0  0  0  0  0  0  0  0
  -12.5420  -12.6634    0.0000 C   0  0  0  0  0  0  0  0  0  0  0  0
  -13.3389  -12.8769    0.0000 C   0  0  0  0  0  0  0  0  0  0  0  0
   -2.4378  -11.5123    0.0000 C   0  0  0  0  0  0  0  0  0  0  0  0
   -3.1522  -11.0998    0.0000 C   0  0  0  0  0  0  0  0  0  0  0  0
   -3.8667  -11.5123    0.0000 C   0  0  0  0  0  0  0  0  0  0  0  0
   -3.8667  -12.3373    0.0000 C   0  0  0  0  0  0  0  0  0  0  0  0
   -3.1522  -12.7498    0.0000 C   0  0  0  0  0  0  0  0  0  0  0  0
   -2.4378  -12.3373    0.0000 C   0  0  0  0  0  0  0  0  0  0  0  0
   -4.6636  -11.2988    0.0000 C   0  0  0  0  0  0  0  0  0  0  0  0
   -5.1129  -11.9907    0.0000 C   0  0  0  0  0  0  0  0  0  0  0  0
   -4.5937  -12.6318    0.0000 C   0  0  0  0  0  0  0  0  0  0  0  0
   -3.1522  -10.2748    0.0000 C   0  0  0  0  0  0  0  0  0  0  0  0
   -3.8667  -13.1623    0.0000 C   0  0  0  0  0  0  0  0  0  0  0  0
   -1.7233  -11.0998    0.0000 C   0  0  0  0  0  0  0  0  0  0  0  0
   -1.0088  -11.5123    0.0000 C   0  0  0  0  0  0  0  0  0  0  0  0
   -1.7233  -10.2748    0.0000 C   0  0  0  0  0  0  0  0  0  0  0  0
   -4.7999  -13.4306    0.0000 C   0  0  0  0  0  0  0  0  0  0  0  0
    3.7396    0.0899    0.0000 C   0  0  0  0  0  0  0  0  0  0  0  0
    3.7396   -0.7351    0.0000 C   0  0  0  0  0  0  0  0  0  0  0  0
    4.3846   -1.2495    0.0000 C   0  0  0  0  0  0  0  0  0  0  0  0
    5.1889   -1.0659    0.0000 C   0  0  0  0  0  0  0  0  0  0  0  0
    5.5469   -0.3226    0.0000 C   0  0  0  0  0  0  0  0  0  0  0  0
    5.1889    0.4207    0.0000 C   0  0  0  0  0  0  0  0  0  0  0  0
    4.3846    0.6042    0.0000 C   0  0  0  0  0  0  0  0  0  0  0  0
    2.9427    0.3034    0.0000 C   0  0  0  0  0  0  0  0  0  0  0  0
    2.4934   -0.3885    0.0000 C   0  0  0  0  0  0  0  0  0  0  0  0
    3.0126   -1.0297    0.0000 C   0  0  0  0  0  0  0  0  0  0  0  0
    4.2010    1.4086    0.0000 C   0  0  0  0  0  0  0  0  0  0  0  0
    3.7396   -1.5601    0.0000 C   0  0  0  0  0  0  0  0  0  0  0  0
    5.7033   -1.7109    0.0000 C   0  0  0  0  0  0  0  0  0  0  0  0
    5.4019   -2.4789    0.0000 C   0  0  0  0  0  0  0  0  0  0  0  0
    6.5191   -1.5880    0.0000 C   0  0  0  0  0  0  0  0  0  0  0  0
    3.0702  -11.2840    0.0000 C   0  0  0  0  0  0  0  0  0  0  0  0
    3.0702  -12.1090    0.0000 C   0  0  0  0  0  0  0  0  0  0  0  0
    3.7847  -12.5215    0.0000 C   0  0  0  0  0  0  0  0  0  0  0  0
    4.4991  -12.1090    0.0000 C   0  0  0  0  0  0  0  0  0  0  0  0
    4.4991  -11.2840    0.0000 C   0  0  0  0  0  0  0  0  0  0  0  0
    3.7847  -10.8715    0.0000 C   0  0  0  0  0  0  0  0  0  0  0  0
    5.2136  -12.5215    0.0000 C   0  0  0  0  0  0  0  0  0  0  0  0
    5.9281  -12.1090    0.0000 C   0  0  0  0  0  0  0  0  0  0  0  0
    5.9281  -11.2840    0.0000 C   0  0  0  0  0  0  0  0  0  0  0  0
    5.2136  -10.8715    0.0000 C   0  0  0  0  0  0  0  0  0  0  0  0
    6.6426  -10.8715    0.0000 C   0  0  0  0  0  0  0  0  0  0  0  0
    5.2960  -11.8955    0.0000 C   0  0  0  0  0  0  0  0  0  0  0  0
    5.1031  -11.2840    0.0000 C   0  0  0  0  0  0  0  0  0  0  0  0
    3.2407  -13.1418    0.0000 C   0  0  0  0  0  0  0  0  0  0  0  0
    4.3080  -13.1592    0.0000 C   0  0  0  0  0  0  0  0  0  0  0  0
    6.6426  -12.5215    0.0000 O   0  0  0  0  0  0  0  0  0  0  0  0
   -3.9677   12.1119    0.0000 C   0  0  0  0  0  0  0  0  0  0  0  0
   -3.9677   11.2869    0.0000 C   0  0  0  0  0  0  0  0  0  0  0  0
   -3.3227   10.7726    0.0000 C   0  0  0  0  0  0  0  0  0  0  0  0
   -2.5184   10.9561    0.0000 C   0  0  0  0  0  0  0  0  0  0  0  0
   -2.1605   11.6994    0.0000 C   0  0  0  0  0  0  0  0  0  0  0  0
   -2.5184   12.4427    0.0000 C   0  0  0  0  0  0  0  0  0  0  0  0
   -3.3227   12.6263    0.0000 C   0  0  0  0  0  0  0  0  0  0  0  0
   -4.7646   12.3255    0.0000 C   0  0  0  0  0  0  0  0  0  0  0  0
   -5.2140   11.6336    0.0000 C   0  0  0  0  0  0  0  0  0  0  0  0
   -4.6948   10.9924    0.0000 C   0  0  0  0  0  0  0  0  0  0  0  0
   -4.9010   10.1936    0.0000 C   0  0  0  0  0  0  0  0  0  0  0  0
   -3.5063   13.4306    0.0000 C   0  0  0  0  0  0  0  0  0  0  0  0
   -2.0040   10.3111    0.0000 C   0  0  0  0  0  0  0  0  0  0  0  0
   -2.3054    9.5432    0.0000 C   0  0  0  0  0  0  0  0  0  0  0  0
   -1.2071   10.0976    0.0000 C   0  0  0  0  0  0  0  0  0  0  0  0
    3.0915   12.4833    0.0000 C   0  0  0  0  0  0  0  0  0  0  0  0
    2.3770   12.0708    0.0000 C   0  0  0  0  0  0  0  0  0  0  0  0
    2.3770   11.2458    0.0000 C   0  0  0  0  0  0  0  0  0  0  0  0
    3.0915   10.8333    0.0000 C   0  0  0  0  0  0  0  0  0  0  0  0
    3.8060   11.2458    0.0000 C   0  0  0  0  0  0  0  0  0  0  0  0
    3.8060   12.0708    0.0000 C   0  0  0  0  0  0  0  0  0  0  0  0
    4.5205   10.8333    0.0000 C   0  0  0  0  0  0  0  0  0  0  0  0
    5.2349   11.2458    0.0000 C   0  0  0  0  0  0  0  0  0  0  0  0
    5.2349   12.0708    0.0000 C   0  0  0  0  0  0  0  0  0  0  0  0
    4.5205   12.4833    0.0000 C   0  0  0  0  0  0  0  0  0  0  0  0
    3.0915   10.0083    0.0000 C   0  0  0  0  0  0  0  0  0  0  0  0
    3.8060   12.8958    0.0000 C   0  0  0  0  0  0  0  0  0  0  0  0
    5.9494   10.8333    0.0000 C   0  0  0  0  0  0  0  0  0  0  0  0
    6.6639   11.2458    0.0000 C   0  0  0  0  0  0  0  0  0  0  0  0
    5.9494   10.0083    0.0000 C   0  0  0  0  0  0  0  0  0  0  0  0
   10.3053   12.3787    0.0000 C   0  0  0  0  0  0  0  0  0  0  0  0
   11.7528   12.3787    0.0000 C   0  0  0  0  0  0  0  0  0  0  0  0
    9.6128   11.9607    0.0000 C   0  0  0  0  0  0  0  0  0  0  0  0
   11.0166   11.9607    0.0000 C   0  0  0  0  0  0  0  0  0  0  0  0
   12.4702   11.9607    0.0000 C   0  0  0  0  0  0  0  0  0  0  0  0
    9.6128   11.1308    0.0000 C   0  0  0  0  0  0  0  0  0  0  0  0
   11.0166   11.1308    0.0000 C   0  0  0  0  0  0  0  0  0  0  0  0
   12.4702   11.1308    0.0000 C   0  0  0  0  0  0  0  0  0  0  0  0
   10.3240   10.7316    0.0000 C   0  0  0  0  0  0  0  0  0  0  0  0
   11.7528   10.7316    0.0000 C   0  0  0  0  0  0  0  0  0  0  0  0
   10.3240    9.9066    0.0000 C   0  0  0  0  0  0  0  0  0  0  0  0
   11.0166   10.3058    0.0000 C   0  0  0  0  0  0  0  0  0  0  0  0
   13.1847   10.7183    0.0000 C   0  0  0  0  0  0  0  0  0  0  0  0
   13.8992   11.1308    0.0000 C   0  0  0  0  0  0  0  0  0  0  0  0
   13.1847    9.8933    0.0000 C   0  0  0  0  0  0  0  0  0  0  0  0
   11.1088    6.4482    0.0000 C   0  0  0  0  0  0  0  0  0  0  0  0
   10.3944    6.0357    0.0000 C   0  0  0  0  0  0  0  0  0  0  0  0
   10.3944    5.2107    0.0000 C   0  0  0  0  0  0  0  0  0  0  0  0
   11.1088    4.7982    0.0000 C   0  0  0  0  0  0  0  0  0  0  0  0
   11.8233    5.2107    0.0000 C   0  0  0  0  0  0  0  0  0  0  0  0
   11.8233    6.0357    0.0000 C   0  0  0  0  0  0  0  0  0  0  0  0
   12.5378    4.7982    0.0000 C   0  0  0  0  0  0  0  0  0  0  0  0
   13.2522    5.2107    0.0000 C   0  0  0  0  0  0  0  0  0  0  0  0
   13.2522    6.0357    0.0000 C   0  0  0  0  0  0  0  0  0  0  0  0
   12.5378    6.4482    0.0000 C   0  0  0  0  0  0  0  0  0  0  0  0
   12.5378    7.2732    0.0000 C   0  0  0  0  0  0  0  0  0  0  0  0
    9.6799    4.7982    0.0000 C   0  0  0  0  0  0  0  0  0  0  0  0
   12.5378    3.9732    0.0000 C   0  0  0  0  0  0  0  0  0  0  0  0
   13.2522    3.5607    0.0000 C   0  0  0  0  0  0  0  0  0  0  0  0
   11.8233    3.5607    0.0000 C   0  0  0  0  0  0  0  0  0  0  0  0
   -3.6841    5.6595    0.0000 C   0  0  0  0  0  0  0  0  0  0  0  0
   -3.6841    4.8358    0.0000 C   0  0  0  0  0  0  0  0  0  0  0  0
   -2.9708    4.4240    0.0000 C   0  0  0  0  0  0  0  0  0  0  0  0
   -2.2575    4.8358    0.0000 C   0  0  0  0  0  0  0  0  0  0  0  0
   -2.2575    5.6595    0.0000 C   0  0  0  0  0  0  0  0  0  0  0  0
   -2.9708    6.0713    0.0000 C   0  0  0  0  0  0  0  0  0  0  0  0
   -4.4674    5.9140    0.0000 C   0  0  0  0  0  0  0  0  0  0  0  0
   -4.9516    5.2477    0.0000 C   0  0  0  0  0  0  0  0  0  0  0  0
   -4.4674    4.5813    0.0000 C   0  0  0  0  0  0  0  0  0  0  0  0
   -5.2866    6.0001    0.0000 C   0  0  0  0  0  0  0  0  0  0  0  0
   -3.6841    6.4845    0.0000 C   0  0  0  0  0  0  0  0  0  0  0  0
   -4.6810    3.7844    0.0000 C   0  0  0  0  0  0  0  0  0  0  0  0
   -1.5430    4.4233    0.0000 C   0  0  0  0  0  0  0  0  0  0  0  0
   -1.5430    3.5983    0.0000 C   0  0  0  0  0  0  0  0  0  0  0  0
   -0.8286    4.8358    0.0000 C   0  0  0  0  0  0  0  0  0  0  0  0
    3.1148    6.1359    0.0000 C   0  0  0  0  0  0  0  0  0  0  0  0
    4.5689    6.1359    0.0000 C   0  0  0  0  0  0  0  0  0  0  0  0
    2.3846    5.7519    0.0000 C   0  0  0  0  0  0  0  0  0  0  0  0
    3.8450    5.7330    0.0000 C   0  0  0  0  0  0  0  0  0  0  0  0
    5.2803    5.7330    0.0000 C   0  0  0  0  0  0  0  0  0  0  0  0
    3.8450    4.9272    0.0000 C   0  0  0  0  0  0  0  0  0  0  0  0
    5.2803    4.9272    0.0000 C   0  0  0  0  0  0  0  0  0  0  0  0
    2.4097    4.9020    0.0000 C   0  0  0  0  0  0  0  0  0  0  0  0
    3.1148    4.5181    0.0000 C   0  0  0  0  0  0  0  0  0  0  0  0
    4.5689    4.5181    0.0000 C   0  0  0  0  0  0  0  0  0  0  0  0
    5.8637    4.3439    0.0000 C   0  0  0  0  0  0  0  0  0  0  0  0
    3.1148    6.9609    0.0000 C   0  0  0  0  0  0  0  0  0  0  0  0
    3.1148    3.6931    0.0000 C   0  0  0  0  0  0  0  0  0  0  0  0
    2.4003    3.2806    0.0000 C   0  0  0  0  0  0  0  0  0  0  0  0
    3.8292    3.2806    0.0000 C   0  0  0  0  0  0  0  0  0  0  0  0
  -12.1590   -5.3090    0.0000 C   0  0  0  0  0  0  0  0  0  0  0  0
  -12.1590   -6.1340    0.0000 C   0  0  0  0  0  0  0  0  0  0  0  0
  -11.5140   -6.6483    0.0000 C   0  0  0  0  0  0  0  0  0  0  0  0
  -10.7097   -6.4648    0.0000 C   0  0  0  0  0  0  0  0  0  0  0  0
  -10.3517   -5.7215    0.0000 C   0  0  0  0  0  0  0  0  0  0  0  0
  -10.7097   -4.9782    0.0000 C   0  0  0  0  0  0  0  0  0  0  0  0
  -11.5140   -4.7946    0.0000 C   0  0  0  0  0  0  0  0  0  0  0  0
  -12.9559   -5.0954    0.0000 C   0  0  0  0  0  0  0  0  0  0  0  0
  -13.4052   -5.7873    0.0000 C   0  0  0  0  0  0  0  0  0  0  0  0
  -12.8860   -6.4285    0.0000 C   0  0  0  0  0  0  0  0  0  0  0  0
  -11.6975   -3.9903    0.0000 C   0  0  0  0  0  0  0  0  0  0  0  0
  -10.8355   -7.2268    0.0000 C   0  0  0  0  0  0  0  0  0  0  0  0
  -11.2480   -7.9413    0.0000 C   0  0  0  0  0  0  0  0  0  0  0  0
  -10.1210   -7.6393    0.0000 C   0  0  0  0  0  0  0  0  0  0  0  0
  -13.0995   -7.2254    0.0000 C   0  0  0  0  0  0  0  0  0  0  0  0
  1  2  1  0      
  2  3  1  0      
  3  4  1  0      
  4  5  1  0      
  5  6  1  0      
  6  1  1  0      
  2  7  1  0      
  7  8  1  0      
  8  9  1  0      
  9 10  1  0      
  7 11  1  0      
 10 12  1  0      
 12 13  1  0      
 12 14  1  0      
  5 15  1  0      
 16 17  1  0      
 17 18  1  0      
 18 19  1  0      
 19 20  1  0      
 20 16  1  0      
 19 21  1  0      
 21 22  1  0      
 22 23  1  0      
 23 24  1  0      
 24 25  1  0      
 25 20  1  0      
 18 26  1  0      
 26 27  1  0      
 26 28  1  0      
 23 29  1  0      
 20 30  1  0      
 31 32  1  0      
 32 33  1  0      
 33 34  1  0      
 34 35  1  0      
 35 36  1  0      
 36 31  1  0      
 34 37  1  0      
 37 38  1  0      
 38 39  1  0      
 39 40  1  0      
 40 41  1  0      
 41 34  1  0      
 39 42  1  0      
 33 43  1  0      
 33 44  1  0      
 35 45  1  0      
 46 47  1  0      
 47 48  1  0      
 48 49  1  0      
 49 50  1  0      
 50 51  1  0      
 51 46  1  0      
 46 52  1  0      
 49 53  1  0      
 52 54  1  0      
 54 55  1  0      
 55 56  1  0      
 56 57  1  0      
 57 52  1  0      
 52 58  1  0      
 57 59  1  0      
 57 60  1  0      
 61 62  1  0      
 62 63  1  0      
 63 64  1  0      
 64 65  1  0      
 65 66  1  0      
 66 67  1  0      
 67 61  1  0      
 67 68  1  0      
 68 69  1  0      
 69 70  1  0      
 70 61  1  0      
 67 71  1  0      
 70 72  1  0      
 72 73  1  0      
 72 74  1  0      
 64 75  1  0      
 76 77  1  0      
 77 78  1  0      
 78 79  1  0      
 79 80  1  0      
 80 81  1  0      
 81 76  1  0      
 79 82  1  0      
 82 83  1  0      
 83 84  1  0      
 84 85  1  0      
 85 80  1  0      
 80 86  1  0      
 85 87  1  0      
 84 88  1  0      
 78 89  1  0      
 78 90  1  0      
 91 92  1  0      
 91 95  1  0      
 92 93  1  0      
 93 94  1  0      
 94 96  1  0      
 96 97  1  0      
 96 98  1  0      
 95 99  1  0      
 99100  1  0      
101102  1  0      
102103  1  0      
103100  1  0      
103104  1  0      
 91105  1  0      
106107  1  0      
107108  1  0      
108109  1  0      
109110  1  0      
110111  1  0      
111106  1  0      
106112  1  0      
112113  1  0      
113114  1  0      
114107  1  0      
111115  1  0      
113116  1  0      
113117  1  0      
109118  1  0      
110119  1  0      
119120  1  0      
121123  1  0      
121124  1  0      
122123  1  0      
122125  1  0      
123127  1  0      
124126  1  0      
125128  1  0      
126129  1  0      
127128  1  0      
127129  1  0      
121130  1  0      
129131  1  0      
131132  1  0      
131133  1  0      
128134  1  0      
134135  1  0      
136137  1  0      
137138  1  0      
138139  1  0      
139140  1  0      
140141  1  0      
141136  1  0      
138142  1  0      
142143  1  0      
143144  1  0      
144139  1  0      
137145  1  0      
139146  1  0      
136147  1  0      
147148  1  0      
147149  1  0      
144150  1  0      
151152  1  0      
152153  1  0      
153154  1  0      
154155  1  0      
155156  1  0      
156157  1  0      
157151  1  0      
151158  1  0      
158159  1  0      
159160  1  0      
160152  1  0      
157161  1  0      
152162  1  0      
154163  1  0      
163164  1  0      
163165  1  0      
166167  1  0      
167168  1  0      
168169  1  0      
169170  1  0      
170171  2  0      
171166  1  0      
169172  1  0      
172173  1  0      
173174  1  0      
174175  1  0      
175170  1  0      
174176  1  0      
169177  1  0      
174178  1  0      
178177  1  0      
168179  1  0      
168180  1  0      
173181  2  0      
182183  1  0      
183184  1  0      
184185  1  0      
185186  1  0      
186187  1  0      
187188  1  0      
188182  1  0      
182189  1  0      
189190  1  0      
190191  1  0      
191183  1  0      
191192  1  0      
188193  1  0      
185194  1  0      
194195  1  0      
194196  1  0      
197198  1  0      
198199  1  0      
199200  1  0      
200201  1  0      
201202  1  0      
202197  1  0      
201203  1  0      
203204  1  0      
204205  1  0      
205206  1  0      
206202  1  0      
200207  1  0      
202208  1  0      
204209  1  0      
209210  1  0      
209211  1  0      
212214  1  0      
212215  1  0      
213215  1  0      
213216  1  0      
214217  1  0      
215218  1  0      
216219  1  0      
217220  1  0      
218220  1  0      
218221  1  0      
219221  1  0      
220222  1  0      
218223  1  0      
219224  1  0      
224225  1  0      
224226  1  0      
227228  1  0      
228229  1  0      
229230  1  0      
230231  1  0      
231232  1  0      
232227  1  0      
231233  1  0      
233234  1  0      
234235  1  0      
235236  1  0      
236232  1  0      
236237  1  0      
229238  1  0      
233239  1  0      
239240  1  0      
239241  1  0      
242243  1  0      
243244  1  0      
244245  1  0      
245246  1  0      
246247  1  0      
247242  1  0      
242248  1  0      
248249  1  0      
249250  1  0      
250243  1  0      
249251  1  0      
248251  1  0      
242252  1  0      
250253  1  0      
245254  1  0      
254255  1  0      
254256  1  0      
257259  1  0      
257260  1  0      
258260  1  0      
258261  1  0      
259264  1  0      
261263  1  0      
262265  1  0      
262266  1  0      
263266  1  0      
264265  1  0      
263267  1  0      
257268  1  0      
265269  1  0      
269270  1  0      
269271  1  0      
272273  1  0      
273274  1  0      
274275  1  0      
275276  1  0      
276277  1  0      
277278  1  0      
278272  1  0      
272279  1  0      
279280  1  0      
280281  1  0      
281273  1  0      
278282  1  0      
275283  1  0      
283284  1  0      
283285  1  0      
281286  1  0      
274283  1  0      
M  STY  1   1 DAT
M  SLB  1   1   1
M  SDT   1 Text                                                  
M  SDD   1   -14.4540    7.7281    DA    ALL  1       5
M  SED   1 bisabolane  skeleton
M  STY  1   2 DAT
M  SLB  1   2   2
M  SDT   2 Text                                                  
M  SDD   2   -14.1468    2.3589    DA    ALL  1       5
M  SED   2 carotanes skeleton
M  STY  1   3 DAT
M  SLB  1   3   3
M  SDT   3 Text                                                  
M  SDD   3    -5.7799   -3.3646    DA    ALL  1       5
M  SED   3 chamigrane skeleton
M  STY  1   4 DAT
M  SLB  1   4   4
M  SDT   4 Text                                                  
M  SDD   4    -5.2823   -8.7251    DA    ALL  1       5
M  SED   4 cuparane skeleton
M  STY  1   5 DAT
M  SLB  1   5   5
M  SDT   5 Text                                                  
M  SDD   5     2.1701   -8.7485    DA    ALL  1       5
M  SED   5 daucane skeleton
M  STY  1   6 DAT
M  SLB  1   6   6
M  SDT   6 Text                                                  
M  SDD   6     9.3060   -3.3658    DA    ALL  1       5
M  SED   6 drimane skeleton
M  STY  1   7 DAT
M  SLB  1   7   7
M  SDT   7 Text                                                  
M  SDD   7   -13.9198   -3.1694    DA    ALL  1       5
M  SED   7 farnsane skeleton
M  STY  1   8 DAT
M  SLB  1   8   8
M  SDT   8 Text                                                  
M  SDD   8     9.3814   -8.9032    DA    ALL  1       5
M  SED   8 illudalane  skeleton
M  STY  1   9 DAT
M  SLB  1   9   9
M  SDT   9 Text                                                  
M  SDD   9   -14.1795  -14.1966    DA    ALL  1       5
M  SED   9 oplopanane skeleton
M  STY  1  10 DAT
M  SLB  1  10  10
M  SDT  10 Text                                                  
M  SDD  10    -5.5947  -14.3310    DA    ALL  1       5
M  SED  10 picrotoxane skeleton
M  STY  1  11 DAT
M  SLB  1  11  11
M  SDT  11 Text                                                  
M  SDD  11     1.5315   -3.3419    DA    ALL  1       5
M  SED  11 pseudoguaiane  skeleton
M  STY  1  12 DAT
M  SLB  1  12  12
M  SDT  12 Text                                                  
M  SDD  12     1.8430  -14.3875    DA    ALL  1       5
M  SED  12 rhodolaurane skeleton
M  STY  1  13 DAT
M  SLB  1  13  13
M  SDT  13 Text                                                  
M  SDD  13    -5.4832    7.7781    DA    ALL  1       5
M  SED  13 guaiane skeleton
M  STY  1  14 DAT
M  SLB  1  14  14
M  SDT  14 Text                                                  
M  SDD  14     1.9011    7.7505    DA    ALL  1       5
M  SED  14 eudesmane skeleton
M  STY  1  15 DAT
M  SLB  1  15  15
M  SDT  15 Text                                                  
M  SDD  15     9.0462    7.7838    DA    ALL  1       5
M  SED  15 eremophilane skeleton
M  STY  1  16 DAT
M  SLB  1  16  16
M  SDT  16 Text                                                  
M  SDD  16     9.2934    2.2915    DA    ALL  1       5
M  SED  16 cadinane skeleton
M  STY  1  17 DAT
M  SLB  1  17  17
M  SDT  17 Text                                                  
M  SDD  17    -5.1811    2.3733    DA    ALL  1       5
M  SED  17 lindenane skeleton
M  STY  1  18 DAT
M  SLB  1  18  18
M  SDT  18 Text                                                  
M  SDD  18     1.3636    2.3153    DA    ALL  1       5
M  SED  18 germacrane skeleton
M  STY  1  19 DAT
M  SLB  1  19  19
M  SDT  19 Text                                                  
M  SDD  19   -13.7287   -8.7783    DA    ALL  1       5
M  SED  19 aromadendrane
M  END
