# Supplementary material for: Antibacterial and Antifungal Sesquiterpenoids: Chemistry, Resource, and Activity
Source: Biomolecules. 2022 Sep 9;12(9):1271. doi: 10.3390/biom12091271 (PMC9496053; doi:10.3390/biom12091271)
Supplement: Supplementary file 1 [file biomolecules-12-01271-s001.zip › biomolecules-1887774-The Mol. files of sesquiterpenoids with antibacterial and antifungal activity/Figure 10. Structures of cadinane-type sesquiterpenoids 122−128..mol]

figure10.mol
  ChemDraw08262211472D

111120  0  0  1  0  0  0  0  0999 V2000
    0.2081    5.9495    0.0000 C   0  0  0  0  0  0  0  0  0  0  0  0
   -0.5064    5.5370    0.0000 C   0  0  0  0  0  0  0  0  0  0  0  0
   -0.5064    4.7120    0.0000 C   0  0  0  0  0  0  0  0  0  0  0  0
    0.2081    4.2995    0.0000 C   0  0  0  0  0  0  0  0  0  0  0  0
    0.9226    4.7120    0.0000 C   0  0  0  0  0  0  0  0  0  0  0  0
    0.9226    5.5370    0.0000 C   0  0  0  0  0  0  0  0  0  0  0  0
    1.6370    4.2995    0.0000 C   0  0  0  0  0  0  0  0  0  0  0  0
    2.3515    4.7120    0.0000 C   0  0  0  0  0  0  0  0  0  0  0  0
    2.3515    5.5370    0.0000 C   0  0  0  0  0  0  0  0  0  0  0  0
    1.6370    5.9495    0.0000 C   0  0  0  0  0  0  0  0  0  0  0  0
    1.6370    6.7745    0.0000 C   0  0  0  0  0  0  0  0  0  0  0  0
   -1.2209    4.2995    0.0000 C   0  0  0  0  0  0  0  0  0  0  0  0
    1.6370    3.4745    0.0000 C   0  0  0  0  0  0  0  0  0  0  0  0
    2.3515    3.0620    0.0000 C   0  0  0  0  0  0  0  0  0  0  0  0
    0.9226    3.0620    0.0000 C   0  0  0  0  0  0  0  0  0  0  0  0
   -6.4235    1.9936    0.0000 C   0  0  0  0  0  0  0  0  0  0  0  0
   -7.8296    1.1728    0.0000 C   0  0  0  0  0  0  0  0  0  0  0  0
   -6.4044    1.1728    0.0000 C   0  0  0  0  0  0  0  0  0  0  0  0
   -8.5359    0.7464    0.0000 C   0  0  0  0  0  0  0  0  0  0  0  0
   -7.1043    0.7464    0.0000 C   0  0  0  0  0  0  0  0  0  0  0  0
   -5.6789    0.7273    0.0000 C   0  0  0  0  0  0  0  0  0  0  0  0
   -8.5550   -0.0808    0.0000 C   0  0  0  0  0  0  0  0  0  0  0  0
   -7.1043   -0.0553    0.0000 C   0  0  0  0  0  0  0  0  0  0  0  0
   -5.6789   -0.0553    0.0000 C   0  0  0  0  0  0  0  0  0  0  0  0
   -9.2423   -0.4816    0.0000 C   0  0  0  0  0  0  0  0  0  0  0  0
   -6.4044   -0.4816    0.0000 C   0  0  0  0  0  0  0  0  0  0  0  0
   -7.8296   -0.5007    0.0000 C   0  0  0  0  0  0  0  0  0  0  0  0
   -6.4044   -1.3024    0.0000 C   0  0  0  0  0  0  0  0  0  0  0  0
   -7.1297   -1.7097    0.0000 C   0  0  0  0  0  0  0  0  0  0  0  0
   -5.6980   -1.7288    0.0000 C   0  0  0  0  0  0  0  0  0  0  0  0
   -7.8319    2.0050    0.0000 O   0  0  0  0  0  0  0  0  0  0  0  0
   -7.1361   -0.8697    0.0000 H   0  0  0  0  0  0  0  0  0  0  0  0
   -9.2423   -1.3066    0.0000 O   0  0  0  0  0  0  0  0  0  0  0  0
   -5.0045   -1.2961    0.0000 R   0  0  0  0  0  0  0  0  0  0  0  0
   -6.4235   -2.1106    0.0000 H   0  0  0  0  0  0  0  0  0  0  0  0
   -9.9576   -0.0707    0.0000 O   0  0  0  0  0  0  0  0  0  0  0  0
    3.1948    0.9066    0.0000 C   0  0  0  0  0  0  0  0  0  0  0  0
    4.6175    0.9066    0.0000 C   0  0  0  0  0  0  0  0  0  0  0  0
    2.4772    0.4948    0.0000 C   0  0  0  0  0  0  0  0  0  0  0  0
    3.9061    0.4948    0.0000 C   0  0  0  0  0  0  0  0  0  0  0  0
    5.3101    0.4948    0.0000 C   0  0  0  0  0  0  0  0  0  0  0  0
    2.5022   -0.3164    0.0000 C   0  0  0  0  0  0  0  0  0  0  0  0
    3.9061   -0.3164    0.0000 C   0  0  0  0  0  0  0  0  0  0  0  0
    5.3287   -0.3164    0.0000 C   0  0  0  0  0  0  0  0  0  0  0  0
    1.7659   -0.7344    0.0000 C   0  0  0  0  0  0  0  0  0  0  0  0
    3.1948   -0.7344    0.0000 C   0  0  0  0  0  0  0  0  0  0  0  0
    4.6175   -0.7344    0.0000 C   0  0  0  0  0  0  0  0  0  0  0  0
    4.6175   -1.5456    0.0000 C   0  0  0  0  0  0  0  0  0  0  0  0
    3.8812   -1.9574    0.0000 C   0  0  0  0  0  0  0  0  0  0  0  0
    5.3101   -1.9574    0.0000 C   0  0  0  0  0  0  0  0  0  0  0  0
    3.1948    1.7316    0.0000 R1  0  0  0  0  0  0  0  0  0  0  0  0
    3.9061    1.3198    0.0000 H   0  0  0  0  0  0  0  0  0  0  0  0
    1.7659   -1.5594    0.0000 O   0  0  0  0  0  0  0  0  0  0  0  0
    3.9061   -1.1414    0.0000 R2  0  0  0  0  0  0  0  0  0  0  0  0
    4.6223    1.7316    0.0000 C   0  0  0  0  0  0  0  0  0  0  0  0
    1.0529   -0.3193    0.0000 O   0  0  0  0  0  0  0  0  0  0  0  0
    2.2709   -3.6351    0.0000 C   0  0  0  0  0  0  0  0  0  0  0  0
    0.8486   -3.6540    0.0000 C   0  0  0  0  0  0  0  0  0  0  0  0
    0.1343   -4.0775    0.0000 C   0  0  0  0  0  0  0  0  0  0  0  0
    1.5566   -4.0586    0.0000 C   0  0  0  0  0  0  0  0  0  0  0  0
    2.9663   -4.0586    0.0000 C   0  0  0  0  0  0  0  0  0  0  0  0
    0.1343   -4.8678    0.0000 C   0  0  0  0  0  0  0  0  0  0  0  0
    2.9853   -4.8678    0.0000 C   0  0  0  0  0  0  0  0  0  0  0  0
    1.5566   -4.8867    0.0000 C   0  0  0  0  0  0  0  0  0  0  0  0
   -0.5991   -5.2912    0.0000 C   0  0  0  0  0  0  0  0  0  0  0  0
    0.8486   -5.3102    0.0000 C   0  0  0  0  0  0  0  0  0  0  0  0
    2.2709   -5.2912    0.0000 C   0  0  0  0  0  0  0  0  0  0  0  0
    2.2709   -6.1005    0.0000 C   0  0  0  0  0  0  0  0  0  0  0  0
    1.5376   -6.5239    0.0000 C   0  0  0  0  0  0  0  0  0  0  0  0
    2.9663   -6.5239    0.0000 C   0  0  0  0  0  0  0  0  0  0  0  0
   -0.8203   -3.6477    0.0000 O   0  0  0  0  0  0  0  0  0  0  0  0
   -0.5991   -6.1162    0.0000 O   0  0  0  0  0  0  0  0  0  0  0  0
    2.2758   -2.8101    0.0000 O   0  0  0  0  0  0  0  0  0  0  0  0
   -1.3135   -4.8788    0.0000 O   0  0  0  0  0  0  0  0  0  0  0  0
    7.0998   -3.5588    0.0000 C   0  0  0  0  0  0  0  0  0  0  0  0
    7.0998   -4.3838    0.0000 C   0  0  0  0  0  0  0  0  0  0  0  0
    7.8142   -4.7963    0.0000 C   0  0  0  0  0  0  0  0  0  0  0  0
    8.5287   -4.3838    0.0000 C   0  0  0  0  0  0  0  0  0  0  0  0
    8.5287   -3.5588    0.0000 C   0  0  0  0  0  0  0  0  0  0  0  0
    7.8142   -3.1463    0.0000 C   0  0  0  0  0  0  0  0  0  0  0  0
    9.2432   -4.7963    0.0000 C   0  0  0  0  0  0  0  0  0  0  0  0
    9.9576   -4.3838    0.0000 C   0  0  0  0  0  0  0  0  0  0  0  0
    9.9576   -3.5588    0.0000 C   0  0  0  0  0  0  0  0  0  0  0  0
    9.2432   -3.1463    0.0000 C   0  0  0  0  0  0  0  0  0  0  0  0
    7.0998   -5.2088    0.0000 O   0  0  0  0  0  0  0  0  0  0  0  0
    8.3152   -5.1807    0.0000 O   0  0  0  0  0  0  0  0  0  0  0  0
    9.2432   -5.6213    0.0000 C   0  0  0  0  0  0  0  0  0  0  0  0
    6.3029   -4.5974    0.0000 C   0  0  0  0  0  0  0  0  0  0  0  0
    8.5287   -5.9776    0.0000 C   0  0  0  0  0  0  0  0  0  0  0  0
    8.3152   -6.7745    0.0000 O   0  0  0  0  0  0  0  0  0  0  0  0
    9.9447   -6.0554    0.0000 C   0  0  0  0  0  0  0  0  0  0  0  0
    9.2432   -2.3213    0.0000 C   0  0  0  0  0  0  0  0  0  0  0  0
   -7.9620   -4.0330    0.0000 C   0  0  0  0  0  0  0  0  0  0  0  0
   -7.9620   -4.8580    0.0000 C   0  0  0  0  0  0  0  0  0  0  0  0
   -7.2476   -5.2705    0.0000 C   0  0  0  0  0  0  0  0  0  0  0  0
   -6.5331   -4.8580    0.0000 C   0  0  0  0  0  0  0  0  0  0  0  0
   -6.5331   -4.0330    0.0000 C   0  0  0  0  0  0  0  0  0  0  0  0
   -7.2476   -3.6205    0.0000 C   0  0  0  0  0  0  0  0  0  0  0  0
   -5.8186   -5.2705    0.0000 C   0  0  0  0  0  0  0  0  0  0  0  0
   -5.1041   -4.8580    0.0000 C   0  0  0  0  0  0  0  0  0  0  0  0
   -5.1041   -4.0330    0.0000 C   0  0  0  0  0  0  0  0  0  0  0  0
   -5.8186   -3.6205    0.0000 C   0  0  0  0  0  0  0  0  0  0  0  0
   -8.6765   -5.2705    0.0000 C   0  0  0  0  0  0  0  0  0  0  0  0
   -9.3910   -4.8580    0.0000 O   0  0  0  0  0  0  0  0  0  0  0  0
   -8.6765   -6.0955    0.0000 O   0  0  0  0  0  0  0  0  0  0  0  0
   -6.5331   -5.6830    0.0000 H   0  0  0  0  0  0  0  0  0  0  0  0
   -5.8186   -6.0955    0.0000 C   0  0  0  0  0  0  0  0  0  0  0  0
   -6.5331   -3.2080    0.0000 O   0  0  0  0  0  0  0  0  0  0  0  0
   -5.8186   -2.7955    0.0000 C   0  0  0  0  0  0  0  0  0  0  0  0
   -5.1041   -6.5080    0.0000 C   0  0  0  0  0  0  0  0  0  0  0  0
   -6.5331   -6.5080    0.0000 C   0  0  0  0  0  0  0  0  0  0  0  0
  1  2  1  0      
  2  3  1  0      
  3  4  1  0      
  4  5  1  0      
  5  6  1  0      
  6  1  1  0      
  5  7  1  0      
  7  8  1  0      
  8  9  1  0      
  9 10  1  0      
 10  6  1  0      
 10 11  1  0      
  3 12  1  0      
  7 13  1  0      
 13 14  1  0      
 13 15  1  0      
 16 18  2  0      
 16 31  1  0      
 17 19  1  0      
 17 20  2  0      
 17 31  1  0      
 18 20  1  0      
 18 21  1  0      
 19 22  2  0      
 20 23  1  0      
 21 24  1  0      
 22 25  1  0      
 22 27  1  0      
 23 26  1  0      
 23 27  2  0      
 24 26  1  0      
 25 33  2  0      
 26 28  1  0      
 26 32  1  1      
 28 29  1  0      
 28 30  1  0      
 28 35  1  6      
 30 34  1  0      
 25 36  1  0      
 37 39  1  0      
 37 40  1  0      
 38 40  1  0      
 38 41  1  0      
 39 42  1  0      
 40 43  1  0      
 41 44  1  0      
 42 45  1  0      
 42 46  2  0      
 43 46  1  0      
 43 47  1  0      
 44 47  1  0      
 47 48  1  1      
 48 49  1  0      
 48 50  1  0      
 37 51  1  1      
 40 52  1  6      
 45 53  2  0      
 43 54  1  4      
 38 55  2  0      
 45 56  1  0      
 57 60  1  0      
 57 61  1  0      
 58 59  1  0      
 58 60  2  0      
 59 62  2  0      
 59 71  1  0      
 60 64  1  0      
 61 63  1  0      
 62 65  1  0      
 62 66  1  0      
 63 67  1  0      
 64 66  2  0      
 64 67  1  0      
 65 72  2  0      
 67 68  1  6      
 68 69  1  0      
 68 70  1  0      
 57 73  2  0      
 65 74  1  0      
 75 76  1  0      
 76 77  1  0      
 77 78  1  0      
 78 79  1  0      
 79 80  1  0      
 80 75  1  0      
 78 81  1  0      
 81 82  1  0      
 82 83  1  0      
 83 84  1  0      
 84 79  1  0      
 76 85  1  6      
 77 85  1  6      
 78 86  1  6      
 81 87  1  1      
 76 88  1  1      
 86 89  1  0      
 89 87  1  0      
 89 90  2  0      
 87 91  2  0      
 84 92  1  6      
 93 94  1  0      
 94 95  2  0      
 95 96  1  0      
 96 97  1  0      
 97 98  1  0      
 98 93  1  0      
 96 99  1  0      
 99100  1  0      
100101  1  0      
101102  1  0      
102 97  1  0      
 94103  1  0      
103104  1  0      
103105  2  0      
 96106  1  6      
 99107  1  6      
 97108  1  6      
102109  1  6      
107110  1  0      
107111  1  0      
M  STY  1   1 DAT
M  SLB  1   1   1
M  SDT   1 Text                                                  
M  SDD   1    -1.6074    2.2255    DA    ALL  1       5
M  SED   1 cadinane skeleton
M  STY  1   2 DAT
M  SLB  1   2   2
M  SDT   2 Text                                                  
M  SDD   2    -3.7204   -0.9909    DA    ALL  1       5
M  SED   2 122  R=H
123  R=OH
M  STY  1   3 DAT
M  SLB  1   3   3
M  SDT   3 Text                                                  
M  SDD   3     6.3041   -0.7848    DA    ALL  1       5
M  SED   3 124  R1=H          R2=b H
125  R1=OH       R2=a H
M  STY  1   4 DAT
M  SLB  1   4   4
M  SDT   4 Text                                                  
M  SDD   4    -7.7334   -7.4731    DA    ALL  1       5
M  SED   4 126
M  STY  1   5 DAT
M  SLB  1   5   5
M  SDT   5 Text                                                  
M  SDD   5     8.6554   -7.4731    DA    ALL  1       5
M  SED   5 128
M  STY  1   6 DAT
M  SLB  1   6   6
M  SDT   6 Text                                                  
M  SDD   6     0.7212   -7.4731    DA    ALL  1       5
M  SED   6 127
M  END
