# Supplementary material for: Antibacterial and Antifungal Sesquiterpenoids: Chemistry, Resource, and Activity
Source: Biomolecules. 2022 Sep 9;12(9):1271. doi: 10.3390/biom12091271 (PMC9496053; doi:10.3390/biom12091271)
Supplement: Supplementary file 1 [file biomolecules-12-01271-s001.zip › biomolecules-1887774-The Mol. files of sesquiterpenoids with antibacterial and antifungal activity/Figure 11. Structures of farnesane-type sesquiterpenoids 129¿C135..mol]

figure11.mol
  ChemDraw08262211472D

139134  0  0  1  0  0  0  0  0999 V2000
   -2.8822    1.1926    0.0000 C   0  0  0  0  0  0  0  0  0  0  0  0
    1.3541    1.1926    0.0000 C   0  0  0  0  0  0  0  0  0  0  0  0
   -1.4804    1.1926    0.0000 C   0  0  0  0  0  0  0  0  0  0  0  0
   -0.0539    1.1926    0.0000 C   0  0  0  0  0  0  0  0  0  0  0  0
    2.7559    1.1679    0.0000 C   0  0  0  0  0  0  0  0  0  0  0  0
   -2.2404    0.7895    0.0000 C   0  0  0  0  0  0  0  0  0  0  0  0
   -3.5893    0.7461    0.0000 C   0  0  0  0  0  0  0  0  0  0  0  0
   -0.7548    0.7709    0.0000 C   0  0  0  0  0  0  0  0  0  0  0  0
    0.6284    0.7709    0.0000 C   0  0  0  0  0  0  0  0  0  0  0  0
    2.0550    0.7709    0.0000 C   0  0  0  0  0  0  0  0  0  0  0  0
    3.4195    0.7461    0.0000 C   0  0  0  0  0  0  0  0  0  0  0  0
   -3.5893   -0.0354    0.0000 C   0  0  0  0  0  0  0  0  0  0  0  0
   -0.7548   -0.0354    0.0000 C   0  0  0  0  0  0  0  0  0  0  0  0
   -2.2404   -0.0355    0.0000 O   0  0  0  0  0  0  0  0  0  0  0  0
   -4.3118    1.1443    0.0000 C   0  0  0  0  0  0  0  0  0  0  0  0
    2.6383    0.1876    0.0000 C   0  0  0  0  0  0  0  0  0  0  0  0
    1.5468    0.1210    0.0000 O   0  0  0  0  0  0  0  0  0  0  0  0
    4.8939    1.3875    0.0000 C   0  0  0  0  0  0  0  0  0  0  0  0
    6.2998    1.3875    0.0000 C   0  0  0  0  0  0  0  0  0  0  0  0
    7.7433    1.3688    0.0000 C   0  0  0  0  0  0  0  0  0  0  0  0
    9.1243    1.3688    0.0000 C   0  0  0  0  0  0  0  0  0  0  0  0
   10.5490    1.3688    0.0000 C   0  0  0  0  0  0  0  0  0  0  0  0
   11.9738    1.3688    0.0000 C   0  0  0  0  0  0  0  0  0  0  0  0
    5.5937    0.9501    0.0000 C   0  0  0  0  0  0  0  0  0  0  0  0
    6.9997    0.9688    0.0000 C   0  0  0  0  0  0  0  0  0  0  0  0
    8.4432    0.9501    0.0000 C   0  0  0  0  0  0  0  0  0  0  0  0
    9.8679    0.9501    0.0000 C   0  0  0  0  0  0  0  0  0  0  0  0
   11.2740    0.9501    0.0000 C   0  0  0  0  0  0  0  0  0  0  0  0
   12.6612    0.9251    0.0000 C   0  0  0  0  0  0  0  0  0  0  0  0
    5.6125    0.1253    0.0000 C   0  0  0  0  0  0  0  0  0  0  0  0
    8.4244    0.1253    0.0000 C   0  0  0  0  0  0  0  0  0  0  0  0
   11.8573    0.3667    0.0000 C   0  0  0  0  0  0  0  0  0  0  0  0
    6.9809    0.1440    0.0000 O   0  0  0  0  0  0  0  0  0  0  0  0
   10.7717    0.2956    0.0000 O   0  0  0  0  0  0  0  0  0  0  0  0
  -11.9382   -8.1898    0.0000 C   0  0  0  0  0  0  0  0  0  0  0  0
  -10.5433   -8.9913    0.0000 C   0  0  0  0  0  0  0  0  0  0  0  0
   -9.1054   -8.9913    0.0000 C   0  0  0  0  0  0  0  0  0  0  0  0
   -7.7227   -8.9913    0.0000 C   0  0  0  0  0  0  0  0  0  0  0  0
   -6.2910   -8.9913    0.0000 C   0  0  0  0  0  0  0  0  0  0  0  0
  -11.2224   -9.4074    0.0000 C   0  0  0  0  0  0  0  0  0  0  0  0
   -9.8213   -9.4074    0.0000 C   0  0  0  0  0  0  0  0  0  0  0  0
   -8.4018   -9.4074    0.0000 C   0  0  0  0  0  0  0  0  0  0  0  0
   -6.9885   -9.4074    0.0000 C   0  0  0  0  0  0  0  0  0  0  0  0
   -7.0252  -10.0865    0.0000 C   0  0  0  0  0  0  0  0  0  0  0  0
   -9.8029  -10.1660    0.0000 C   0  0  0  0  0  0  0  0  0  0  0  0
   -5.4283   -9.3767    0.0000 O   0  0  0  0  0  0  0  0  0  0  0  0
  -10.5738   -9.7989    0.0000 H   0  0  0  0  0  0  0  0  0  0  0  0
   -6.3396   -8.1678    0.0000 C   0  0  0  0  0  0  0  0  0  0  0  0
  -11.9382   -9.0148    0.0000 C   0  0  0  0  0  0  0  0  0  0  0  0
  -10.5093   -8.1898    0.0000 O   0  0  0  0  0  0  0  0  0  0  0  0
  -11.2237   -7.7773    0.0000 C   0  0  0  0  0  0  0  0  0  0  0  0
  -11.2237   -6.9523    0.0000 O   0  0  0  0  0  0  0  0  0  0  0  0
  -12.6527   -7.7773    0.0000 C   0  0  0  0  0  0  0  0  0  0  0  0
   -0.6264   -3.8485    0.0000 C   0  0  0  0  0  0  0  0  0  0  0  0
    0.7804   -3.8485    0.0000 C   0  0  0  0  0  0  0  0  0  0  0  0
   -1.3461   -4.2673    0.0000 C   0  0  0  0  0  0  0  0  0  0  0  0
    0.0672   -4.2869    0.0000 C   0  0  0  0  0  0  0  0  0  0  0  0
   -1.3461   -5.0590    0.0000 C   0  0  0  0  0  0  0  0  0  0  0  0
   -0.6264   -5.4777    0.0000 C   0  0  0  0  0  0  0  0  0  0  0  0
   -0.6068   -6.2891    0.0000 C   0  0  0  0  0  0  0  0  0  0  0  0
   -1.3461   -6.7079    0.0000 C   0  0  0  0  0  0  0  0  0  0  0  0
   -1.3265   -7.4996    0.0000 C   0  0  0  0  0  0  0  0  0  0  0  0
   -0.6264   -7.9183    0.0000 C   0  0  0  0  0  0  0  0  0  0  0  0
   -0.6264   -8.7100    0.0000 C   0  0  0  0  0  0  0  0  0  0  0  0
    0.7477   -3.0241    0.0000 O   0  0  0  0  0  0  0  0  0  0  0  0
    1.4674   -4.2542    0.0000 H   0  0  0  0  0  0  0  0  0  0  0  0
   -0.6113   -3.0236    0.0000 C   0  0  0  0  0  0  0  0  0  0  0  0
    0.0448   -6.6739    0.0000 C   0  0  0  0  0  0  0  0  0  0  0  0
   -1.3409   -9.1225    0.0000 C   0  0  0  0  0  0  0  0  0  0  0  0
    0.0880   -9.1225    0.0000 C   0  0  0  0  0  0  0  0  0  0  0  0
    7.8857   -3.1646    0.0000 C   0  0  0  0  0  0  0  0  0  0  0  0
    7.8857   -3.9896    0.0000 C   0  0  0  0  0  0  0  0  0  0  0  0
    8.6002   -4.4021    0.0000 O   0  0  0  0  0  0  0  0  0  0  0  0
    9.3147   -3.9896    0.0000 C   0  0  0  0  0  0  0  0  0  0  0  0
    9.3147   -3.1646    0.0000 C   0  0  0  0  0  0  0  0  0  0  0  0
    8.6002   -2.7521    0.0000 C   0  0  0  0  0  0  0  0  0  0  0  0
   10.0291   -2.7521    0.0000 O   0  0  0  0  0  0  0  0  0  0  0  0
    7.1712   -4.4021    0.0000 C   0  0  0  0  0  0  0  0  0  0  0  0
    6.4568   -3.9896    0.0000 C   0  0  0  0  0  0  0  0  0  0  0  0
    9.8980   -4.5730    0.0000 C   0  0  0  0  0  0  0  0  0  0  0  0
   10.6125   -4.1605    0.0000 C   0  0  0  0  0  0  0  0  0  0  0  0
   11.3270   -4.5730    0.0000 C   0  0  0  0  0  0  0  0  0  0  0  0
   12.0414   -4.1605    0.0000 C   0  0  0  0  0  0  0  0  0  0  0  0
   12.7559   -4.5730    0.0000 C   0  0  0  0  0  0  0  0  0  0  0  0
   12.0414   -3.3355    0.0000 C   0  0  0  0  0  0  0  0  0  0  0  0
    7.1712   -3.5771    0.0000 C   0  0  0  0  0  0  0  0  0  0  0  0
   10.0291   -3.5771    0.0000 C   0  0  0  0  0  0  0  0  0  0  0  0
    7.8571   -8.4354    0.0000 C   0  0  0  0  0  0  0  0  0  0  0  0
    7.8571   -9.2604    0.0000 C   0  0  0  0  0  0  0  0  0  0  0  0
    8.5715   -9.6729    0.0000 O   0  0  0  0  0  0  0  0  0  0  0  0
    9.2860   -9.2604    0.0000 C   0  0  0  0  0  0  0  0  0  0  0  0
    9.2860   -8.4354    0.0000 C   0  0  0  0  0  0  0  0  0  0  0  0
    8.5715   -8.0229    0.0000 C   0  0  0  0  0  0  0  0  0  0  0  0
    7.1426   -9.6729    0.0000 C   0  0  0  0  0  0  0  0  0  0  0  0
    6.4281   -9.2604    0.0000 C   0  0  0  0  0  0  0  0  0  0  0  0
   10.0005   -8.0229    0.0000 O   0  0  0  0  0  0  0  0  0  0  0  0
   10.0005   -9.6729    0.0000 C   0  0  0  0  0  0  0  0  0  0  0  0
   10.7150   -9.2604    0.0000 C   0  0  0  0  0  0  0  0  0  0  0  0
   11.4294   -9.6729    0.0000 C   0  0  0  0  0  0  0  0  0  0  0  0
   12.1439   -9.2604    0.0000 C   0  0  0  0  0  0  0  0  0  0  0  0
   12.1439   -8.4354    0.0000 C   0  0  0  0  0  0  0  0  0  0  0  0
   12.8584   -9.6729    0.0000 C   0  0  0  0  0  0  0  0  0  0  0  0
    7.1426   -8.8479    0.0000 C   0  0  0  0  0  0  0  0  0  0  0  0
   10.0005   -8.8479    0.0000 C   0  0  0  0  0  0  0  0  0  0  0  0
   -5.2027   10.1660    0.0000 C   0  0  0  0  0  0  0  0  0  0  0  0
   -9.4938    2.0612    0.0000 C   0  0  0  0  0  0  0  0  0  0  0  0
  -10.2097    1.6206    0.0000 C   0  0  0  0  0  0  0  0  0  0  0  0
  -10.2280    0.8191    0.0000 C   0  0  0  0  0  0  0  0  0  0  0  0
   -9.4938    0.4031    0.0000 C   0  0  0  0  0  0  0  0  0  0  0  0
   -8.8453    1.6696    0.0000 C   0  0  0  0  0  0  0  0  0  0  0  0
   -9.4938   -0.4219    0.0000 C   0  0  0  0  0  0  0  0  0  0  0  0
  -10.2083   -0.8344    0.0000 C   0  0  0  0  0  0  0  0  0  0  0  0
   -8.7794   -0.8344    0.0000 C   0  0  0  0  0  0  0  0  0  0  0  0
   -8.1308    2.0821    0.0000 C   0  0  0  0  0  0  0  0  0  0  0  0
   -7.4164    1.6696    0.0000 C   0  0  0  0  0  0  0  0  0  0  0  0
   -8.8453    0.8446    0.0000 C   0  0  0  0  0  0  0  0  0  0  0  0
   -8.1308    0.4321    0.0000 C   0  0  0  0  0  0  0  0  0  0  0  0
   -7.4164    0.8446    0.0000 C   0  0  0  0  0  0  0  0  0  0  0  0
   -6.8330    0.2612    0.0000 C   0  0  0  0  0  0  0  0  0  0  0  0
   -9.4938    2.8862    0.0000 C   0  0  0  0  0  0  0  0  0  0  0  0
  -12.8584   -3.2628    0.0000 C   0  0  0  0  0  0  0  0  0  0  0  0
  -12.1372   -3.6819    0.0000 C   0  0  0  0  0  0  0  0  0  0  0  0
  -12.1372   -4.5069    0.0000 C   0  0  0  0  0  0  0  0  0  0  0  0
  -11.4227   -4.9194    0.0000 C   0  0  0  0  0  0  0  0  0  0  0  0
  -10.7083   -4.5069    0.0000 C   0  0  0  0  0  0  0  0  0  0  0  0
  -10.7083   -3.6819    0.0000 O   0  0  0  0  0  0  0  0  0  0  0  0
  -11.4227   -3.2694    0.0000 C   0  0  0  0  0  0  0  0  0  0  0  0
   -9.9938   -4.9194    0.0000 C   0  0  0  0  0  0  0  0  0  0  0  0
   -9.2793   -4.5069    0.0000 C   0  0  0  0  0  0  0  0  0  0  0  0
   -8.5648   -4.9194    0.0000 C   0  0  0  0  0  0  0  0  0  0  0  0
   -7.8504   -4.5069    0.0000 C   0  0  0  0  0  0  0  0  0  0  0  0
   -7.1359   -4.9194    0.0000 C   0  0  0  0  0  0  0  0  0  0  0  0
   -6.4214   -4.5069    0.0000 C   0  0  0  0  0  0  0  0  0  0  0  0
  -10.7083   -5.3319    0.0000 H   0  0  0  0  0  0  0  0  0  0  0  0
  -11.4227   -2.4444    0.0000 O   0  0  0  0  0  0  0  0  0  0  0  0
   -9.9938   -5.7444    0.0000 C   0  0  0  0  0  0  0  0  0  0  0  0
   -7.1359   -5.7444    0.0000 C   0  0  0  0  0  0  0  0  0  0  0  0
   -5.7070   -4.9194    0.0000 O   0  0  0  0  0  0  0  0  0  0  0  0
   -6.4214   -3.6819    0.0000 C   0  0  0  0  0  0  0  0  0  0  0  0
  1  6  1  0      
  1  7  2  0      
  2  9  1  0      
  2 10  1  0      
  3  6  1  0      
  3  8  1  0      
  4  8  2  0      
  4  9  1  0      
  5 10  1  0      
  5 11  2  0      
  7 12  1  0      
  8 13  1  0      
  6 14  1  0      
  7 15  1  0      
 10 16  1  0      
 10 17  1  0      
 18 24  1  0      
 19 24  2  0      
 19 25  1  0      
 20 25  1  0      
 20 26  1  0      
 21 26  2  0      
 21 27  1  0      
 22 27  1  0      
 22 28  1  0      
 23 28  1  0      
 23 29  2  0      
 24 30  1  0      
 26 31  1  0      
 28 32  1  0      
 25 33  2  0      
 28 34  1  0      
 36 40  1  0      
 36 41  1  0      
 36 47  1  1      
 37 41  1  0      
 37 42  1  0      
 38 42  1  0      
 38 43  1  0      
 39 43  1  0      
 39 46  1  6      
 41 45  1  1      
 43 44  1  6      
 39 48  1  0      
 35 49  1  0      
 49 40  1  0      
 50 51  1  0      
 51 35  1  0      
 51 52  2  0      
 35 53  1  1      
 50 36  1  0      
 54 56  1  0      
 54 57  2  0      
 55 57  1  0      
 55 65  2  0      
 55 66  1  0      
 56 58  1  0      
 58 59  1  0      
 59 60  2  0      
 60 61  1  0      
 61 62  1  0      
 62 63  1  0      
 63 64  2  0      
 54 67  1  0      
 68 60  1  0      
 64 69  1  0      
 64 70  1  0      
 71 72  1  0      
 72 73  1  0      
 73 74  1  0      
 74 75  1  0      
 75 76  1  0      
 76 71  1  0      
 75 77  1  1      
 72 78  1  1      
 78 79  2  0      
 74 80  1  6      
 80 81  1  0      
 81 82  1  0      
 82 83  2  0      
 83 84  1  0      
 83 85  1  0      
 72 86  1  6      
 74 87  1  1      
 88 89  1  0      
 89 90  1  0      
 90 91  1  0      
 91 92  1  0      
 92 93  1  0      
 93 88  1  0      
 89 94  1  1      
 94 95  2  0      
 92 96  1  6      
 91 97  1  1      
 97 98  1  0      
 98 99  1  0      
 99100  2  0      
100101  1  0      
100102  1  0      
 89103  1  6      
 91104  1  6      
106107  1  0      
106110  1  0      
107108  1  0      
108109  1  0      
109111  1  0      
111112  1  0      
111113  1  0      
110114  1  0      
114115  1  0      
116117  1  0      
117118  1  0      
118115  1  0      
118119  1  0      
106120  1  0      
122121  1  1      
122123  1  0      
123124  1  0      
124125  1  0      
125126  1  0      
126127  1  0      
127122  1  0      
125128  1  0      
128129  1  0      
129130  1  0      
130131  1  0      
131132  1  0      
132133  1  0      
125134  1  1      
127135  2  0      
128136  1  6      
132137  1  6      
133138  2  0      
133139  1  0      
M  STY  1   1 DAT
M  SLB  1   1   1
M  SDT   1 Text                                                  
M  SDD   1    -9.5472  -11.2421    DA    ALL  1       5
M  SED   1 132
M  STY  1   2 DAT
M  SLB  1   2   2
M  SDT   2 Text                                                  
M  SDD   2    -0.9744   -1.2380    DA    ALL  1       5
M  SED   2 129
M  STY  1   3 DAT
M  SLB  1   3   3
M  SDT   3 Text                                                  
M  SDD   3     8.1755   -1.4638    DA    ALL  1       5
M  SED   3 130
M  STY  1   4 DAT
M  SLB  1   4   4
M  SDT   4 Text                                                  
M  SDD   4     8.2767  -11.2970    DA    ALL  1       5
M  SED   4 135
M  STY  1   5 DAT
M  SLB  1   5   5
M  SDT   5 Text                                                  
M  SDD   5    -0.3585  -11.1565    DA    ALL  1       5
M  SED   5 133
M  STY  1   6 DAT
M  SLB  1   6   6
M  SDT   6 Text                                                  
M  SDD   6     8.3021   -5.9850    DA    ALL  1       5
M  SED   6 134
M  STY  1   7 DAT
M  SLB  1   7   7
M  SDT   7 Text                                                  
M  SDD   7   -11.1174   -1.6561    DA    ALL  1       5
M  SED   7 farnsane skeleton
M  STY  1   8 DAT
M  SLB  1   8   8
M  SDT   8 Text                                                  
M  SDD   8    -9.5471   -6.5574    DA    ALL  1       5
M  SED   8 131
M  END
