# Supplementary material for: Antibacterial and Antifungal Sesquiterpenoids: Chemistry, Resource, and Activity
Source: Biomolecules. 2022 Sep 9;12(9):1271. doi: 10.3390/biom12091271 (PMC9496053; doi:10.3390/biom12091271)
Supplement: Supplementary file 1 [file biomolecules-12-01271-s001.zip › biomolecules-1887774-The Mol. files of sesquiterpenoids with antibacterial and antifungal activity/Figure 12. Structures of chamigrane-type sesquiterpenoid 136¿C140..mol]

figure12.mol
  ChemDraw08262211482D

111122  0  0  1  0  0  0  0  0999 V2000
   -9.1496    0.1262    0.0000 C   0  0  0  0  0  0  0  0  0  0  0  0
   -8.7624   -0.6023    0.0000 C   0  0  0  0  0  0  0  0  0  0  0  0
   -7.9379   -0.6312    0.0000 C   0  0  0  0  0  0  0  0  0  0  0  0
   -7.5006    0.0684    0.0000 C   0  0  0  0  0  0  0  0  0  0  0  0
   -7.8878    0.7969    0.0000 C   0  0  0  0  0  0  0  0  0  0  0  0
   -8.7123    0.8258    0.0000 C   0  0  0  0  0  0  0  0  0  0  0  0
   -7.1134   -0.6601    0.0000 C   0  0  0  0  0  0  0  0  0  0  0  0
   -6.2889   -0.6890    0.0000 C   0  0  0  0  0  0  0  0  0  0  0  0
   -5.8516    0.0105    0.0000 C   0  0  0  0  0  0  0  0  0  0  0  0
   -6.2388    0.7390    0.0000 C   0  0  0  0  0  0  0  0  0  0  0  0
   -7.0633    0.7680    0.0000 C   0  0  0  0  0  0  0  0  0  0  0  0
   -8.1793   -1.4201    0.0000 C   0  0  0  0  0  0  0  0  0  0  0  0
   -5.0285   -0.0184    0.0000 C   0  0  0  0  0  0  0  0  0  0  0  0
   -4.5919    0.6801    0.0000 H   0  0  0  0  0  0  0  0  0  0  0  0
   -4.6419   -0.7457    0.0000 O   0  0  0  0  0  0  0  0  0  0  0  0
   -7.2235   -1.0437    0.0000 C   0  0  0  0  0  0  0  0  0  0  0  0
   -7.4505    1.4964    0.0000 C   0  0  0  0  0  0  0  0  0  0  0  0
   -2.5794    6.1491    0.0000 C   0  0  0  0  0  0  0  0  0  0  0  0
   -2.1669    5.4346    0.0000 C   0  0  0  0  0  0  0  0  0  0  0  0
   -1.3419    5.4346    0.0000 C   0  0  0  0  0  0  0  0  0  0  0  0
   -0.9294    6.1491    0.0000 C   0  0  0  0  0  0  0  0  0  0  0  0
   -1.3419    6.8635    0.0000 C   0  0  0  0  0  0  0  0  0  0  0  0
   -2.1669    6.8635    0.0000 C   0  0  0  0  0  0  0  0  0  0  0  0
   -0.5169    5.4346    0.0000 C   0  0  0  0  0  0  0  0  0  0  0  0
    0.3081    5.4346    0.0000 C   0  0  0  0  0  0  0  0  0  0  0  0
    0.7206    6.1491    0.0000 C   0  0  0  0  0  0  0  0  0  0  0  0
    0.3081    6.8635    0.0000 C   0  0  0  0  0  0  0  0  0  0  0  0
   -0.5169    6.8635    0.0000 C   0  0  0  0  0  0  0  0  0  0  0  0
    1.5456    6.1491    0.0000 C   0  0  0  0  0  0  0  0  0  0  0  0
   -0.7585    7.4469    0.0000 C   0  0  0  0  0  0  0  0  0  0  0  0
   -1.5554    4.6377    0.0000 C   0  0  0  0  0  0  0  0  0  0  0  0
   -0.6274    5.0221    0.0000 C   0  0  0  0  0  0  0  0  0  0  0  0
   -1.6847    0.0666    0.0000 C   0  0  0  0  0  0  0  0  0  0  0  0
   -1.2746   -0.6492    0.0000 C   0  0  0  0  0  0  0  0  0  0  0  0
   -0.4496   -0.6519    0.0000 C   0  0  0  0  0  0  0  0  0  0  0  0
   -0.0348    0.0612    0.0000 C   0  0  0  0  0  0  0  0  0  0  0  0
   -0.4449    0.7770    0.0000 C   0  0  0  0  0  0  0  0  0  0  0  0
   -1.2699    0.7797    0.0000 C   0  0  0  0  0  0  0  0  0  0  0  0
    0.3754   -0.6546    0.0000 C   0  0  0  0  0  0  0  0  0  0  0  0
    1.2004   -0.6573    0.0000 C   0  0  0  0  0  0  0  0  0  0  0  0
    1.6152    0.0558    0.0000 C   0  0  0  0  0  0  0  0  0  0  0  0
    1.2051    0.7717    0.0000 C   0  0  0  0  0  0  0  0  0  0  0  0
    0.3801    0.7744    0.0000 C   0  0  0  0  0  0  0  0  0  0  0  0
   -0.0146   -1.3529    0.0000 C   0  0  0  0  0  0  0  0  0  0  0  0
    2.4398    0.0821    0.0000 C   0  0  0  0  0  0  0  0  0  0  0  0
    1.6106   -1.3731    0.0000 Br  0  0  0  0  0  0  0  0  0  0  0  0
   -2.5093    0.0404    0.0000 O   0  0  0  0  0  0  0  0  0  0  0  0
   -0.6837    1.5667    0.0000 C   0  0  0  0  0  0  0  0  0  0  0  0
    0.2561    1.2121    0.0000 C   0  0  0  0  0  0  0  0  0  0  0  0
   -1.7049    1.4807    0.0000 Br  0  0  0  0  0  0  0  0  0  0  0  0
    9.1198    0.8995    0.0000 C   0  0  0  0  0  0  0  0  0  0  0  0
    8.1303    1.0268    0.0000 C   0  0  0  0  0  0  0  0  0  0  0  0
    6.2580    1.8202    0.0000 C   0  0  0  0  0  0  0  0  0  0  0  0
    7.3512    1.0550    0.0000 C   0  0  0  0  0  0  0  0  0  0  0  0
    8.5649    0.3362    0.0000 C   0  0  0  0  0  0  0  0  0  0  0  0
    6.4881    1.0374    0.0000 C   0  0  0  0  0  0  0  0  0  0  0  0
    6.9134    0.3305    0.0000 C   0  0  0  0  0  0  0  0  0  0  0  0
    8.1434   -0.3976    0.0000 C   0  0  0  0  0  0  0  0  0  0  0  0
    5.6646    1.0260    0.0000 C   0  0  0  0  0  0  0  0  0  0  0  0
    7.2680   -0.3864    0.0000 C   0  0  0  0  0  0  0  0  0  0  0  0
    6.4919   -0.4034    0.0000 C   0  0  0  0  0  0  0  0  0  0  0  0
    5.2431    0.2921    0.0000 C   0  0  0  0  0  0  0  0  0  0  0  0
    6.9064   -1.1041    0.0000 C   0  0  0  0  0  0  0  0  0  0  0  0
    5.6995   -0.4110    0.0000 C   0  0  0  0  0  0  0  0  0  0  0  0
    5.1432    1.9182    0.0000 Br  0  0  0  0  0  0  0  0  0  0  0  0
    8.5571   -1.1124    0.0000 Br  0  0  0  0  0  0  0  0  0  0  0  0
    4.8467    1.1125    0.0000 O   0  0  0  0  0  0  0  0  0  0  0  0
    6.0831   -1.0145    0.0000 O   0  0  0  0  0  0  0  0  0  0  0  0
    7.2016    1.4515    0.0000 C   0  0  0  0  0  0  0  0  0  0  0  0
    9.1496   -0.2458    0.0000 Cl  0  0  0  0  0  0  0  0  0  0  0  0
    7.7637    1.7695    0.0000 O   0  0  0  0  0  0  0  0  0  0  0  0
   -4.7955   -3.4370    0.0000 C   0  0  0  0  0  0  0  0  0  0  0  0
   -5.9383   -3.7480    0.0000 C   0  0  0  0  0  0  0  0  0  0  0  0
   -5.1877   -4.1267    0.0000 C   0  0  0  0  0  0  0  0  0  0  0  0
   -1.2589   -4.9720    0.0000 C   0  0  0  0  0  0  0  0  0  0  0  0
   -2.6925   -4.9923    0.0000 C   0  0  0  0  0  0  0  0  0  0  0  0
   -4.8361   -5.1072    0.0000 C   0  0  0  0  0  0  0  0  0  0  0  0
   -3.3822   -5.4048    0.0000 C   0  0  0  0  0  0  0  0  0  0  0  0
   -1.9622   -5.3845    0.0000 C   0  0  0  0  0  0  0  0  0  0  0  0
   -5.1471   -5.8713    0.0000 C   0  0  0  0  0  0  0  0  0  0  0  0
   -3.3822   -6.2297    0.0000 C   0  0  0  0  0  0  0  0  0  0  0  0
   -1.9419   -6.2297    0.0000 C   0  0  0  0  0  0  0  0  0  0  0  0
   -4.7955   -6.6016    0.0000 C   0  0  0  0  0  0  0  0  0  0  0  0
   -2.6519   -6.6219    0.0000 C   0  0  0  0  0  0  0  0  0  0  0  0
   -4.0111   -6.7572    0.0000 C   0  0  0  0  0  0  0  0  0  0  0  0
   -4.4236   -7.4469    0.0000 C   0  0  0  0  0  0  0  0  0  0  0  0
   -5.7084   -4.6474    0.0000 Br  0  0  0  0  0  0  0  0  0  0  0  0
   -4.0652   -4.8300    0.0000 O   0  0  0  0  0  0  0  0  0  0  0  0
   -2.6587   -7.3793    0.0000 O   0  0  0  0  0  0  0  0  0  0  0  0
    3.1721   -3.2321    0.0000 C   0  0  0  0  0  0  0  0  0  0  0  0
    1.9729   -3.7080    0.0000 C   0  0  0  0  0  0  0  0  0  0  0  0
    2.7913   -3.8793    0.0000 C   0  0  0  0  0  0  0  0  0  0  0  0
    6.3570   -4.4693    0.0000 C   0  0  0  0  0  0  0  0  0  0  0  0
    5.2721   -4.7549    0.0000 C   0  0  0  0  0  0  0  0  0  0  0  0
    3.1340   -4.8690    0.0000 C   0  0  0  0  0  0  0  0  0  0  0  0
    5.9573   -5.1165    0.0000 C   0  0  0  0  0  0  0  0  0  0  0  0
    4.5678   -5.1355    0.0000 C   0  0  0  0  0  0  0  0  0  0  0  0
    2.8104   -5.5987    0.0000 C   0  0  0  0  0  0  0  0  0  0  0  0
    4.5678   -5.9603    0.0000 C   0  0  0  0  0  0  0  0  0  0  0  0
    5.9763   -5.9413    0.0000 C   0  0  0  0  0  0  0  0  0  0  0  0
    3.1721   -6.3410    0.0000 C   0  0  0  0  0  0  0  0  0  0  0  0
    5.2911   -6.3600    0.0000 C   0  0  0  0  0  0  0  0  0  0  0  0
    3.9715   -6.4932    0.0000 C   0  0  0  0  0  0  0  0  0  0  0  0
    4.5488   -4.2600    0.0000 H   0  0  0  0  0  0  0  0  0  0  0  0
    2.2457   -4.3678    0.0000 Br  0  0  0  0  0  0  0  0  0  0  0  0
    3.8953   -4.6026    0.0000 O   0  0  0  0  0  0  0  0  0  0  0  0
    1.8016   -5.3131    0.0000 O   0  0  0  0  0  0  0  0  0  0  0  0
    6.6996   -5.4464    0.0000 Cl  0  0  0  0  0  0  0  0  0  0  0  0
    6.7504   -6.2522    0.0000 Br  0  0  0  0  0  0  0  0  0  0  0  0
    2.5439   -6.9310    0.0000 O   0  0  0  0  0  0  0  0  0  0  0  0
    4.1920   -7.2882    0.0000 C   0  0  0  0  0  0  0  0  0  0  0  0
  1  2  1  0      
  2  3  1  0      
  3  4  1  0      
  4  5  1  0      
  5  6  1  0      
  6  1  1  0      
  4  7  1  1      
  7  8  1  0      
  8  9  2  0      
  9 10  1  0      
 10 11  1  0      
  4 11  1  6      
  3 12  1  1      
  9 13  1  0      
 13 14  1  0      
 13 15  2  0      
  3 16  1  6      
  5 17  2  0      
 18 19  1  0      
 19 20  1  0      
 20 21  1  0      
 21 22  1  0      
 22 23  1  0      
 23 18  1  0      
 21 24  1  0      
 24 25  1  0      
 25 26  1  0      
 26 27  1  0      
 27 28  1  0      
 28 21  1  0      
 26 29  1  0      
 22 30  1  0      
 20 31  1  0      
 20 32  1  0      
 33 34  1  0      
 34 35  2  0      
 35 36  1  0      
 36 37  1  0      
 37 38  1  0      
 38 33  1  0      
 36 39  1  1      
 39 40  1  0      
 40 41  2  0      
 41 42  1  0      
 42 43  1  0      
 36 43  1  6      
 35 44  1  0      
 41 45  1  0      
 40 46  1  0      
 33 47  1  6      
 37 48  1  0      
 37 49  1  0      
 38 50  1  1      
 55 51  1  1      
 52 54  1  0      
 52 55  1  0      
 53 56  1  0      
 54 57  1  0      
 55 58  1  0      
 56 57  1  0      
 56 59  1  0      
 57 60  1  1      
 57 61  1  0      
 58 60  1  0      
 58 66  1  1      
 59 62  1  0      
 59 65  1  6      
 59 67  1  1      
 61 63  1  1      
 61 64  1  0      
 61 68  1  6      
 62 64  1  0      
 62 67  1  1      
 64 68  1  6      
 56 69  1  0      
 55 70  1  6      
 54 71  1  1      
 72 74  1  0      
 73 74  1  0      
 74 77  1  0      
 75 79  2  0      
 76 78  2  0      
 76 79  1  0      
 77 80  1  0      
 77 87  1  6      
 77 88  1  0      
 78 81  1  0      
 78 88  1  0      
 79 82  1  0      
 80 83  2  0      
 81 84  1  0      
 81 85  1  0      
 82 84  1  0      
 82 89  1  6      
 83 85  1  0      
 85 86  1  1      
 85 89  1  6      
 81 74  1  1      
 90 92  1  0      
 91 92  1  0      
 92 95  1  0      
 96 93  1  1      
 94 96  1  0      
 94 97  1  0      
 95 98  1  0      
 95105  1  6      
 96100  1  0      
 96108  1  6      
 97 99  1  0      
 97104  1  6      
 97106  1  0      
 98101  1  0      
 98107  1  1      
 99102  1  0      
 99103  1  0      
100102  1  0      
100109  1  1      
101103  1  0      
101110  1  6      
106 95  1  0      
 99 92  1  1      
103111  2  0      
M  STY  1   1 DAT
M  SLB  1   1   1
M  SDT   1 Text                                                  
M  SDD   1    -3.2191    3.9103    DA    ALL  1       5
M  SED   1 chamigrane skeleton
M  STY  1   2 DAT
M  SLB  1   2   2
M  SDT   2 Text                                                  
M  SDD   2    -7.2999   -2.1683    DA    ALL  1       5
M  SED   2 136
M  STY  1   3 DAT
M  SLB  1   3   3
M  SDT   3 Text                                                  
M  SDD   3     0.2370   -2.1680    DA    ALL  1       5
M  SED   3 137
M  STY  1   4 DAT
M  SLB  1   4   4
M  SDT   4 Text                                                  
M  SDD   4     6.8992   -2.2528    DA    ALL  1       5
M  SED   4 138
M  STY  1   5 DAT
M  SLB  1   5   5
M  SDT   5 Text                                                  
M  SDD   5    -3.6769   -8.6237    DA    ALL  1       5
M  SED   5 139
M  STY  1   6 DAT
M  SLB  1   6   6
M  SDT   6 Text                                                  
M  SDD   6     3.7768   -8.6122    DA    ALL  1       5
M  SED   6 140
M  END
