# Supplementary material for: Antibacterial and Antifungal Sesquiterpenoids: Chemistry, Resource, and Activity
Source: Biomolecules. 2022 Sep 9;12(9):1271. doi: 10.3390/biom12091271 (PMC9496053; doi:10.3390/biom12091271)
Supplement: Supplementary file 1 [file biomolecules-12-01271-s001.zip › biomolecules-1887774-The Mol. files of sesquiterpenoids with antibacterial and antifungal activity/Figure 13. Structures of pseudoguaiane-type sesquiterpenoids 141¿C145..mol]

figure13.mol
  ChemDraw08262211482D

106116  0  0  1  0  0  0  0  0999 V2000
   -3.0013    3.9321    0.0000 C   0  0  0  0  0  0  0  0  0  0  0  0
   -3.0013    3.1071    0.0000 C   0  0  0  0  0  0  0  0  0  0  0  0
   -2.3562    2.5924    0.0000 C   0  0  0  0  0  0  0  0  0  0  0  0
   -1.5522    2.7758    0.0000 C   0  0  0  0  0  0  0  0  0  0  0  0
   -1.1941    3.5193    0.0000 C   0  0  0  0  0  0  0  0  0  0  0  0
   -1.5522    4.2627    0.0000 C   0  0  0  0  0  0  0  0  0  0  0  0
   -2.3562    4.4461    0.0000 C   0  0  0  0  0  0  0  0  0  0  0  0
   -3.7862    4.1865    0.0000 C   0  0  0  0  0  0  0  0  0  0  0  0
   -4.2712    3.5193    0.0000 C   0  0  0  0  0  0  0  0  0  0  0  0
   -3.7862    2.8520    0.0000 C   0  0  0  0  0  0  0  0  0  0  0  0
   -2.4302    1.7709    0.0000 O   0  0  0  0  0  0  0  0  0  0  0  0
   -1.6716    1.4466    0.0000 C   0  0  0  0  0  0  0  0  0  0  0  0
   -1.1289    2.0678    0.0000 C   0  0  0  0  0  0  0  0  0  0  0  0
   -2.3562    5.2711    0.0000 C   0  0  0  0  0  0  0  0  0  0  0  0
   -4.1984    2.1371    0.0000 O   0  0  0  0  0  0  0  0  0  0  0  0
   -1.4580    0.6497    0.0000 O   0  0  0  0  0  0  0  0  0  0  0  0
   -0.3039    2.0678    0.0000 C   0  0  0  0  0  0  0  0  0  0  0  0
   -3.0013    2.2821    0.0000 C   0  0  0  0  0  0  0  0  0  0  0  0
    2.6168    4.0352    0.0000 C   0  0  0  0  0  0  0  0  0  0  0  0
    2.6168    3.2102    0.0000 C   0  0  0  0  0  0  0  0  0  0  0  0
    3.2619    2.6955    0.0000 C   0  0  0  0  0  0  0  0  0  0  0  0
    4.0659    2.8789    0.0000 C   0  0  0  0  0  0  0  0  0  0  0  0
    4.4240    3.6224    0.0000 C   0  0  0  0  0  0  0  0  0  0  0  0
    4.0659    4.3659    0.0000 C   0  0  0  0  0  0  0  0  0  0  0  0
    3.2619    4.5493    0.0000 C   0  0  0  0  0  0  0  0  0  0  0  0
    1.8320    4.2896    0.0000 C   0  0  0  0  0  0  0  0  0  0  0  0
    1.3470    3.6224    0.0000 C   0  0  0  0  0  0  0  0  0  0  0  0
    1.8320    2.9552    0.0000 C   0  0  0  0  0  0  0  0  0  0  0  0
    3.1880    1.8740    0.0000 O   0  0  0  0  0  0  0  0  0  0  0  0
    3.9466    1.5497    0.0000 C   0  0  0  0  0  0  0  0  0  0  0  0
    4.4892    2.1709    0.0000 C   0  0  0  0  0  0  0  0  0  0  0  0
    3.2619    5.3743    0.0000 C   0  0  0  0  0  0  0  0  0  0  0  0
    1.4198    2.2402    0.0000 O   0  0  0  0  0  0  0  0  0  0  0  0
    4.1601    0.7528    0.0000 O   0  0  0  0  0  0  0  0  0  0  0  0
    5.3142    2.1709    0.0000 C   0  0  0  0  0  0  0  0  0  0  0  0
    2.6168    2.3852    0.0000 C   0  0  0  0  0  0  0  0  0  0  0  0
    8.6054    4.1082    0.0000 C   0  0  0  0  0  0  0  0  0  0  0  0
    8.6619    3.2852    0.0000 C   0  0  0  0  0  0  0  0  0  0  0  0
    9.3407    2.8159    0.0000 C   0  0  0  0  0  0  0  0  0  0  0  0
   10.1303    3.0539    0.0000 C   0  0  0  0  0  0  0  0  0  0  0  0
   10.4366    3.8202    0.0000 C   0  0  0  0  0  0  0  0  0  0  0  0
   10.0285    4.5374    0.0000 C   0  0  0  0  0  0  0  0  0  0  0  0
    9.2138    4.6653    0.0000 C   0  0  0  0  0  0  0  0  0  0  0  0
    7.8050    4.3083    0.0000 C   0  0  0  0  0  0  0  0  0  0  0  0
    7.3668    3.6094    0.0000 C   0  0  0  0  0  0  0  0  0  0  0  0
    7.8964    2.9770    0.0000 C   0  0  0  0  0  0  0  0  0  0  0  0
    9.3232    1.9912    0.0000 O   0  0  0  0  0  0  0  0  0  0  0  0
   10.1023    1.7196    0.0000 C   0  0  0  0  0  0  0  0  0  0  0  0
   10.6011    2.3766    0.0000 C   0  0  0  0  0  0  0  0  0  0  0  0
    9.1573    5.4108    0.0000 C   0  0  0  0  0  0  0  0  0  0  0  0
    7.5341    2.2355    0.0000 O   0  0  0  0  0  0  0  0  0  0  0  0
   10.3158    0.9227    0.0000 O   0  0  0  0  0  0  0  0  0  0  0  0
    8.6619    2.4602    0.0000 C   0  0  0  0  0  0  0  0  0  0  0  0
   11.4261    2.3766    0.0000 C   0  0  0  0  0  0  0  0  0  0  0  0
   -3.1417   -2.0535    0.0000 C   0  0  0  0  0  0  0  0  0  0  0  0
   -3.1495   -2.8784    0.0000 C   0  0  0  0  0  0  0  0  0  0  0  0
   -2.5093   -3.3992    0.0000 C   0  0  0  0  0  0  0  0  0  0  0  0
   -1.7036   -3.2234    0.0000 C   0  0  0  0  0  0  0  0  0  0  0  0
   -1.3385   -2.4833    0.0000 C   0  0  0  0  0  0  0  0  0  0  0  0
   -1.6895   -1.7365    0.0000 C   0  0  0  0  0  0  0  0  0  0  0  0
   -2.4918   -1.5455    0.0000 C   0  0  0  0  0  0  0  0  0  0  0  0
   -3.9241   -1.7916    0.0000 C   0  0  0  0  0  0  0  0  0  0  0  0
   -4.4154   -2.4542    0.0000 C   0  0  0  0  0  0  0  0  0  0  0  0
   -3.9367   -3.1260    0.0000 C   0  0  0  0  0  0  0  0  0  0  0  0
   -2.5910   -4.2199    0.0000 O   0  0  0  0  0  0  0  0  0  0  0  0
   -1.8355   -4.5514    0.0000 C   0  0  0  0  0  0  0  0  0  0  0  0
   -1.2870   -3.9354    0.0000 C   0  0  0  0  0  0  0  0  0  0  0  0
   -2.4839   -0.7205    0.0000 C   0  0  0  0  0  0  0  0  0  0  0  0
   -4.3557   -3.8370    0.0000 O   0  0  0  0  0  0  0  0  0  0  0  0
   -1.6220   -5.3483    0.0000 O   0  0  0  0  0  0  0  0  0  0  0  0
   -3.1495   -3.7034    0.0000 C   0  0  0  0  0  0  0  0  0  0  0  0
   -0.4620   -3.9354    0.0000 C   0  0  0  0  0  0  0  0  0  0  0  0
    2.9304   -2.0702    0.0000 C   0  0  0  0  0  0  0  0  0  0  0  0
    2.9008   -2.8951    0.0000 C   0  0  0  0  0  0  0  0  0  0  0  0
    3.5274   -3.4320    0.0000 C   0  0  0  0  0  0  0  0  0  0  0  0
    4.3376   -3.2770    0.0000 C   0  0  0  0  0  0  0  0  0  0  0  0
    4.7215   -2.5470    0.0000 C   0  0  0  0  0  0  0  0  0  0  0  0
    4.3905   -1.7912    0.0000 C   0  0  0  0  0  0  0  0  0  0  0  0
    3.5933   -1.5795    0.0000 C   0  0  0  0  0  0  0  0  0  0  0  0
    2.1554   -1.7874    0.0000 C   0  0  0  0  0  0  0  0  0  0  0  0
    1.6470   -2.4373    0.0000 C   0  0  0  0  0  0  0  0  0  0  0  0
    2.1080   -3.1218    0.0000 C   0  0  0  0  0  0  0  0  0  0  0  0
    3.4239   -4.2504    0.0000 O   0  0  0  0  0  0  0  0  0  0  0  0
    4.1708   -4.6017    0.0000 C   0  0  0  0  0  0  0  0  0  0  0  0
    4.7349   -3.9997    0.0000 C   0  0  0  0  0  0  0  0  0  0  0  0
    1.8252   -3.8956    0.0000 O   0  0  0  0  0  0  0  0  0  0  0  0
    4.3252   -5.4108    0.0000 O   0  0  0  0  0  0  0  0  0  0  0  0
    2.9008   -3.7201    0.0000 C   0  0  0  0  0  0  0  0  0  0  0  0
    2.9304   -1.2452    0.0000 O   0  0  0  0  0  0  0  0  0  0  0  0
    5.5599   -3.9997    0.0000 C   0  0  0  0  0  0  0  0  0  0  0  0
    3.5933   -0.7545    0.0000 C   0  0  0  0  0  0  0  0  0  0  0  0
  -10.1799    3.6763    0.0000 C   0  0  0  0  0  0  0  0  0  0  0  0
  -10.1799    2.8513    0.0000 C   0  0  0  0  0  0  0  0  0  0  0  0
   -9.5349    2.3370    0.0000 C   0  0  0  0  0  0  0  0  0  0  0  0
   -8.7305    2.5205    0.0000 C   0  0  0  0  0  0  0  0  0  0  0  0
   -8.3726    3.2638    0.0000 C   0  0  0  0  0  0  0  0  0  0  0  0
   -8.7305    4.0071    0.0000 C   0  0  0  0  0  0  0  0  0  0  0  0
   -9.5349    4.1907    0.0000 C   0  0  0  0  0  0  0  0  0  0  0  0
  -10.9768    3.8899    0.0000 C   0  0  0  0  0  0  0  0  0  0  0  0
  -11.4261    3.1980    0.0000 C   0  0  0  0  0  0  0  0  0  0  0  0
  -10.9069    2.5568    0.0000 C   0  0  0  0  0  0  0  0  0  0  0  0
   -9.7184    4.9950    0.0000 C   0  0  0  0  0  0  0  0  0  0  0  0
  -10.1799    2.0263    0.0000 C   0  0  0  0  0  0  0  0  0  0  0  0
   -8.2162    1.8755    0.0000 C   0  0  0  0  0  0  0  0  0  0  0  0
   -8.5176    1.1076    0.0000 C   0  0  0  0  0  0  0  0  0  0  0  0
   -7.4004    1.9985    0.0000 C   0  0  0  0  0  0  0  0  0  0  0  0
  1  2  1  0      
  2  3  1  0      
  3  4  1  0      
  4  5  1  0      
  5  6  1  0      
  6  7  1  0      
  7  1  1  0      
  1  8  2  0      
  8  9  1  0      
  9 10  1  0      
 10  2  1  0      
  3 11  1  1      
 11 12  1  0      
 12 13  1  0      
  4 13  1  1      
  7 14  1  1      
 10 15  2  0      
 12 16  2  0      
 13 17  2  0      
  2 18  1  1      
 19 20  1  0      
 20 21  1  0      
 21 22  1  0      
 22 23  1  0      
 23 24  1  0      
 24 25  1  0      
 25 19  1  0      
 19 26  1  0      
 26 27  1  0      
 27 28  1  0      
 28 20  1  0      
 29 30  1  0      
 30 31  1  0      
 22 31  1  1      
 25 32  1  1      
 28 33  2  0      
 30 34  2  0      
 31 35  2  0      
 20 36  1  1      
 37 38  1  0      
 38 39  1  0      
 39 40  1  0      
 40 41  1  0      
 41 42  1  0      
 42 43  1  0      
 43 37  1  0      
 37 44  1  0      
 44 45  1  0      
 45 46  1  0      
 46 38  1  0      
 39 47  1  1      
 47 48  1  0      
 48 49  1  0      
 40 49  1  1      
 43 50  1  1      
 46 51  2  0      
 48 52  2  0      
 38 53  1  1      
 49 54  2  0      
 55 56  1  0      
 56 57  1  0      
 57 58  1  0      
 58 59  1  0      
 59 60  1  0      
 60 61  1  0      
 61 55  1  0      
 55 62  1  0      
 62 63  2  0      
 63 64  1  0      
 64 56  1  0      
 57 65  1  1      
 65 66  1  0      
 66 67  1  0      
 58 67  1  1      
 61 68  1  1      
 64 69  2  0      
 66 70  2  0      
 56 71  1  1      
 67 72  2  0      
 73 74  1  0      
 74 75  1  0      
 75 76  1  0      
 76 77  1  0      
 77 78  1  0      
 78 79  1  0      
 79 73  1  0      
 73 80  1  0      
 80 81  2  0      
 81 82  1  0      
 82 74  1  0      
 75 83  1  1      
 83 84  1  0      
 84 85  1  0      
 76 85  1  1      
 82 86  2  0      
 84 87  2  0      
 74 88  1  1      
 73 89  1  1      
 85 90  2  0      
 79 91  1  1      
 92 93  1  0      
 93 94  1  0      
 94 95  1  0      
 95 96  1  0      
 96 97  1  0      
 97 98  1  0      
 98 92  1  0      
 92 99  1  0      
 99100  1  0      
100101  1  0      
101 93  1  0      
 98102  1  0      
 93103  1  0      
 95104  1  0      
104105  1  0      
104106  1  0      
M  STY  1   1 DAT
M  SLB  1   1   1
M  SDT   1 Text                                                  
M  SDD   1   -12.7723    0.1071    DA    ALL  1       5
M  SED   1 pseudoguaiane  skeleton
M  STY  1   2 DAT
M  SLB  1   2   2
M  SDT   2 Text                                                  
M  SDD   2     2.5504   -6.0618    DA    ALL  1       5
M  SED   2 145
M  STY  1   3 DAT
M  SLB  1   3   3
M  SDT   3 Text                                                  
M  SDD   3    -3.4194    0.2317    DA    ALL  1       5
M  SED   3 141
M  STY  1   4 DAT
M  SLB  1   4   4
M  SDT   4 Text                                                  
M  SDD   4     2.5647    0.2403    DA    ALL  1       5
M  SED   4 142
M  STY  1   5 DAT
M  SLB  1   5   5
M  SDT   5 Text                                                  
M  SDD   5     8.2194    0.2818    DA    ALL  1       5
M  SED   5 143
M  STY  1   6 DAT
M  SLB  1   6   6
M  SDT   6 Text                                                  
M  SDD   6    -3.1888   -6.0231    DA    ALL  1       5
M  SED   6 144
M  END
