# Supplementary material for: Antibacterial and Antifungal Sesquiterpenoids: Chemistry, Resource, and Activity
Source: Biomolecules. 2022 Sep 9;12(9):1271. doi: 10.3390/biom12091271 (PMC9496053; doi:10.3390/biom12091271)
Supplement: Supplementary file 1 [file biomolecules-12-01271-s001.zip › biomolecules-1887774-The Mol. files of sesquiterpenoids with antibacterial and antifungal activity/Figure 14. Structures of drimane-type sesquiterpenoids 146−149..mol]

figure14.mol
  ChemDraw08262211482D

119127  0  0  1  0  0  0  0  0999 V2000
  -12.6995    3.4129    0.0000 C   0  0  0  0  0  0  0  0  0  0  0  0
  -12.6995    2.5879    0.0000 C   0  0  0  0  0  0  0  0  0  0  0  0
  -11.9850    2.1754    0.0000 C   0  0  0  0  0  0  0  0  0  0  0  0
  -11.2706    2.5879    0.0000 C   0  0  0  0  0  0  0  0  0  0  0  0
  -11.2706    3.4129    0.0000 C   0  0  0  0  0  0  0  0  0  0  0  0
  -11.9850    3.8254    0.0000 C   0  0  0  0  0  0  0  0  0  0  0  0
  -10.5561    2.1754    0.0000 C   0  0  0  0  0  0  0  0  0  0  0  0
   -9.8416    2.5879    0.0000 C   0  0  0  0  0  0  0  0  0  0  0  0
   -9.8416    3.4129    0.0000 C   0  0  0  0  0  0  0  0  0  0  0  0
  -10.5561    3.8254    0.0000 C   0  0  0  0  0  0  0  0  0  0  0  0
  -11.2706    4.2379    0.0000 C   0  0  0  0  0  0  0  0  0  0  0  0
  -10.5561    4.6504    0.0000 C   0  0  0  0  0  0  0  0  0  0  0  0
   -9.1271    3.8254    0.0000 C   0  0  0  0  0  0  0  0  0  0  0  0
  -12.5684    1.5920    0.0000 C   0  0  0  0  0  0  0  0  0  0  0  0
  -11.5725    1.4609    0.0000 C   0  0  0  0  0  0  0  0  0  0  0  0
    3.7097   -0.2540    0.0000 C   0  0  0  0  0  0  0  0  0  0  0  0
    5.0554   -0.2540    0.0000 C   0  0  0  0  0  0  0  0  0  0  0  0
    3.0213   -0.6323    0.0000 C   0  0  0  0  0  0  0  0  0  0  0  0
    4.3732   -0.6323    0.0000 C   0  0  0  0  0  0  0  0  0  0  0  0
    3.0461   -1.4200    0.0000 C   0  0  0  0  0  0  0  0  0  0  0  0
    4.3732   -1.4386    0.0000 C   0  0  0  0  0  0  0  0  0  0  0  0
    3.6848   -1.8231    0.0000 C   0  0  0  0  0  0  0  0  0  0  0  0
    2.4011   -1.9223    0.0000 C   0  0  0  0  0  0  0  0  0  0  0  0
    0.9499   -2.7471    0.0000 C   0  0  0  0  0  0  0  0  0  0  0  0
    2.4197   -2.7471    0.0000 C   0  0  0  0  0  0  0  0  0  0  0  0
    3.8275   -2.7657    0.0000 C   0  0  0  0  0  0  0  0  0  0  0  0
    1.6755   -3.1688    0.0000 C   0  0  0  0  0  0  0  0  0  0  0  0
    3.1267   -3.1688    0.0000 C   0  0  0  0  0  0  0  0  0  0  0  0
    0.2305   -3.1688    0.0000 C   0  0  0  0  0  0  0  0  0  0  0  0
    3.1453   -4.0123    0.0000 C   0  0  0  0  0  0  0  0  0  0  0  0
    0.2305   -4.0123    0.0000 C   0  0  0  0  0  0  0  0  0  0  0  0
    1.6755   -4.0123    0.0000 C   0  0  0  0  0  0  0  0  0  0  0  0
    0.9499   -4.4340    0.0000 C   0  0  0  0  0  0  0  0  0  0  0  0
    2.4197   -4.4340    0.0000 C   0  0  0  0  0  0  0  0  0  0  0  0
    1.4150   -5.1410    0.0000 C   0  0  0  0  0  0  0  0  0  0  0  0
    2.3266   -0.2416    0.0000 O   0  0  0  0  0  0  0  0  0  0  0  0
    5.8369   -0.7254    0.0000 O   0  0  0  0  0  0  0  0  0  0  0  0
    3.5980   -1.0788    0.0000 O   0  0  0  0  0  0  0  0  0  0  0  0
    5.0244   -1.7300    0.0000 O   0  0  0  0  0  0  0  0  0  0  0  0
    1.6445   -2.0897    0.0000 C   0  0  0  0  0  0  0  0  0  0  0  0
    2.2400   -5.1410    0.0000 O   0  0  0  0  0  0  0  0  0  0  0  0
    0.3818   -5.0322    0.0000 C   0  0  0  0  0  0  0  0  0  0  0  0
   -3.1869    3.5736    0.0000 C   0  0  0  0  0  0  0  0  0  0  0  0
   -4.6031    3.5542    0.0000 C   0  0  0  0  0  0  0  0  0  0  0  0
   -3.8853    3.1662    0.0000 C   0  0  0  0  0  0  0  0  0  0  0  0
   -2.5080    3.1468    0.0000 C   0  0  0  0  0  0  0  0  0  0  0  0
   -3.9241    2.3256    0.0000 C   0  0  0  0  0  0  0  0  0  0  0  0
   -2.5080    2.3062    0.0000 C   0  0  0  0  0  0  0  0  0  0  0  0
   -3.2064    1.9182    0.0000 C   0  0  0  0  0  0  0  0  0  0  0  0
   -4.6225    1.9182    0.0000 C   0  0  0  0  0  0  0  0  0  0  0  0
   -1.7256    1.1423    0.0000 C   0  0  0  0  0  0  0  0  0  0  0  0
    1.0548    1.1035    0.0000 C   0  0  0  0  0  0  0  0  0  0  0  0
   -0.3483    1.1035    0.0000 C   0  0  0  0  0  0  0  0  0  0  0  0
   -2.5274    0.6767    0.0000 C   0  0  0  0  0  0  0  0  0  0  0  0
   -1.0661    0.6767    0.0000 C   0  0  0  0  0  0  0  0  0  0  0  0
    0.3500    0.6767    0.0000 C   0  0  0  0  0  0  0  0  0  0  0  0
   -3.2129    1.1358    0.0000 O   0  0  0  0  0  0  0  0  0  0  0  0
   -5.2980    3.1266    0.0000 C   0  0  0  0  0  0  0  0  0  0  0  0
   -5.2980    2.3110    0.0000 C   0  0  0  0  0  0  0  0  0  0  0  0
   -4.2100    1.2038    0.0000 C   0  0  0  0  0  0  0  0  0  0  0  0
   -2.5274   -0.1483    0.0000 O   0  0  0  0  0  0  0  0  0  0  0  0
   -3.8853    3.9912    0.0000 C   0  0  0  0  0  0  0  0  0  0  0  0
   -3.1869    4.3986    0.0000 C   0  0  0  0  0  0  0  0  0  0  0  0
   -3.7703    4.9819    0.0000 O   0  0  0  0  0  0  0  0  0  0  0  0
   -2.4725    4.8111    0.0000 O   0  0  0  0  0  0  0  0  0  0  0  0
   -2.4725    3.9861    0.0000 O   0  0  0  0  0  0  0  0  0  0  0  0
   -1.7936    3.5593    0.0000 C   0  0  0  0  0  0  0  0  0  0  0  0
   -1.0791    3.1468    0.0000 O   0  0  0  0  0  0  0  0  0  0  0  0
    1.7693    0.6910    0.0000 C   0  0  0  0  0  0  0  0  0  0  0  0
    2.4838    1.2563    0.0000 C   0  0  0  0  0  0  0  0  0  0  0  0
   -5.0350    1.2038    0.0000 C   0  0  0  0  0  0  0  0  0  0  0  0
    6.9027    3.7327    0.0000 C   0  0  0  0  0  0  0  0  0  0  0  0
    5.4866    3.7133    0.0000 C   0  0  0  0  0  0  0  0  0  0  0  0
    6.2043    3.3253    0.0000 C   0  0  0  0  0  0  0  0  0  0  0  0
    7.5816    3.3059    0.0000 C   0  0  0  0  0  0  0  0  0  0  0  0
    6.1656    2.4847    0.0000 C   0  0  0  0  0  0  0  0  0  0  0  0
    7.5816    2.4653    0.0000 C   0  0  0  0  0  0  0  0  0  0  0  0
    6.8833    2.0773    0.0000 C   0  0  0  0  0  0  0  0  0  0  0  0
    5.4672    2.0773    0.0000 C   0  0  0  0  0  0  0  0  0  0  0  0
    8.3640    1.3014    0.0000 C   0  0  0  0  0  0  0  0  0  0  0  0
   11.1445    1.2626    0.0000 C   0  0  0  0  0  0  0  0  0  0  0  0
    9.7413    1.2626    0.0000 C   0  0  0  0  0  0  0  0  0  0  0  0
    7.5622    0.8358    0.0000 C   0  0  0  0  0  0  0  0  0  0  0  0
    9.0236    0.8358    0.0000 C   0  0  0  0  0  0  0  0  0  0  0  0
   10.4396    0.8358    0.0000 C   0  0  0  0  0  0  0  0  0  0  0  0
    6.8768    1.2949    0.0000 O   0  0  0  0  0  0  0  0  0  0  0  0
   11.9850    0.8876    0.0000 C   0  0  0  0  0  0  0  0  0  0  0  0
    4.7917    3.2857    0.0000 C   0  0  0  0  0  0  0  0  0  0  0  0
    4.7917    2.4701    0.0000 C   0  0  0  0  0  0  0  0  0  0  0  0
    5.8797    1.3628    0.0000 C   0  0  0  0  0  0  0  0  0  0  0  0
    7.5622    0.0108    0.0000 O   0  0  0  0  0  0  0  0  0  0  0  0
   12.6995    1.3001    0.0000 C   0  0  0  0  0  0  0  0  0  0  0  0
    6.2043    4.1503    0.0000 C   0  0  0  0  0  0  0  0  0  0  0  0
    6.9027    4.5577    0.0000 C   0  0  0  0  0  0  0  0  0  0  0  0
    6.3194    5.1410    0.0000 O   0  0  0  0  0  0  0  0  0  0  0  0
    7.6172    4.9702    0.0000 O   0  0  0  0  0  0  0  0  0  0  0  0
    8.2961    3.7184    0.0000 C   0  0  0  0  0  0  0  0  0  0  0  0
    9.0106    3.3059    0.0000 O   0  0  0  0  0  0  0  0  0  0  0  0
    7.6172    4.1452    0.0000 O   0  0  0  0  0  0  0  0  0  0  0  0
    5.0547    1.3628    0.0000 C   0  0  0  0  0  0  0  0  0  0  0  0
   -8.5888   -2.6958    0.0000 C   0  0  0  0  0  0  0  0  0  0  0  0
   -8.5888   -3.5208    0.0000 C   0  0  0  0  0  0  0  0  0  0  0  0
   -7.8744   -3.9336    0.0000 C   0  0  0  0  0  0  0  0  0  0  0  0
   -7.1600   -3.5208    0.0000 C   0  0  0  0  0  0  0  0  0  0  0  0
   -7.1600   -2.6958    0.0000 C   0  0  0  0  0  0  0  0  0  0  0  0
   -7.8744   -2.2836    0.0000 C   0  0  0  0  0  0  0  0  0  0  0  0
   -6.4456   -3.9336    0.0000 C   0  0  0  0  0  0  0  0  0  0  0  0
   -5.7313   -3.5208    0.0000 C   0  0  0  0  0  0  0  0  0  0  0  0
   -5.7313   -2.6958    0.0000 C   0  0  0  0  0  0  0  0  0  0  0  0
   -6.4456   -2.2836    0.0000 C   0  0  0  0  0  0  0  0  0  0  0  0
   -5.1176   -2.1438    0.0000 C   0  0  0  0  0  0  0  0  0  0  0  0
   -5.4536   -1.3905    0.0000 O   0  0  0  0  0  0  0  0  0  0  0  0
   -6.2739   -1.4766    0.0000 C   0  0  0  0  0  0  0  0  0  0  0  0
   -8.4578   -4.5170    0.0000 C   0  0  0  0  0  0  0  0  0  0  0  0
   -7.4622   -4.6480    0.0000 C   0  0  0  0  0  0  0  0  0  0  0  0
   -7.8744   -1.4586    0.0000 O   0  0  0  0  0  0  0  0  0  0  0  0
   -7.1600   -1.8708    0.0000 C   0  0  0  0  0  0  0  0  0  0  0  0
   -4.3118   -2.3156    0.0000 O   0  0  0  0  0  0  0  0  0  0  0  0
   -5.0175   -3.9330    0.0000 O   0  0  0  0  0  0  0  0  0  0  0  0
  1  2  1  0      
  2  3  1  0      
  3  4  1  0      
  4  5  1  0      
  5  6  1  0      
  6  1  1  0      
  4  7  1  0      
  7  8  1  0      
  8  9  1  0      
  9 10  1  0      
 10  5  1  0      
  5 11  1  1      
 10 12  1  0      
  9 13  1  0      
  3 14  1  1      
  3 15  1  6      
 16 18  1  0      
 16 19  2  0      
 17 19  1  0      
 17 37  1  0      
 18 20  1  0      
 18 36  2  0      
 19 21  1  0      
 20 22  1  0      
 20 23  1  0      
 20 38  1  1      
 21 22  1  0      
 21 39  1  1      
 22 38  1  1      
 23 25  1  0      
 24 27  1  0      
 24 29  1  0      
 25 27  1  0      
 25 28  1  0      
 26 28  2  0      
 27 32  1  0      
 27 40  1  1      
 28 30  1  0      
 29 31  1  0      
 30 34  1  0      
 31 33  1  0      
 32 33  1  0      
 32 34  1  0      
 33 35  1  6      
 35 41  1  0      
 33 42  1  1      
 43 45  1  0      
 43 46  1  0      
 44 45  1  0      
 45 47  1  0      
 46 48  2  0      
 47 49  1  0      
 47 50  1  0      
 48 49  1  0      
 49 57  1  1      
 51 54  1  0      
 51 55  2  0      
 52 56  1  0      
 53 55  1  0      
 53 56  2  0      
 54 57  1  0      
 44 58  1  0      
 58 59  1  0      
 59 50  1  0      
 50 60  1  0      
 54 61  2  0      
 45 62  1  1      
 43 63  1  0      
 63 64  1  0      
 63 65  2  0      
 43 66  1  6      
 46 67  1  0      
 67 68  1  0      
 52 69  2  0      
 69 70  1  0      
 50 71  1  0      
 72 74  1  0      
 72 75  1  0      
 73 74  1  0      
 74 76  1  0      
 75 77  2  0      
 76 78  1  0      
 76 79  1  0      
 77 78  1  0      
 78 86  1  1      
 80 83  1  0      
 80 84  2  0      
 81 85  1  0      
 81 87  2  0      
 82 84  1  0      
 82 85  2  0      
 83 86  1  0      
 73 88  1  0      
 88 89  1  0      
 89 79  1  0      
 79 90  1  0      
 83 91  2  0      
 87 92  1  0      
 74 93  1  1      
 72 94  1  0      
 94 95  1  0      
 94 96  2  0      
 75 97  1  0      
 97 98  2  0      
 72 99  1  6      
 79100  1  0      
101102  1  0      
102103  1  0      
103104  1  0      
104105  1  0      
105106  1  0      
106101  1  0      
104107  1  0      
107108  1  0      
108109  1  0      
109110  2  0      
110105  1  0      
109111  1  0      
111112  1  0      
112113  1  0      
113110  1  0      
103114  1  1      
103115  1  6      
106116  1  6      
105117  1  1      
111118  2  0      
108119  1  1      
M  STY  1   1 DAT
M  SLB  1   1   1
M  SDT   1 Text                                                  
M  SDD   1   -13.7880    0.3860    DA    ALL  1       5
M  SED   1 drimane skeleton
M  STY  1   2 DAT
M  SLB  1   2   2
M  SDT   2 Text                                                  
M  SDD   2     1.6679   -6.0698    DA    ALL  1       5
M  SED   2 149
M  STY  1   3 DAT
M  SLB  1   3   3
M  SDT   3 Text                                                  
M  SDD   3    -2.7109   -1.1943    DA    ALL  1       5
M  SED   3 146
M  STY  1   4 DAT
M  SLB  1   4   4
M  SDT   4 Text                                                  
M  SDD   4     7.1759   -1.0353    DA    ALL  1       5
M  SED   4 147
M  STY  1   5 DAT
M  SLB  1   5   5
M  SDT   5 Text                                                  
M  SDD   5    -6.8769   -6.0008    DA    ALL  1       5
M  SED   5 148
M  END
