# Supplementary material for: Antibacterial and Antifungal Sesquiterpenoids: Chemistry, Resource, and Activity
Source: Biomolecules. 2022 Sep 9;12(9):1271. doi: 10.3390/biom12091271 (PMC9496053; doi:10.3390/biom12091271)
Supplement: Supplementary file 1 [file biomolecules-12-01271-s001.zip › biomolecules-1887774-The Mol. files of sesquiterpenoids with antibacterial and antifungal activity/Figure 15. Structures of aromadendrane-type sesquiterpenoid 150−152..mol]

figure15.mol
  ChemDraw08262211482D

 34 38  0  0  1  0  0  0  0  0999 V2000
   -3.9272    0.6127    0.0000 C   0  0  0  0  0  0  0  0  0  0  0  0
   -3.9272   -0.2123    0.0000 C   0  0  0  0  0  0  0  0  0  0  0  0
   -3.2822   -0.7267    0.0000 C   0  0  0  0  0  0  0  0  0  0  0  0
   -2.4779   -0.5431    0.0000 C   0  0  0  0  0  0  0  0  0  0  0  0
   -2.1199    0.2002    0.0000 C   0  0  0  0  0  0  0  0  0  0  0  0
   -2.4779    0.9435    0.0000 C   0  0  0  0  0  0  0  0  0  0  0  0
   -3.2822    1.1271    0.0000 C   0  0  0  0  0  0  0  0  0  0  0  0
   -4.7241    0.8262    0.0000 C   0  0  0  0  0  0  0  0  0  0  0  0
   -5.1734    0.1343    0.0000 C   0  0  0  0  0  0  0  0  0  0  0  0
   -4.6542   -0.5068    0.0000 C   0  0  0  0  0  0  0  0  0  0  0  0
   -3.4658    1.9314    0.0000 C   0  0  0  0  0  0  0  0  0  0  0  0
   -2.6956   -1.2912    0.0000 C   0  0  0  0  0  0  0  0  0  0  0  0
   -3.0162   -2.0196    0.0000 C   0  0  0  0  0  0  0  0  0  0  0  0
   -1.8893   -1.7177    0.0000 C   0  0  0  0  0  0  0  0  0  0  0  0
   -4.8678   -1.3037    0.0000 C   0  0  0  0  0  0  0  0  0  0  0  0
    3.2528    0.7084    0.0000 C   0  0  0  0  0  0  0  0  0  0  0  0
    3.2528   -0.1166    0.0000 C   0  0  0  0  0  0  0  0  0  0  0  0
    3.8978   -0.6310    0.0000 C   0  0  0  0  0  0  0  0  0  0  0  0
    4.7021   -0.4474    0.0000 C   0  0  0  0  0  0  0  0  0  0  0  0
    5.0601    0.2959    0.0000 C   0  0  0  0  0  0  0  0  0  0  0  0
    4.7021    1.0392    0.0000 C   0  0  0  0  0  0  0  0  0  0  0  0
    3.8978    1.2227    0.0000 C   0  0  0  0  0  0  0  0  0  0  0  0
    2.4682    0.9633    0.0000 C   0  0  0  0  0  0  0  0  0  0  0  0
    1.9833    0.2959    0.0000 C   0  0  0  0  0  0  0  0  0  0  0  0
    2.4682   -0.3716    0.0000 C   0  0  0  0  0  0  0  0  0  0  0  0
    1.6713   -0.5851    0.0000 C   0  0  0  0  0  0  0  0  0  0  0  0
    4.4590   -1.2358    0.0000 C   0  0  0  0  0  0  0  0  0  0  0  0
    5.1734   -1.6483    0.0000 C   0  0  0  0  0  0  0  0  0  0  0  0
    3.6843    2.0196    0.0000 O   0  0  0  0  0  0  0  0  0  0  0  0
    4.4812    1.8061    0.0000 C   0  0  0  0  0  0  0  0  0  0  0  0
    3.2528    1.5334    0.0000 R1  0  0  0  0  0  0  0  0  0  0  0  0
    3.0393   -0.9135    0.0000 H   0  0  0  0  0  0  0  0  0  0  0  0
    2.4682   -1.1966    0.0000 R2  0  0  0  0  0  0  0  0  0  0  0  0
    3.8756   -1.8191    0.0000 C   0  0  0  0  0  0  0  0  0  0  0  0
  1  2  1  0      
  2  3  1  0      
  3  4  1  0      
  4  5  1  0      
  5  6  1  0      
  6  7  1  0      
  7  1  1  0      
  1  8  1  0      
  8  9  1  0      
  9 10  1  0      
 10  2  1  0      
  7 11  1  0      
  4 12  1  0      
 12 13  1  0      
 12 14  1  0      
 10 15  1  0      
  3 12  1  0      
 16 17  1  0      
 17 18  1  0      
 18 19  1  0      
 19 20  1  0      
 20 21  1  0      
 21 22  1  0      
 22 16  1  0      
 16 23  1  0      
 23 24  1  0      
 24 25  1  0      
 25 17  1  0      
 25 26  1  0      
 18 27  1  6      
 19 27  1  6      
 27 28  1  0      
 22 29  1  1      
 22 30  1  6      
 16 31  1  4      
 17 32  1  6      
 25 33  1  4      
 27 34  1  0      
M  STY  1   1 DAT
M  SLB  1   1   1
M  SDT   1 Text                                                  
M  SDD   1    -5.4969   -3.7495    DA    ALL  1       5
M  SED   1 aromadendrane
M  STY  1   2 DAT
M  SLB  1   2   2
M  SDT   2 Text                                                  
M  SDD   2     1.0206   -3.4057    DA    ALL  1       5
M  SCD   2 R1          R2
150       b-H       a-OH
151       a-H       a-OH
152 
M  SED   2       b-H       b-OH
M  END
