# Supplementary material for: Antibacterial and Antifungal Sesquiterpenoids: Chemistry, Resource, and Activity
Source: Biomolecules. 2022 Sep 9;12(9):1271. doi: 10.3390/biom12091271 (PMC9496053; doi:10.3390/biom12091271)
Supplement: Supplementary file 1 [file biomolecules-12-01271-s001.zip › biomolecules-1887774-The Mol. files of sesquiterpenoids with antibacterial and antifungal activity/Figure 16. Structures of cuparane-type sesquiterpenoids 153‒155..mol]

figure16.mol
  ChemDraw08262211492D

 64 69  0  0  1  0  0  0  0  0999 V2000
   -4.2376    0.3224    0.0000 C   0  0  0  0  0  0  0  0  0  0  0  0
   -4.2376   -0.5026    0.0000 C   0  0  0  0  0  0  0  0  0  0  0  0
   -3.5232   -0.9151    0.0000 C   0  0  0  0  0  0  0  0  0  0  0  0
   -2.8087   -0.5026    0.0000 C   0  0  0  0  0  0  0  0  0  0  0  0
   -2.8087    0.3224    0.0000 C   0  0  0  0  0  0  0  0  0  0  0  0
   -3.5232    0.7349    0.0000 C   0  0  0  0  0  0  0  0  0  0  0  0
   -2.0118    0.5359    0.0000 C   0  0  0  0  0  0  0  0  0  0  0  0
   -1.4079   -0.0262    0.0000 C   0  0  0  0  0  0  0  0  0  0  0  0
   -0.6867    0.3744    0.0000 C   0  0  0  0  0  0  0  0  0  0  0  0
   -0.8449    1.1841    0.0000 C   0  0  0  0  0  0  0  0  0  0  0  0
   -1.6638    1.2839    0.0000 C   0  0  0  0  0  0  0  0  0  0  0  0
   -1.8204   -0.7407    0.0000 C   0  0  0  0  0  0  0  0  0  0  0  0
   -0.8246   -0.6096    0.0000 C   0  0  0  0  0  0  0  0  0  0  0  0
   -2.5952    1.1193    0.0000 C   0  0  0  0  0  0  0  0  0  0  0  0
    0.1383    0.3744    0.0000 O   0  0  0  0  0  0  0  0  0  0  0  0
   -4.9509   -0.9145    0.0000 C   0  0  0  0  0  0  0  0  0  0  0  0
   -5.6629   -0.5034    0.0000 O   0  0  0  0  0  0  0  0  0  0  0  0
    7.5430    0.1530    0.0000 C   0  0  0  0  0  0  0  0  0  0  0  0
    7.5430   -0.6720    0.0000 C   0  0  0  0  0  0  0  0  0  0  0  0
    8.2575   -1.0845    0.0000 C   0  0  0  0  0  0  0  0  0  0  0  0
    8.9720   -0.6720    0.0000 C   0  0  0  0  0  0  0  0  0  0  0  0
    8.9720    0.1530    0.0000 C   0  0  0  0  0  0  0  0  0  0  0  0
    8.2575    0.5655    0.0000 C   0  0  0  0  0  0  0  0  0  0  0  0
    9.7689    0.3665    0.0000 C   0  0  0  0  0  0  0  0  0  0  0  0
   10.3727   -0.1956    0.0000 C   0  0  0  0  0  0  0  0  0  0  0  0
   11.0939    0.2050    0.0000 C   0  0  0  0  0  0  0  0  0  0  0  0
   10.9358    1.0147    0.0000 C   0  0  0  0  0  0  0  0  0  0  0  0
   10.1169    1.1146    0.0000 C   0  0  0  0  0  0  0  0  0  0  0  0
    6.8297   -1.0838    0.0000 C   0  0  0  0  0  0  0  0  0  0  0  0
   11.8908   -0.0085    0.0000 Br  0  0  0  0  0  0  0  0  0  0  0  0
   10.9561   -0.7789    0.0000 C   0  0  0  0  0  0  0  0  0  0  0  0
   10.3727   -1.0206    0.0000 C   0  0  0  0  0  0  0  0  0  0  0  0
    9.1855    0.9499    0.0000 C   0  0  0  0  0  0  0  0  0  0  0  0
   -9.6595    0.2832    0.0000 C   0  0  0  0  0  0  0  0  0  0  0  0
   -9.2470   -0.4313    0.0000 C   0  0  0  0  0  0  0  0  0  0  0  0
   -8.4220   -0.4313    0.0000 C   0  0  0  0  0  0  0  0  0  0  0  0
   -8.0095    0.2832    0.0000 C   0  0  0  0  0  0  0  0  0  0  0  0
   -8.4220    0.9976    0.0000 C   0  0  0  0  0  0  0  0  0  0  0  0
   -9.2470    0.9976    0.0000 C   0  0  0  0  0  0  0  0  0  0  0  0
  -10.4845    0.2832    0.0000 C   0  0  0  0  0  0  0  0  0  0  0  0
   -7.1845    0.2832    0.0000 C   0  0  0  0  0  0  0  0  0  0  0  0
  -10.6980    1.0800    0.0000 C   0  0  0  0  0  0  0  0  0  0  0  0
  -11.5219    1.1232    0.0000 C   0  0  0  0  0  0  0  0  0  0  0  0
  -11.8175    0.3530    0.0000 C   0  0  0  0  0  0  0  0  0  0  0  0
  -11.1764   -0.1662    0.0000 C   0  0  0  0  0  0  0  0  0  0  0  0
  -10.0720    0.9976    0.0000 C   0  0  0  0  0  0  0  0  0  0  0  0
  -11.8908   -0.5787    0.0000 C   0  0  0  0  0  0  0  0  0  0  0  0
  -10.5930   -0.7495    0.0000 C   0  0  0  0  0  0  0  0  0  0  0  0
    1.5016   -0.1091    0.0000 C   0  0  0  0  0  0  0  0  0  0  0  0
    1.5016   -0.9341    0.0000 C   0  0  0  0  0  0  0  0  0  0  0  0
    2.2161   -1.3466    0.0000 C   0  0  0  0  0  0  0  0  0  0  0  0
    2.9306   -0.9341    0.0000 C   0  0  0  0  0  0  0  0  0  0  0  0
    2.9950   -0.1306    0.0000 C   0  0  0  0  0  0  0  0  0  0  0  0
    2.2161    0.3034    0.0000 C   0  0  0  0  0  0  0  0  0  0  0  0
    4.0738    0.5508    0.0000 C   0  0  0  0  0  0  0  0  0  0  0  0
    4.5677    0.0365    0.0000 C   0  0  0  0  0  0  0  0  0  0  0  0
    5.2889    0.4371    0.0000 C   0  0  0  0  0  0  0  0  0  0  0  0
    5.1307    1.2468    0.0000 C   0  0  0  0  0  0  0  0  0  0  0  0
    4.3118    1.3466    0.0000 C   0  0  0  0  0  0  0  0  0  0  0  0
    0.7883   -1.3459    0.0000 C   0  0  0  0  0  0  0  0  0  0  0  0
    5.3414   -0.2871    0.0000 C   0  0  0  0  0  0  0  0  0  0  0  0
    4.5677   -0.7885    0.0000 C   0  0  0  0  0  0  0  0  0  0  0  0
    3.3593    0.9633    0.0000 C   0  0  0  0  0  0  0  0  0  0  0  0
    3.6450   -1.3466    0.0000 O   0  0  0  0  0  0  0  0  0  0  0  0
 16 17  2  0      
  2 16  1  0      
  1  2  2  0      
  2  3  1  0      
  3  4  2  0      
  4  5  1  0      
  5  6  2  0      
  6  1  1  0      
  5  7  1  0      
  7  8  1  0      
  8  9  1  0      
  9 10  1  0      
 10 11  1  0      
 11  7  1  0      
  8 12  1  1      
  8 13  1  6      
  7 14  1  1      
  9 15  1  1      
 18 19  2  0      
 19 20  1  0      
 20 21  2  0      
 21 22  1  0      
 22 23  2  0      
 23 18  1  0      
 22 24  1  0      
 24 25  1  0      
 25 26  1  0      
 26 27  1  0      
 27 28  1  0      
 28 24  1  0      
 19 29  1  0      
 26 30  1  1      
 25 31  1  6      
 25 32  1  1      
 24 33  1  1      
 34 35  1  0      
 35 36  1  0      
 36 37  1  0      
 37 38  1  0      
 38 39  1  0      
 39 34  1  0      
 34 40  1  0      
 37 41  1  0      
 40 42  1  0      
 42 43  1  0      
 43 44  1  0      
 44 45  1  0      
 45 40  1  0      
 40 46  1  0      
 45 47  1  0      
 45 48  1  0      
 49 50  2  0      
 50 51  1  0      
 51 52  2  0      
 52 53  1  0      
 53 54  2  0      
 54 49  1  0      
 53 55  1  0      
 55 56  1  0      
 56 57  1  0      
 57 58  1  0      
 58 59  1  0      
 59 55  1  0      
 50 60  1  0      
 56 61  1  6      
 56 62  1  1      
 57 61  1  6      
 55 63  1  1      
 52 64  1  0      
M  STY  1   1 SUP
M  SLB  1   1   1
M  SAL   1  2  16  17
M  SBL   1  1   2
M  SMT   1 CHO
M  SBV   1   2    0.7133    0.4118
M  STY  1   2 DAT
M  SLB  1   2   2
M  SDT   2 Text                                                  
M  SDD   2    -3.2209   -2.5315    DA    ALL  1       5
M  SED   2 153
M  STY  1   3 DAT
M  SLB  1   3   3
M  SDT   3 Text                                                  
M  SDD   3     9.2947   -2.4685    DA    ALL  1       5
M  SED   3 155
M  STY  1   4 DAT
M  SLB  1   4   4
M  SDT   4 Text                                                  
M  SDD   4   -12.1879   -2.5776    DA    ALL  1       5
M  SED   4 cuparane skeleton
M  STY  1   5 DAT
M  SLB  1   5   5
M  SDT   5 Text                                                  
M  SDD   5     2.6904   -2.5673    DA    ALL  1       5
M  SED   5 154
M  END
