# Supplementary material for: Antibacterial and Antifungal Sesquiterpenoids: Chemistry, Resource, and Activity
Source: Biomolecules. 2022 Sep 9;12(9):1271. doi: 10.3390/biom12091271 (PMC9496053; doi:10.3390/biom12091271)
Supplement: Supplementary file 1 [file biomolecules-12-01271-s001.zip › biomolecules-1887774-The Mol. files of sesquiterpenoids with antibacterial and antifungal activity/Figure 17. Structures of daucane-type sesquiterpenoids 156‒158..mol]

figure17.mol
  ChemDraw08262215522D

 97104  0  0  1  0  0  0  0  0999 V2000
   -3.1492    2.5316    0.0000 C   0  0  0  0  0  0  0  0  0  0  0  0
   -3.9791    2.2839    0.0000 C   0  0  0  0  0  0  0  0  0  0  0  0
   -2.5795    1.8999    0.0000 C   0  0  0  0  0  0  0  0  0  0  0  0
   -4.1773    1.5160    0.0000 C   0  0  0  0  0  0  0  0  0  0  0  0
   -2.7839    1.1506    0.0000 C   0  0  0  0  0  0  0  0  0  0  0  0
   -3.5889    0.9092    0.0000 C   0  0  0  0  0  0  0  0  0  0  0  0
   -3.7933    0.1412    0.0000 C   0  0  0  0  0  0  0  0  0  0  0  0
   -0.8828   -0.6886    0.0000 C   0  0  0  0  0  0  0  0  0  0  0  0
   -3.4527   -1.2335    0.0000 C   0  0  0  0  0  0  0  0  0  0  0  0
   -4.2392   -1.3945    0.0000 C   0  0  0  0  0  0  0  0  0  0  0  0
   -1.2048   -1.4565    0.0000 C   0  0  0  0  0  0  0  0  0  0  0  0
   -2.0161   -1.5369    0.0000 C   0  0  0  0  0  0  0  0  0  0  0  0
   -2.8025   -1.7784    0.0000 C   0  0  0  0  0  0  0  0  0  0  0  0
   -5.4529   -2.1067    0.0000 C   0  0  0  0  0  0  0  0  0  0  0  0
   -4.6231   -2.1253    0.0000 C   0  0  0  0  0  0  0  0  0  0  0  0
   -0.7217   -2.1253    0.0000 C   0  0  0  0  0  0  0  0  0  0  0  0
   -1.5516   -2.2429    0.0000 C   0  0  0  0  0  0  0  0  0  0  0  0
   -2.8458   -2.6083    0.0000 C   0  0  0  0  0  0  0  0  0  0  0  0
   -4.3011   -2.8745    0.0000 C   0  0  0  0  0  0  0  0  0  0  0  0
   -2.0717   -2.8931    0.0000 C   0  0  0  0  0  0  0  0  0  0  0  0
   -3.5084   -3.0975    0.0000 C   0  0  0  0  0  0  0  0  0  0  0  0
   -2.7405   -3.4195    0.0000 C   0  0  0  0  0  0  0  0  0  0  0  0
   -2.7901    3.2685    0.0000 O   0  0  0  0  0  0  0  0  0  0  0  0
   -4.6231   -0.0817    0.0000 O   0  0  0  0  0  0  0  0  0  0  0  0
   -3.2607   -0.4470    0.0000 O   0  0  0  0  0  0  0  0  0  0  0  0
   -1.8025   -0.7400    0.0000 O   0  0  0  0  0  0  0  0  0  0  0  0
   -2.5889   -0.9816    0.0000 H   0  0  0  0  0  0  0  0  0  0  0  0
    3.1718    2.7181    0.0000 C   0  0  0  0  0  0  0  0  0  0  0  0
    2.3873    2.4966    0.0000 C   0  0  0  0  0  0  0  0  0  0  0  0
    3.7766    2.1133    0.0000 C   0  0  0  0  0  0  0  0  0  0  0  0
    2.1897    1.7121    0.0000 C   0  0  0  0  0  0  0  0  0  0  0  0
    3.5729    1.3288    0.0000 C   0  0  0  0  0  0  0  0  0  0  0  0
    2.7526    1.1073    0.0000 C   0  0  0  0  0  0  0  0  0  0  0  0
    2.5490    0.3049    0.0000 C   0  0  0  0  0  0  0  0  0  0  0  0
    5.4652   -0.4976    0.0000 C   0  0  0  0  0  0  0  0  0  0  0  0
    2.9083   -1.0425    0.0000 C   0  0  0  0  0  0  0  0  0  0  0  0
    2.1058   -1.2041    0.0000 C   0  0  0  0  0  0  0  0  0  0  0  0
    5.1419   -1.2820    0.0000 C   0  0  0  0  0  0  0  0  0  0  0  0
    4.3394   -1.3658    0.0000 C   0  0  0  0  0  0  0  0  0  0  0  0
    3.5370   -1.5874    0.0000 C   0  0  0  0  0  0  0  0  0  0  0  0
    0.9202   -1.9047    0.0000 C   0  0  0  0  0  0  0  0  0  0  0  0
    1.7226   -1.9288    0.0000 C   0  0  0  0  0  0  0  0  0  0  0  0
    5.6449   -1.9288    0.0000 C   0  0  0  0  0  0  0  0  0  0  0  0
    4.8005   -2.0485    0.0000 C   0  0  0  0  0  0  0  0  0  0  0  0
    3.4711   -2.4078    0.0000 C   0  0  0  0  0  0  0  0  0  0  0  0
    2.0459   -2.6892    0.0000 C   0  0  0  0  0  0  0  0  0  0  0  0
    4.2796   -2.7132    0.0000 C   0  0  0  0  0  0  0  0  0  0  0  0
    2.8484   -2.9108    0.0000 C   0  0  0  0  0  0  0  0  0  0  0  0
    3.6149   -3.2162    0.0000 C   0  0  0  0  0  0  0  0  0  0  0  0
    1.7167    0.1133    0.0000 O   0  0  0  0  0  0  0  0  0  0  0  0
    3.0999   -0.2400    0.0000 O   0  0  0  0  0  0  0  0  0  0  0  0
    4.5530   -0.5689    0.0000 O   0  0  0  0  0  0  0  0  0  0  0  0
    3.7505   -0.7905    0.0000 H   0  0  0  0  0  0  0  0  0  0  0  0
   10.8492    3.0900    0.0000 C   0  0  0  0  0  0  0  0  0  0  0  0
    9.2513    2.6299    0.0000 C   0  0  0  0  0  0  0  0  0  0  0  0
    8.4741    2.4123    0.0000 C   0  0  0  0  0  0  0  0  0  0  0  0
    9.8358    2.0517    0.0000 C   0  0  0  0  0  0  0  0  0  0  0  0
    8.2565    1.6288    0.0000 C   0  0  0  0  0  0  0  0  0  0  0  0
    9.6305    1.2496    0.0000 C   0  0  0  0  0  0  0  0  0  0  0  0
    8.8348    1.0320    0.0000 C   0  0  0  0  0  0  0  0  0  0  0  0
    8.6171    0.2361    0.0000 C   0  0  0  0  0  0  0  0  0  0  0  0
   11.5517   -0.5845    0.0000 C   0  0  0  0  0  0  0  0  0  0  0  0
    8.9964   -1.1255    0.0000 C   0  0  0  0  0  0  0  0  0  0  0  0
    8.1944   -1.2871    0.0000 C   0  0  0  0  0  0  0  0  0  0  0  0
   11.2285   -1.3431    0.0000 C   0  0  0  0  0  0  0  0  0  0  0  0
   10.4140   -1.4425    0.0000 C   0  0  0  0  0  0  0  0  0  0  0  0
    9.6119   -1.6664    0.0000 C   0  0  0  0  0  0  0  0  0  0  0  0
    6.9757   -1.9835    0.0000 C   0  0  0  0  0  0  0  0  0  0  0  0
    7.7964   -2.0208    0.0000 C   0  0  0  0  0  0  0  0  0  0  0  0
   10.8741   -2.1203    0.0000 C   0  0  0  0  0  0  0  0  0  0  0  0
    9.5746   -2.4809    0.0000 C   0  0  0  0  0  0  0  0  0  0  0  0
    8.1135   -2.7607    0.0000 C   0  0  0  0  0  0  0  0  0  0  0  0
   10.3704   -2.7607    0.0000 C   0  0  0  0  0  0  0  0  0  0  0  0
    8.9155   -2.9845    0.0000 C   0  0  0  0  0  0  0  0  0  0  0  0
    9.6741   -3.3202    0.0000 C   0  0  0  0  0  0  0  0  0  0  0  0
    9.6305    3.4195    0.0000 O   0  0  0  0  0  0  0  0  0  0  0  0
   10.6129    2.2693    0.0000 O   0  0  0  0  0  0  0  0  0  0  0  0
    7.7964    0.0310    0.0000 O   0  0  0  0  0  0  0  0  0  0  0  0
    9.1767   -0.3234    0.0000 O   0  0  0  0  0  0  0  0  0  0  0  0
   11.8119   -1.9264    0.0000 C   0  0  0  0  0  0  0  0  0  0  0  0
   10.6275   -0.6456    0.0000 O   0  0  0  0  0  0  0  0  0  0  0  0
    9.8254   -0.8695    0.0000 H   0  0  0  0  0  0  0  0  0  0  0  0
   -9.6747    0.0769    0.0000 C   0  0  0  0  0  0  0  0  0  0  0  0
   -9.0914   -0.5064    0.0000 C   0  0  0  0  0  0  0  0  0  0  0  0
   -8.2715   -0.4141    0.0000 C   0  0  0  0  0  0  0  0  0  0  0  0
   -7.8326    0.2845    0.0000 C   0  0  0  0  0  0  0  0  0  0  0  0
   -8.1051    1.0632    0.0000 C   0  0  0  0  0  0  0  0  0  0  0  0
   -8.8838    1.3357    0.0000 C   0  0  0  0  0  0  0  0  0  0  0  0
   -9.5823    0.8967    0.0000 C   0  0  0  0  0  0  0  0  0  0  0  0
  -10.2968    1.3092    0.0000 C   0  0  0  0  0  0  0  0  0  0  0  0
  -10.9099    0.7572    0.0000 C   0  0  0  0  0  0  0  0  0  0  0  0
  -10.5744    0.0035    0.0000 C   0  0  0  0  0  0  0  0  0  0  0  0
   -9.5823    1.7217    0.0000 C   0  0  0  0  0  0  0  0  0  0  0  0
  -10.9869   -0.7109    0.0000 C   0  0  0  0  0  0  0  0  0  0  0  0
  -10.5744   -1.4254    0.0000 C   0  0  0  0  0  0  0  0  0  0  0  0
  -11.8119   -0.7109    0.0000 C   0  0  0  0  0  0  0  0  0  0  0  0
   -7.0076    0.2845    0.0000 C   0  0  0  0  0  0  0  0  0  0  0  0
  1  2  1  0      
  1  3  2  0      
  1 23  1  0      
  2  4  2  0      
  3  5  1  0      
  4  6  1  0      
  5  6  2  0      
  6  7  1  0      
  7 24  2  0      
  7 25  1  0      
  8 11  1  0      
  9 10  1  0      
  9 13  1  0      
  9 25  1  6      
 10 15  1  0      
 12 11  1  6      
 11 16  1  0      
 12 13  1  0      
 12 17  1  0      
 13 18  1  0      
 14 15  1  0      
 15 19  2  0      
 17 20  1  0      
 18 20  1  0      
 18 21  1  0      
 18 22  1  1      
 19 21  1  0      
 12 26  1  1      
 13 27  1  6      
 28 29  2  0      
 28 30  1  0      
 29 31  1  0      
 30 32  2  0      
 31 33  2  0      
 32 33  1  0      
 33 34  1  0      
 34 50  2  0      
 34 51  1  0      
 35 38  1  0      
 36 37  1  0      
 36 40  1  0      
 36 51  1  6      
 37 42  1  0      
 38 43  1  0      
 39 40  1  0      
 39 44  1  0      
 40 45  1  0      
 41 42  1  0      
 42 46  2  0      
 44 47  1  0      
 45 47  1  0      
 45 48  1  0      
 45 49  1  1      
 46 48  1  0      
 39 38  1  6      
 39 52  1  1      
 40 53  1  6      
 54 77  1  0      
 55 56  2  0      
 55 57  1  0      
 55 76  1  0      
 56 58  1  0      
 57 59  2  0      
 57 77  1  0      
 58 60  2  0      
 59 60  1  0      
 60 61  1  0      
 61 78  2  0      
 61 79  1  0      
 62 65  1  0      
 63 64  1  0      
 63 67  1  0      
 63 79  1  6      
 64 69  1  0      
 66 65  1  6      
 66 67  1  0      
 66 70  1  0      
 67 71  1  0      
 68 69  1  0      
 69 72  2  0      
 70 73  1  0      
 71 73  1  0      
 71 74  1  0      
 71 75  1  1      
 72 74  1  0      
 65 80  1  0      
 66 81  1  1      
 67 82  1  6      
 83 84  1  0      
 84 85  1  0      
 85 86  1  0      
 86 87  1  0      
 87 88  1  0      
 88 89  1  0      
 89 83  1  0      
 89 90  1  0      
 90 91  1  0      
 91 92  1  0      
 92 83  1  0      
 89 93  1  0      
 92 94  1  0      
 94 95  1  0      
 94 96  1  0      
 86 97  1  0      
M  STY  1   1 DAT
M  SLB  1   1   1
M  SDT   1 Text                                                  
M  SDD   1    -3.1082   -4.4679    DA    ALL  1       5
M  SED   1 156
M  STY  1   2 DAT
M  SLB  1   2   2
M  SDT   2 Text                                                  
M  SDD   2     9.2719   -4.3990    DA    ALL  1       5
M  SED   2 158
M  STY  1   3 DAT
M  SLB  1   3   3
M  SDT   3 Text                                                  
M  SDD   3     3.1915   -4.4683    DA    ALL  1       5
M  SED   3 157
M  STY  1   4 DAT
M  SLB  1   4   4
M  SDT   4 Text                                                  
M  SDD   4   -11.5997   -2.4821    DA    ALL  1       5
M  SED   4 daucane skeleton
M  END
