# Supplementary material for: Antibacterial and Antifungal Sesquiterpenoids: Chemistry, Resource, and Activity
Source: Biomolecules. 2022 Sep 9;12(9):1271. doi: 10.3390/biom12091271 (PMC9496053; doi:10.3390/biom12091271)
Supplement: Supplementary file 1 [file biomolecules-12-01271-s001.zip › biomolecules-1887774-The Mol. files of sesquiterpenoids with antibacterial and antifungal activity/Figure 18. Structures of illudalane-type sesquiterpenoids 159¿C161..mol]

figure18.mol
  ChemDraw08262215532D

 71 78  0  0  0  0  0  0  0  0999 V2000
   -3.7507    0.4096    0.0000 C   0  0  0  0  0  0  0  0  0  0  0  0
   -3.7507   -0.4125    0.0000 C   0  0  0  0  0  0  0  0  0  0  0  0
   -3.0387   -0.8236    0.0000 C   0  0  0  0  0  0  0  0  0  0  0  0
   -2.3267   -0.4125    0.0000 C   0  0  0  0  0  0  0  0  0  0  0  0
   -2.3267    0.4096    0.0000 C   0  0  0  0  0  0  0  0  0  0  0  0
   -3.0387    0.8207    0.0000 C   0  0  0  0  0  0  0  0  0  0  0  0
   -1.5448   -0.6666    0.0000 C   0  0  0  0  0  0  0  0  0  0  0  0
   -1.0616   -0.0014    0.0000 C   0  0  0  0  0  0  0  0  0  0  0  0
   -1.5448    0.6637    0.0000 C   0  0  0  0  0  0  0  0  0  0  0  0
   -4.4627    0.8207    0.0000 C   0  0  0  0  0  0  0  0  0  0  0  0
   -5.1747    0.4096    0.0000 C   0  0  0  0  0  0  0  0  0  0  0  0
   -5.1747   -0.4125    0.0000 O   0  0  0  0  0  0  0  0  0  0  0  0
   -4.4627   -0.8236    0.0000 C   0  0  0  0  0  0  0  0  0  0  0  0
   -5.8867    0.8207    0.0000 O   0  0  0  0  0  0  0  0  0  0  0  0
   -3.0387    1.6428    0.0000 C   0  0  0  0  0  0  0  0  0  0  0  0
   -3.0387   -1.6457    0.0000 O   0  0  0  0  0  0  0  0  0  0  0  0
   -0.3471   -0.4139    0.0000 C   0  0  0  0  0  0  0  0  0  0  0  0
   -0.3471    0.4111    0.0000 C   0  0  0  0  0  0  0  0  0  0  0  0
  -11.7516    0.3805    0.0000 C   0  0  0  0  0  0  0  0  0  0  0  0
  -11.7516   -0.4445    0.0000 C   0  0  0  0  0  0  0  0  0  0  0  0
  -11.0371   -0.8570    0.0000 C   0  0  0  0  0  0  0  0  0  0  0  0
  -10.3226   -0.4445    0.0000 C   0  0  0  0  0  0  0  0  0  0  0  0
  -10.3226    0.3805    0.0000 C   0  0  0  0  0  0  0  0  0  0  0  0
  -11.0371    0.7930    0.0000 C   0  0  0  0  0  0  0  0  0  0  0  0
  -12.5485    0.5941    0.0000 C   0  0  0  0  0  0  0  0  0  0  0  0
  -12.9978   -0.0978    0.0000 C   0  0  0  0  0  0  0  0  0  0  0  0
  -12.4786   -0.7390    0.0000 C   0  0  0  0  0  0  0  0  0  0  0  0
  -11.0371    1.6180    0.0000 C   0  0  0  0  0  0  0  0  0  0  0  0
  -13.7123    0.3147    0.0000 C   0  0  0  0  0  0  0  0  0  0  0  0
  -13.5336   -0.7252    0.0000 C   0  0  0  0  0  0  0  0  0  0  0  0
   -9.6082   -0.8570    0.0000 C   0  0  0  0  0  0  0  0  0  0  0  0
   -9.6082    0.7930    0.0000 C   0  0  0  0  0  0  0  0  0  0  0  0
   -8.8937    0.3805    0.0000 C   0  0  0  0  0  0  0  0  0  0  0  0
    3.8677    0.4096    0.0000 C   0  0  0  0  0  0  0  0  0  0  0  0
    3.8677   -0.4125    0.0000 C   0  0  0  0  0  0  0  0  0  0  0  0
    4.5796   -0.8236    0.0000 C   0  0  0  0  0  0  0  0  0  0  0  0
    5.2916   -0.4125    0.0000 C   0  0  0  0  0  0  0  0  0  0  0  0
    5.2916    0.4096    0.0000 C   0  0  0  0  0  0  0  0  0  0  0  0
    4.5796    0.8207    0.0000 C   0  0  0  0  0  0  0  0  0  0  0  0
    6.0735   -0.6666    0.0000 C   0  0  0  0  0  0  0  0  0  0  0  0
    6.5568   -0.0014    0.0000 C   0  0  0  0  0  0  0  0  0  0  0  0
    6.0735    0.6637    0.0000 C   0  0  0  0  0  0  0  0  0  0  0  0
    3.1557    0.8207    0.0000 C   0  0  0  0  0  0  0  0  0  0  0  0
    2.4437    0.4096    0.0000 C   0  0  0  0  0  0  0  0  0  0  0  0
    2.4437   -0.4125    0.0000 O   0  0  0  0  0  0  0  0  0  0  0  0
    3.1557   -0.8236    0.0000 C   0  0  0  0  0  0  0  0  0  0  0  0
    4.5796    1.6428    0.0000 C   0  0  0  0  0  0  0  0  0  0  0  0
    4.5796   -1.6457    0.0000 O   0  0  0  0  0  0  0  0  0  0  0  0
    7.2712   -0.4139    0.0000 C   0  0  0  0  0  0  0  0  0  0  0  0
    7.2712    0.4111    0.0000 C   0  0  0  0  0  0  0  0  0  0  0  0
    1.7317    0.8207    0.0000 O   0  0  0  0  0  0  0  0  0  0  0  0
    1.0197    0.4096    0.0000 C   0  0  0  0  0  0  0  0  0  0  0  0
   10.3087    0.4096    0.0000 C   0  0  0  0  0  0  0  0  0  0  0  0
   10.3087   -0.4125    0.0000 C   0  0  0  0  0  0  0  0  0  0  0  0
   11.0207   -0.8236    0.0000 C   0  0  0  0  0  0  0  0  0  0  0  0
   11.7327   -0.4125    0.0000 C   0  0  0  0  0  0  0  0  0  0  0  0
   11.7327    0.4096    0.0000 C   0  0  0  0  0  0  0  0  0  0  0  0
   11.0207    0.8207    0.0000 C   0  0  0  0  0  0  0  0  0  0  0  0
   12.5146   -0.6666    0.0000 C   0  0  0  0  0  0  0  0  0  0  0  0
   12.9978   -0.0014    0.0000 C   0  0  0  0  0  0  0  0  0  0  0  0
   12.5146    0.6637    0.0000 C   0  0  0  0  0  0  0  0  0  0  0  0
    9.5967    0.8207    0.0000 C   0  0  0  0  0  0  0  0  0  0  0  0
    8.8847    0.4096    0.0000 C   0  0  0  0  0  0  0  0  0  0  0  0
    8.8847   -0.4125    0.0000 O   0  0  0  0  0  0  0  0  0  0  0  0
    9.5967   -0.8236    0.0000 C   0  0  0  0  0  0  0  0  0  0  0  0
    8.1727    0.8207    0.0000 O   0  0  0  0  0  0  0  0  0  0  0  0
   11.0207    1.6428    0.0000 C   0  0  0  0  0  0  0  0  0  0  0  0
   11.0207   -1.6457    0.0000 O   0  0  0  0  0  0  0  0  0  0  0  0
   13.7123   -0.4139    0.0000 C   0  0  0  0  0  0  0  0  0  0  0  0
   13.7123    0.4111    0.0000 C   0  0  0  0  0  0  0  0  0  0  0  0
    9.5967    1.6457    0.0000 O   0  0  0  0  0  0  0  0  0  0  0  0
  1  2  2  0      
  2  3  1  0      
  3  4  2  0      
  4  5  1  0      
  5  6  2  0      
  6  1  1  0      
  4  7  1  0      
  7  8  1  0      
  8  9  1  0      
  9  5  1  0      
  1 10  1  0      
 10 11  1  0      
 11 12  1  0      
 12 13  1  0      
 13  2  1  0      
 11 14  1  0      
  6 15  1  0      
  3 16  1  0      
  8 17  1  0      
  8 18  1  0      
 19 20  1  0      
 20 21  1  0      
 21 22  1  0      
 22 23  1  0      
 23 24  1  0      
 24 19  1  0      
 19 25  1  0      
 25 26  1  0      
 26 27  1  0      
 27 20  1  0      
 24 28  1  0      
 26 29  1  0      
 26 30  1  0      
 22 31  1  0      
 23 32  1  0      
 32 33  1  0      
 51 52  1  0      
 44 51  1  0      
 34 35  2  0      
 35 36  1  0      
 36 37  2  0      
 37 38  1  0      
 38 39  2  0      
 39 34  1  0      
 37 40  1  0      
 40 41  1  0      
 41 42  1  0      
 42 38  1  0      
 34 43  1  0      
 43 44  1  0      
 44 45  1  0      
 45 46  1  0      
 46 35  1  0      
 39 47  1  0      
 36 48  1  0      
 41 49  1  0      
 41 50  1  0      
 53 54  2  0      
 54 55  1  0      
 55 56  2  0      
 56 57  1  0      
 57 58  2  0      
 58 53  1  0      
 56 59  1  0      
 59 60  1  0      
 60 61  1  0      
 61 57  1  0      
 53 62  1  0      
 62 63  1  0      
 63 64  1  0      
 64 65  1  0      
 65 54  1  0      
 63 66  2  0      
 58 67  1  0      
 55 68  1  0      
 60 69  1  0      
 60 70  1  0      
 62 71  1  0      
M  STY  1   1 SUP
M  SLB  1   1   1
M  SAL   1  2  51  52
M  SBL   1  1  38
M  SMT   1 OCH\s3
M  SBV   1  38    0.7120   -0.4111
M  STY  1   2 DAT
M  SLB  1   2   2
M  SDT   2 Text                                                  
M  SDD   2     9.9334   -2.6987    DA    ALL  1       5
M  SED   2 161
M  STY  1   3 DAT
M  SLB  1   3   3
M  SDT   3 Text                                                  
M  SDD   3   -13.4703   -2.2205    DA    ALL  1       5
M  SED   3 illudalane  skeleton
M  STY  1   4 DAT
M  SLB  1   4   4
M  SDT   4 Text                                                  
M  SDD   4    -3.5545   -2.6987    DA    ALL  1       5
M  SED   4 159
M  STY  1   5 DAT
M  SLB  1   5   5
M  SDT   5 Text                                                  
M  SDD   5     3.5869   -2.6987    DA    ALL  1       5
M  SED   5 160
M  END
