# Supplementary material for: Antibacterial and Antifungal Sesquiterpenoids: Chemistry, Resource, and Activity
Source: Biomolecules. 2022 Sep 9;12(9):1271. doi: 10.3390/biom12091271 (PMC9496053; doi:10.3390/biom12091271)
Supplement: Supplementary file 1 [file biomolecules-12-01271-s001.zip › biomolecules-1887774-The Mol. files of sesquiterpenoids with antibacterial and antifungal activity/Figure 19. Structures of oplopanane-type sesquiterpenoids 162¿C164..mol]

figure19.mol
  ChemDraw08262215532D

 70 74  0  0  1  0  0  0  0  0999 V2000
   -2.3583    0.9770    0.0000 C   0  0  0  0  0  0  0  0  0  0  0  0
   -3.8627    0.8140    0.0000 C   0  0  0  0  0  0  0  0  0  0  0  0
   -3.0792    0.5758    0.0000 C   0  0  0  0  0  0  0  0  0  0  0  0
   -1.6500    0.5570    0.0000 C   0  0  0  0  0  0  0  0  0  0  0  0
   -4.3643    0.1558    0.0000 C   0  0  0  0  0  0  0  0  0  0  0  0
   -1.6500   -0.2705    0.0000 C   0  0  0  0  0  0  0  0  0  0  0  0
   -3.0980   -0.2705    0.0000 C   0  0  0  0  0  0  0  0  0  0  0  0
   -3.8816   -0.5275    0.0000 C   0  0  0  0  0  0  0  0  0  0  0  0
   -2.3583   -0.6905    0.0000 C   0  0  0  0  0  0  0  0  0  0  0  0
   -4.4399   -1.1963    0.0000 C   0  0  0  0  0  0  0  0  0  0  0  0
   -2.3771   -1.4928    0.0000 C   0  0  0  0  0  0  0  0  0  0  0  0
   -3.0792   -1.9128    0.0000 C   0  0  0  0  0  0  0  0  0  0  0  0
   -1.6124    1.5725    0.0000 O   0  0  0  0  0  0  0  0  0  0  0  0
   -3.3111    1.3468    0.0000 H   0  0  0  0  0  0  0  0  0  0  0  0
   -0.9103    0.9582    0.0000 R   0  0  0  0  0  0  0  0  0  0  0  0
   -0.9417   -0.6591    0.0000 O   0  0  0  0  0  0  0  0  0  0  0  0
   -3.3174   -1.0728    0.0000 H   0  0  0  0  0  0  0  0  0  0  0  0
   -0.2272   -1.0716    0.0000 C   0  0  0  0  0  0  0  0  0  0  0  0
    0.4873   -0.6591    0.0000 C   0  0  0  0  0  0  0  0  0  0  0  0
   -0.2272   -1.8966    0.0000 O   0  0  0  0  0  0  0  0  0  0  0  0
   -1.6643   -1.9082    0.0000 C   0  0  0  0  0  0  0  0  0  0  0  0
   -2.7708    1.6915    0.0000 C   0  0  0  0  0  0  0  0  0  0  0  0
   -4.2213   -2.0657    0.0000 O   0  0  0  0  0  0  0  0  0  0  0  0
   -5.2368   -0.9828    0.0000 C   0  0  0  0  0  0  0  0  0  0  0  0
   10.4274    2.2525    0.0000 C   0  0  0  0  0  0  0  0  0  0  0  0
    9.7001    1.8298    0.0000 C   0  0  0  0  0  0  0  0  0  0  0  0
   11.1111    1.8298    0.0000 C   0  0  0  0  0  0  0  0  0  0  0  0
    9.7001    1.0218    0.0000 C   0  0  0  0  0  0  0  0  0  0  0  0
   11.1148    1.0037    0.0000 C   0  0  0  0  0  0  0  0  0  0  0  0
   10.4274    0.5991    0.0000 C   0  0  0  0  0  0  0  0  0  0  0  0
    7.5806   -0.1902    0.0000 C   0  0  0  0  0  0  0  0  0  0  0  0
   10.4274   -0.2089    0.0000 C   0  0  0  0  0  0  0  0  0  0  0  0
    6.1074   -0.3145    0.0000 C   0  0  0  0  0  0  0  0  0  0  0  0
    6.8720   -0.5943    0.0000 C   0  0  0  0  0  0  0  0  0  0  0  0
    9.6815   -0.5943    0.0000 C   0  0  0  0  0  0  0  0  0  0  0  0
    8.3078   -0.6129    0.0000 C   0  0  0  0  0  0  0  0  0  0  0  0
    5.6040   -0.9610    0.0000 C   0  0  0  0  0  0  0  0  0  0  0  0
    6.8752   -1.3911    0.0000 C   0  0  0  0  0  0  0  0  0  0  0  0
    8.2643   -1.4459    0.0000 C   0  0  0  0  0  0  0  0  0  0  0  0
    9.6815   -1.4644    0.0000 C   0  0  0  0  0  0  0  0  0  0  0  0
    6.0639   -1.6447    0.0000 C   0  0  0  0  0  0  0  0  0  0  0  0
    7.5619   -1.8250    0.0000 C   0  0  0  0  0  0  0  0  0  0  0  0
    5.5232   -2.2725    0.0000 C   0  0  0  0  0  0  0  0  0  0  0  0
    5.9024   -2.9376    0.0000 C   0  0  0  0  0  0  0  0  0  0  0  0
    8.1649    0.5680    0.0000 O   0  0  0  0  0  0  0  0  0  0  0  0
    6.8347    0.2945    0.0000 H   0  0  0  0  0  0  0  0  0  0  0  0
    9.0523   -2.0041    0.0000 O   0  0  0  0  0  0  0  0  0  0  0  0
   10.3960   -1.8769    0.0000 O   0  0  0  0  0  0  0  0  0  0  0  0
    4.6343   -2.1917    0.0000 O   0  0  0  0  0  0  0  0  0  0  0  0
    6.8223   -2.1917    0.0000 H   0  0  0  0  0  0  0  0  0  0  0  0
   10.4274    3.0775    0.0000 O   0  0  0  0  0  0  0  0  0  0  0  0
    7.1681    0.5242    0.0000 C   0  0  0  0  0  0  0  0  0  0  0  0
    7.5442   -2.6498    0.0000 C   0  0  0  0  0  0  0  0  0  0  0  0
    8.2497   -3.0775    0.0000 C   0  0  0  0  0  0  0  0  0  0  0  0
    6.8211   -3.0468    0.0000 C   0  0  0  0  0  0  0  0  0  0  0  0
   -8.5356    1.1570    0.0000 C   0  0  0  0  0  0  0  0  0  0  0  0
  -10.0400    0.9940    0.0000 C   0  0  0  0  0  0  0  0  0  0  0  0
   -9.2565    0.7557    0.0000 C   0  0  0  0  0  0  0  0  0  0  0  0
   -7.8273    0.7369    0.0000 C   0  0  0  0  0  0  0  0  0  0  0  0
  -10.5416    0.3357    0.0000 C   0  0  0  0  0  0  0  0  0  0  0  0
   -7.8273   -0.0905    0.0000 C   0  0  0  0  0  0  0  0  0  0  0  0
   -9.2753   -0.0905    0.0000 C   0  0  0  0  0  0  0  0  0  0  0  0
  -10.0588   -0.3475    0.0000 C   0  0  0  0  0  0  0  0  0  0  0  0
   -8.5356   -0.5105    0.0000 C   0  0  0  0  0  0  0  0  0  0  0  0
   -8.5356    1.9820    0.0000 C   0  0  0  0  0  0  0  0  0  0  0  0
   -8.5279   -1.3355    0.0000 C   0  0  0  0  0  0  0  0  0  0  0  0
   -9.2384   -1.7547    0.0000 C   0  0  0  0  0  0  0  0  0  0  0  0
   -7.8096   -1.7413    0.0000 C   0  0  0  0  0  0  0  0  0  0  0  0
  -10.3179   -1.1308    0.0000 C   0  0  0  0  0  0  0  0  0  0  0  0
  -11.1148   -1.3444    0.0000 C   0  0  0  0  0  0  0  0  0  0  0  0
  1  3  1  0      
  1  4  1  0      
  1 13  1  1      
  2  3  1  0      
  2  5  1  0      
  3  7  1  0      
  3 14  1  1      
  4  6  1  0      
  4 15  1  6      
  5  8  1  0      
  6  9  1  0      
  6 16  1  6      
  7  8  1  0      
  7  9  1  0      
  7 17  1  1      
  8 10  1  6      
  9 11  1  6      
 11 12  1  0      
 16 18  1  0      
 18 19  1  0      
 18 20  2  0      
 11 21  1  0      
  1 22  1  6      
 10 23  2  0      
 10 24  1  0      
 25 26  1  0      
 25 27  2  0      
 26 28  2  0      
 27 29  1  0      
 28 30  1  0      
 29 30  2  0      
 30 32  1  0      
 31 34  1  0      
 31 36  1  0      
 31 45  1  6      
 32 35  2  0      
 33 34  1  0      
 33 37  1  0      
 34 38  1  0      
 34 46  1  6      
 35 40  1  0      
 36 39  1  0      
 37 41  1  0      
 38 41  1  0      
 38 42  1  0      
 38 50  1  1      
 39 42  1  0      
 39 47  1  1      
 40 47  1  0      
 40 48  2  0      
 41 43  1  1      
 43 44  1  0      
 43 49  2  0      
 25 51  1  0      
 31 52  1  1      
 42 53  1  1      
 53 54  1  0      
 53 55  1  0      
 56 58  1  0      
 56 59  1  0      
 57 58  1  0      
 57 60  1  0      
 58 62  1  0      
 59 61  1  0      
 60 63  1  0      
 61 64  1  0      
 62 63  1  0      
 62 64  1  0      
 56 65  1  0      
 64 66  1  0      
 66 67  1  0      
 66 68  1  0      
 63 69  1  0      
 69 70  1  0      
M  STY  1   1 DAT
M  SLB  1   1   1
M  SDT   1 Text                                                  
M  SDD   1     1.0941   -1.7306    DA    ALL  1       5
M  SED   1 R
162    -OAc
163    -OH
M  STY  1   2 DAT
M  SLB  1   2   2
M  SDT   2 Text                                                  
M  SDD   2     9.3508   -3.0913    DA    ALL  1       5
M  SED   2 164
M  STY  1   3 DAT
M  SLB  1   3   3
M  SDT   3 Text                                                  
M  SDD   3   -11.9062   -2.8703    DA    ALL  1       5
M  SED   3 oplopanane skeleton
M  END
