# Supplementary material for: Antibacterial and Antifungal Sesquiterpenoids: Chemistry, Resource, and Activity
Source: Biomolecules. 2022 Sep 9;12(9):1271. doi: 10.3390/biom12091271 (PMC9496053; doi:10.3390/biom12091271)
Supplement: Supplementary file 1 [file biomolecules-12-01271-s001.zip › biomolecules-1887774-The Mol. files of sesquiterpenoids with antibacterial and antifungal activity/Figure 2. Groups in shorthand..mol]

figure2.mol
  ChemDraw08262211442D

 61 50  0  0  0  0  0  0  0  0999 V2000
    8.3210    1.5275    0.0000 C   0  0  0  0  0  0  0  0  0  0  0  0
    9.0354    1.9400    0.0000 C   0  0  0  0  0  0  0  0  0  0  0  0
    9.7499    1.5275    0.0000 C   0  0  0  0  0  0  0  0  0  0  0  0
   10.4644    1.9400    0.0000 C   0  0  0  0  0  0  0  0  0  0  0  0
    9.7499    0.7025    0.0000 C   0  0  0  0  0  0  0  0  0  0  0  0
    9.0354    2.7650    0.0000 O   0  0  0  0  0  0  0  0  0  0  0  0
   11.1789    1.5275    0.0000 O   0  0  0  0  0  0  0  0  0  0  0  0
    8.4241    2.0033    0.0000 C   0  0  0  0  0  0  0  0  0  0  0  0
    8.8366    1.2888    0.0000 C   0  0  0  0  0  0  0  0  0  0  0  0
  -10.3965   -1.6272    0.0000 C   0  0  0  0  0  0  0  0  0  0  0  0
  -13.2445   -1.6272    0.0000 C   0  0  0  0  0  0  0  0  0  0  0  0
  -12.5325   -1.2162    0.0000 C   0  0  0  0  0  0  0  0  0  0  0  0
  -11.8205   -1.6272    0.0000 C   0  0  0  0  0  0  0  0  0  0  0  0
  -11.1085   -1.2162    0.0000 C   0  0  0  0  0  0  0  0  0  0  0  0
   -9.1029    1.7209    0.0000 C   0  0  0  0  0  0  0  0  0  0  0  0
   -8.3884    2.1334    0.0000 C   0  0  0  0  0  0  0  0  0  0  0  0
   -7.6739    1.7209    0.0000 C   0  0  0  0  0  0  0  0  0  0  0  0
   -6.9594    2.1334    0.0000 C   0  0  0  0  0  0  0  0  0  0  0  0
   -6.2450    1.7209    0.0000 C   0  0  0  0  0  0  0  0  0  0  0  0
   -7.6739    0.8959    0.0000 C   0  0  0  0  0  0  0  0  0  0  0  0
   -8.3884    2.9584    0.0000 O   0  0  0  0  0  0  0  0  0  0  0  0
   -8.9997    2.2580    0.0000 C   0  0  0  0  0  0  0  0  0  0  0  0
   -8.5872    1.5435    0.0000 C   0  0  0  0  0  0  0  0  0  0  0  0
  -13.3353    1.6994    0.0000 C   0  0  0  0  0  0  0  0  0  0  0  0
  -12.6208    2.1119    0.0000 C   0  0  0  0  0  0  0  0  0  0  0  0
  -11.9063    1.6994    0.0000 C   0  0  0  0  0  0  0  0  0  0  0  0
  -11.1919    2.1119    0.0000 C   0  0  0  0  0  0  0  0  0  0  0  0
  -11.1919    2.9369    0.0000 C   0  0  0  0  0  0  0  0  0  0  0  0
  -12.6208    2.9369    0.0000 O   0  0  0  0  0  0  0  0  0  0  0  0
  -11.9063    0.8744    0.0000 C   0  0  0  0  0  0  0  0  0  0  0  0
  -13.1591    2.2666    0.0000 C   0  0  0  0  0  0  0  0  0  0  0  0
  -12.7466    1.5521    0.0000 C   0  0  0  0  0  0  0  0  0  0  0  0
   -4.7200    1.5705    0.0000 O   0  0  0  0  0  0  0  0  0  0  0  0
   -4.3075    2.2850    0.0000 C   0  0  0  0  0  0  0  0  0  0  0  0
   -3.4825    2.2850    0.0000 C   0  0  0  0  0  0  0  0  0  0  0  0
   -3.0700    1.5705    0.0000 C   0  0  0  0  0  0  0  0  0  0  0  0
   -2.2450    1.5705    0.0000 C   0  0  0  0  0  0  0  0  0  0  0  0
   -1.8325    0.8560    0.0000 C   0  0  0  0  0  0  0  0  0  0  0  0
   -1.0075    0.8560    0.0000 C   0  0  0  0  0  0  0  0  0  0  0  0
   -0.5950    1.5705    0.0000 C   0  0  0  0  0  0  0  0  0  0  0  0
   -1.0075    2.2850    0.0000 C   0  0  0  0  0  0  0  0  0  0  0  0
   -1.8325    2.2850    0.0000 C   0  0  0  0  0  0  0  0  0  0  0  0
    0.2300    1.5705    0.0000 O   0  0  0  0  0  0  0  0  0  0  0  0
   -4.9779    2.7521    0.0000 C   0  0  0  0  0  0  0  0  0  0  0  0
   -4.8490    2.1764    0.0000 C   0  0  0  0  0  0  0  0  0  0  0  0
   -4.4365    2.8908    0.0000 C   0  0  0  0  0  0  0  0  0  0  0  0
   11.1993   -2.6118    0.0000 C   0  0  0  0  0  0  0  0  0  0  0  0
   12.6233   -2.6118    0.0000 N   0  0  0  0  0  0  0  0  0  0  0  0
   11.9113   -3.0229    0.0000 C   0  0  0  0  0  0  0  0  0  0  0  0
   13.3353   -3.0229    0.0000 C   0  0  0  0  0  0  0  0  0  0  0  0
   10.4873   -3.0229    0.0000 O   0  0  0  0  0  0  0  0  0  0  0  0
    2.6706    1.7854    0.0000 C   0  0  0  0  0  0  0  0  0  0  0  0
    3.3851    2.1979    0.0000 C   0  0  0  0  0  0  0  0  0  0  0  0
    4.0995    1.7854    0.0000 C   0  0  0  0  0  0  0  0  0  0  0  0
    4.8140    2.1979    0.0000 C   0  0  0  0  0  0  0  0  0  0  0  0
    4.0995    0.9604    0.0000 C   0  0  0  0  0  0  0  0  0  0  0  0
    4.8140    0.5479    0.0000 O   0  0  0  0  0  0  0  0  0  0  0  0
    3.3851    3.0229    0.0000 O   0  0  0  0  0  0  0  0  0  0  0  0
    4.8140    3.0229    0.0000 C   0  0  0  0  0  0  0  0  0  0  0  0
    2.7780    2.2881    0.0000 C   0  0  0  0  0  0  0  0  0  0  0  0
    3.1905    1.5736    0.0000 C   0  0  0  0  0  0  0  0  0  0  0  0
  1  2  1  0      
  2  3  1  0      
  3  4  1  0      
  3  5  2  0      
  2  6  2  0      
  4  7  1  0      
  8  9  1  4      
 13 14  1  0      
 12 13  1  0      
 11 12  1  0      
 10 14  1  0      
 15 16  1  0      
 16 17  1  0      
 17 18  2  0      
 18 19  1  0      
 17 20  1  0      
 16 21  2  0      
 22 23  1  4      
 24 25  1  0      
 25 26  1  0      
 26 27  1  0      
 27 28  1  0      
 25 29  2  0      
 26 30  1  0      
 31 32  1  4      
 33 34  2  0      
 34 35  1  0      
 35 36  2  0      
 36 37  1  0      
 37 38  2  0      
 38 39  1  0      
 39 40  2  0      
 40 41  1  0      
 41 42  2  0      
 42 37  1  0      
 40 43  1  0      
 44 34  1  0      
 45 46  1  4      
 48 50  1  0      
 48 49  1  0      
 47 51  2  0      
 47 49  1  0      
 52 53  1  0      
 53 54  1  0      
 54 55  2  0      
 54 56  1  0      
 56 57  1  0      
 53 58  2  0      
 55 59  1  0      
 60 61  1  4      
M  STY  1   1 SUP
M  SLB  1   1   1
M  SAL   1  5  10  11  12  13  14
M  SMT   1 MeBu
M  STY  1   2 SUP
M  SLB  1   2   2
M  SAL   2  5  47  48  49  50  51
M  SMT   2 Sar
M  STY  1   3 DAT
M  SLB  1   3   3
M  SDT   3 Text                                                  
M  SDD   3     8.4284   -1.4910    DA    ALL  1       5
M  SED   3 MeAcr(OH)
M  STY  1   4 DAT
M  SLB  1   4   4
M  SDT   4 Text                                                  
M  SDD   4    -8.6927   -1.4910    DA    ALL  1       5
M  SED   4 Tig
M  STY  1   5 DAT
M  SLB  1   5   5
M  SDT   5 Text                                                  
M  SDD   5    -3.5277   -1.4910    DA    ALL  1       5
M  SED   5 p-Coum
M  END
