# Supplementary material for: Antibacterial and Antifungal Sesquiterpenoids: Chemistry, Resource, and Activity
Source: Biomolecules. 2022 Sep 9;12(9):1271. doi: 10.3390/biom12091271 (PMC9496053; doi:10.3390/biom12091271)
Supplement: Supplementary file 1 [file biomolecules-12-01271-s001.zip › biomolecules-1887774-The Mol. files of sesquiterpenoids with antibacterial and antifungal activity/Figure 20. Structures of picrotoxane-type sesquiterpenoids 165¿C167..mol]

figure20.mol
  ChemDraw08262215542D

 87 97  0  0  1  0  0  0  0  0999 V2000
    3.7582    0.9674    0.0000 C   0  0  0  0  0  0  0  0  0  0  0  0
    3.7582    0.0220    0.0000 C   0  0  0  0  0  0  0  0  0  0  0  0
    4.8324   -0.6225    0.0000 C   0  0  0  0  0  0  0  0  0  0  0  0
    5.7348    0.0435    0.0000 C   0  0  0  0  0  0  0  0  0  0  0  0
    5.6918    0.9888    0.0000 C   0  0  0  0  0  0  0  0  0  0  0  0
    4.7035    1.4185    0.0000 C   0  0  0  0  0  0  0  0  0  0  0  0
    4.7060    2.2482    0.0000 C   0  0  0  0  0  0  0  0  0  0  0  0
    3.6937    2.2349    0.0000 C   0  0  0  0  0  0  0  0  0  0  0  0
    3.1137    1.5474    0.0000 O   0  0  0  0  0  0  0  0  0  0  0  0
    5.7992    2.2994    0.0000 C   0  0  0  0  0  0  0  0  0  0  0  0
    6.2719    1.6763    0.0000 C   0  0  0  0  0  0  0  0  0  0  0  0
    4.2096    0.4689    0.0000 O   0  0  0  0  0  0  0  0  0  0  0  0
    5.0208    0.4417    0.0000 C   0  0  0  0  0  0  0  0  0  0  0  0
    5.0437    0.9917    0.0000 O   0  0  0  0  0  0  0  0  0  0  0  0
    6.3019    0.6225    0.0000 O   0  0  0  0  0  0  0  0  0  0  0  0
    4.7060    3.0732    0.0000 H   0  0  0  0  0  0  0  0  0  0  0  0
    4.8324   -1.4475    0.0000 C   0  0  0  0  0  0  0  0  0  0  0  0
    5.4180    1.8310    0.0000 C   0  0  0  0  0  0  0  0  0  0  0  0
    3.0437    0.5549    0.0000 O   0  0  0  0  0  0  0  0  0  0  0  0
    4.1179   -1.8600    0.0000 C   0  0  0  0  0  0  0  0  0  0  0  0
   -1.9818   -0.2888    0.0000 C   0  0  0  0  0  0  0  0  0  0  0  0
   -1.9818   -1.2342    0.0000 C   0  0  0  0  0  0  0  0  0  0  0  0
   -0.9721   -1.8357    0.0000 C   0  0  0  0  0  0  0  0  0  0  0  0
    0.0162   -1.1482    0.0000 C   0  0  0  0  0  0  0  0  0  0  0  0
   -0.0267   -0.2244    0.0000 C   0  0  0  0  0  0  0  0  0  0  0  0
   -1.0580    0.3342    0.0000 C   0  0  0  0  0  0  0  0  0  0  0  0
   -1.0365    1.0002    0.0000 C   0  0  0  0  0  0  0  0  0  0  0  0
   -1.6288    1.7250    0.0000 C   0  0  0  0  0  0  0  0  0  0  0  0
   -2.6728    1.8179    0.0000 O   0  0  0  0  0  0  0  0  0  0  0  0
   -0.0697    1.0862    0.0000 C   0  0  0  0  0  0  0  0  0  0  0  0
    0.5318    0.5276    0.0000 C   0  0  0  0  0  0  0  0  0  0  0  0
   -1.5826   -0.7445    0.0000 O   0  0  0  0  0  0  0  0  0  0  0  0
   -0.8725   -0.7042    0.0000 C   0  0  0  0  0  0  0  0  0  0  0  0
   -3.6443    1.6917    0.0000 C   0  0  0  0  0  0  0  0  0  0  0  0
   -4.0528    2.4085    0.0000 O   0  0  0  0  0  0  0  0  0  0  0  0
   -4.8520    2.2039    0.0000 C   0  0  0  0  0  0  0  0  0  0  0  0
   -5.6440    2.4351    0.0000 C   0  0  0  0  0  0  0  0  0  0  0  0
   -5.2356    1.7183    0.0000 C   0  0  0  0  0  0  0  0  0  0  0  0
   -4.4363    1.9228    0.0000 C   0  0  0  0  0  0  0  0  0  0  0  0
   -6.3585    2.0226    0.0000 O   0  0  0  0  0  0  0  0  0  0  0  0
   -5.5578    0.9588    0.0000 O   0  0  0  0  0  0  0  0  0  0  0  0
   -4.2227    1.1259    0.0000 O   0  0  0  0  0  0  0  0  0  0  0  0
   -4.8142    2.5958    0.0000 C   0  0  0  0  0  0  0  0  0  0  0  0
   -4.2406    3.0007    0.0000 O   0  0  0  0  0  0  0  0  0  0  0  0
   -0.8496   -0.1084    0.0000 O   0  0  0  0  0  0  0  0  0  0  0  0
   -0.2611    0.5477    0.0000 C   0  0  0  0  0  0  0  0  0  0  0  0
   -1.0795    1.9971    0.0000 H   0  0  0  0  0  0  0  0  0  0  0  0
   -0.9721   -2.6607    0.0000 C   0  0  0  0  0  0  0  0  0  0  0  0
   -2.7102    0.0985    0.0000 O   0  0  0  0  0  0  0  0  0  0  0  0
    0.7623   -0.4652    0.0000 O   0  0  0  0  0  0  0  0  0  0  0  0
   -1.6865   -3.0732    0.0000 C   0  0  0  0  0  0  0  0  0  0  0  0
   -8.9381    0.8911    0.0000 C   0  0  0  0  0  0  0  0  0  0  0  0
   -9.6526    1.3036    0.0000 C   0  0  0  0  0  0  0  0  0  0  0  0
  -10.3670    0.8911    0.0000 C   0  0  0  0  0  0  0  0  0  0  0  0
  -10.3670    0.0661    0.0000 C   0  0  0  0  0  0  0  0  0  0  0  0
   -9.6526   -0.3464    0.0000 C   0  0  0  0  0  0  0  0  0  0  0  0
   -8.9381    0.0661    0.0000 C   0  0  0  0  0  0  0  0  0  0  0  0
  -11.1639    1.1046    0.0000 C   0  0  0  0  0  0  0  0  0  0  0  0
  -11.6133    0.4127    0.0000 C   0  0  0  0  0  0  0  0  0  0  0  0
  -11.0941   -0.2284    0.0000 C   0  0  0  0  0  0  0  0  0  0  0  0
   -9.6526    2.1286    0.0000 C   0  0  0  0  0  0  0  0  0  0  0  0
  -10.3670   -0.7589    0.0000 C   0  0  0  0  0  0  0  0  0  0  0  0
  -11.5066   -0.9429    0.0000 C   0  0  0  0  0  0  0  0  0  0  0  0
   -8.2236    1.3036    0.0000 C   0  0  0  0  0  0  0  0  0  0  0  0
   -7.5092    0.8911    0.0000 C   0  0  0  0  0  0  0  0  0  0  0  0
   -8.2236    2.1286    0.0000 C   0  0  0  0  0  0  0  0  0  0  0  0
    9.0695    0.8071    0.0000 C   0  0  0  0  0  0  0  0  0  0  0  0
    9.0695   -0.1382    0.0000 C   0  0  0  0  0  0  0  0  0  0  0  0
   10.1438   -0.7827    0.0000 C   0  0  0  0  0  0  0  0  0  0  0  0
   11.0461   -0.1167    0.0000 C   0  0  0  0  0  0  0  0  0  0  0  0
   11.0031    0.8286    0.0000 C   0  0  0  0  0  0  0  0  0  0  0  0
   10.0149    1.2583    0.0000 C   0  0  0  0  0  0  0  0  0  0  0  0
   10.0174    2.0880    0.0000 C   0  0  0  0  0  0  0  0  0  0  0  0
    9.0051    2.0747    0.0000 C   0  0  0  0  0  0  0  0  0  0  0  0
    8.4250    1.3872    0.0000 O   0  0  0  0  0  0  0  0  0  0  0  0
   11.1106    2.1391    0.0000 C   0  0  0  0  0  0  0  0  0  0  0  0
   11.5832    1.5161    0.0000 C   0  0  0  0  0  0  0  0  0  0  0  0
    9.5209    0.3086    0.0000 O   0  0  0  0  0  0  0  0  0  0  0  0
   10.3321    0.2814    0.0000 C   0  0  0  0  0  0  0  0  0  0  0  0
   10.3550    0.8314    0.0000 O   0  0  0  0  0  0  0  0  0  0  0  0
   11.6133    0.4623    0.0000 O   0  0  0  0  0  0  0  0  0  0  0  0
   10.0174    2.9130    0.0000 H   0  0  0  0  0  0  0  0  0  0  0  0
   10.1438   -1.6077    0.0000 C   0  0  0  0  0  0  0  0  0  0  0  0
   10.7293    1.6708    0.0000 C   0  0  0  0  0  0  0  0  0  0  0  0
    8.3551    0.3946    0.0000 O   0  0  0  0  0  0  0  0  0  0  0  0
    9.4293   -2.0202    0.0000 C   0  0  0  0  0  0  0  0  0  0  0  0
   10.8582   -2.0202    0.0000 C   0  0  0  0  0  0  0  0  0  0  0  0
  1  2  1  0      
  2  3  1  0      
  3  4  1  0      
  4  5  1  0      
  5  6  1  0      
  6  1  1  0      
  6  7  1  0      
  7  8  1  0      
  8  9  1  0      
  9  1  1  0      
  7 10  1  0      
 10 11  1  0      
  5 11  1  0      
  2 12  1  1      
  4 13  1  1      
 13 12  1  0      
 13 14  2  0      
  5 15  1  6      
  7 16  1  6      
  3 17  1  6      
  6 18  1  6      
  1 19  1  6      
 17 20  2  0      
 21 22  1  0      
 22 23  1  0      
 23 24  1  0      
 24 25  1  0      
 25 26  1  0      
 26 21  1  0      
 26 27  1  0      
 27 28  1  0      
 28 29  1  0      
 27 30  1  0      
 30 31  1  0      
 25 31  1  0      
 22 32  1  1      
 24 33  1  1      
 33 32  1  0      
 29 34  1  0      
 34 35  1  0      
 35 36  1  0      
 36 37  1  0      
 37 38  1  0      
 38 39  1  0      
 39 34  1  0      
 37 40  1  0      
 38 41  1  0      
 39 42  1  0      
 36 43  1  0      
 43 44  1  0      
 33 45  2  0      
 26 46  1  6      
 27 47  1  6      
 23 48  1  6      
 21 49  2  0      
 25 50  1  6      
 48 51  2  0      
 52 53  1  0      
 53 54  1  0      
 54 55  1  0      
 55 56  1  0      
 56 57  1  0      
 57 52  1  0      
 54 58  1  0      
 58 59  1  0      
 59 60  1  0      
 60 55  1  0      
 53 61  1  0      
 55 62  1  0      
 60 63  1  0      
 52 64  1  0      
 64 65  1  0      
 64 66  1  0      
 67 68  1  0      
 68 69  1  0      
 69 70  1  0      
 70 71  1  0      
 71 72  1  0      
 72 67  1  0      
 72 73  1  0      
 73 74  1  0      
 74 75  1  0      
 75 67  1  0      
 73 76  1  0      
 76 77  1  0      
 71 77  1  0      
 68 78  1  1      
 70 79  1  1      
 79 78  1  0      
 79 80  2  0      
 71 81  1  6      
 73 82  1  6      
 69 83  1  6      
 72 84  1  6      
 67 85  1  6      
 83 86  1  0      
 83 87  1  0      
M  STY  1   1 DAT
M  SLB  1   1   1
M  SDT   1 Text                                                  
M  SDD   1     9.4711   -3.4934    DA    ALL  1       5
M  SED   1 167
M  STY  1   2 DAT
M  SLB  1   2   2
M  SDT   2 Text                                                  
M  SDD   2    -4.6352   -3.5452    DA    ALL  1       5
M  SED   2 165
M  STY  1   3 DAT
M  SLB  1   3   3
M  SDT   3 Text                                                  
M  SDD   3   -12.0939   -2.5464    DA    ALL  1       5
M  SED   3 picrotoxane skeleton
M  STY  1   4 DAT
M  SLB  1   4   4
M  SDT   4 Text                                                  
M  SDD   4     3.8026   -3.4934    DA    ALL  1       5
M  SED   4 166
M  END
