# Supplementary material for: Antibacterial and Antifungal Sesquiterpenoids: Chemistry, Resource, and Activity
Source: Biomolecules. 2022 Sep 9;12(9):1271. doi: 10.3390/biom12091271 (PMC9496053; doi:10.3390/biom12091271)
Supplement: Supplementary file 1 [file biomolecules-12-01271-s001.zip › biomolecules-1887774-The Mol. files of sesquiterpenoids with antibacterial and antifungal activity/Figure 21. Structures of rhodolaurane-type sesquiterpenoids 168¿C170..mol]

figure21.mol
  ChemDraw08262215542D

 69 77  0  0  1  0  0  0  0  0999 V2000
    1.5624    0.3444    0.0000 C   0  0  0  0  0  0  0  0  0  0  0  0
    1.5624   -0.4806    0.0000 C   0  0  0  0  0  0  0  0  0  0  0  0
    2.2769   -0.8931    0.0000 C   0  0  0  0  0  0  0  0  0  0  0  0
    2.9914   -0.4806    0.0000 C   0  0  0  0  0  0  0  0  0  0  0  0
    2.9914    0.3444    0.0000 C   0  0  0  0  0  0  0  0  0  0  0  0
    2.2769    0.7569    0.0000 C   0  0  0  0  0  0  0  0  0  0  0  0
    3.7059   -0.8931    0.0000 C   0  0  0  0  0  0  0  0  0  0  0  0
    4.4203   -0.4806    0.0000 C   0  0  0  0  0  0  0  0  0  0  0  0
    4.4203    0.3444    0.0000 C   0  0  0  0  0  0  0  0  0  0  0  0
    3.7059    0.7569    0.0000 C   0  0  0  0  0  0  0  0  0  0  0  0
    0.8480    0.7569    0.0000 O   0  0  0  0  0  0  0  0  0  0  0  0
    5.1348    0.7569    0.0000 C   0  0  0  0  0  0  0  0  0  0  0  0
    1.6936   -1.4764    0.0000 C   0  0  0  0  0  0  0  0  0  0  0  0
    5.1348   -0.8931    0.0000 Cl  0  0  0  0  0  0  0  0  0  0  0  0
    3.7883   -0.2670    0.0000 C   0  0  0  0  0  0  0  0  0  0  0  0
    3.5953    0.3444    0.0000 C   0  0  0  0  0  0  0  0  0  0  0  0
    3.7059    1.5819    0.0000 O   0  0  0  0  0  0  0  0  0  0  0  0
    2.7791   -1.5476    0.0000 C   0  0  0  0  0  0  0  0  0  0  0  0
  -11.2642    0.7428    0.0000 C   0  0  0  0  0  0  0  0  0  0  0  0
  -11.2642   -0.0822    0.0000 C   0  0  0  0  0  0  0  0  0  0  0  0
  -10.5497   -0.4947    0.0000 C   0  0  0  0  0  0  0  0  0  0  0  0
   -9.8353   -0.0822    0.0000 C   0  0  0  0  0  0  0  0  0  0  0  0
   -9.8353    0.7428    0.0000 C   0  0  0  0  0  0  0  0  0  0  0  0
  -10.5497    1.1553    0.0000 C   0  0  0  0  0  0  0  0  0  0  0  0
   -9.1208   -0.4947    0.0000 C   0  0  0  0  0  0  0  0  0  0  0  0
   -8.4063   -0.0822    0.0000 C   0  0  0  0  0  0  0  0  0  0  0  0
   -8.4063    0.7428    0.0000 C   0  0  0  0  0  0  0  0  0  0  0  0
   -9.1208    1.1553    0.0000 C   0  0  0  0  0  0  0  0  0  0  0  0
   -7.6918    1.1553    0.0000 C   0  0  0  0  0  0  0  0  0  0  0  0
   -9.0384    0.1313    0.0000 C   0  0  0  0  0  0  0  0  0  0  0  0
   -9.2313    0.7428    0.0000 C   0  0  0  0  0  0  0  0  0  0  0  0
  -11.0937   -1.1150    0.0000 C   0  0  0  0  0  0  0  0  0  0  0  0
  -10.0264   -1.1325    0.0000 C   0  0  0  0  0  0  0  0  0  0  0  0
   -7.6919   -0.4947    0.0000 O   0  0  0  0  0  0  0  0  0  0  0  0
    7.6918    0.3385    0.0000 C   0  0  0  0  0  0  0  0  0  0  0  0
    7.6918   -0.4865    0.0000 C   0  0  0  0  0  0  0  0  0  0  0  0
    8.4063   -0.8990    0.0000 C   0  0  0  0  0  0  0  0  0  0  0  0
    9.1208   -0.4865    0.0000 C   0  0  0  0  0  0  0  0  0  0  0  0
    9.1208    0.3385    0.0000 C   0  0  0  0  0  0  0  0  0  0  0  0
    8.4063    0.7510    0.0000 C   0  0  0  0  0  0  0  0  0  0  0  0
    9.8353   -0.8990    0.0000 C   0  0  0  0  0  0  0  0  0  0  0  0
   10.5497   -0.4865    0.0000 C   0  0  0  0  0  0  0  0  0  0  0  0
   10.5497    0.3385    0.0000 C   0  0  0  0  0  0  0  0  0  0  0  0
    9.8353    0.7510    0.0000 C   0  0  0  0  0  0  0  0  0  0  0  0
    6.9774    0.7510    0.0000 O   0  0  0  0  0  0  0  0  0  0  0  0
   11.2642    0.7510    0.0000 C   0  0  0  0  0  0  0  0  0  0  0  0
    7.8230   -1.4823    0.0000 C   0  0  0  0  0  0  0  0  0  0  0  0
   11.2642   -0.8990    0.0000 Cl  0  0  0  0  0  0  0  0  0  0  0  0
    9.9177   -0.2730    0.0000 C   0  0  0  0  0  0  0  0  0  0  0  0
    9.7247    0.3385    0.0000 C   0  0  0  0  0  0  0  0  0  0  0  0
    9.8353    1.5760    0.0000 O   0  0  0  0  0  0  0  0  0  0  0  0
    8.9086   -1.5535    0.0000 C   0  0  0  0  0  0  0  0  0  0  0  0
   -4.6036    0.3101    0.0000 C   0  0  0  0  0  0  0  0  0  0  0  0
   -4.6036   -0.5149    0.0000 C   0  0  0  0  0  0  0  0  0  0  0  0
   -3.8891   -0.9274    0.0000 C   0  0  0  0  0  0  0  0  0  0  0  0
   -3.1746   -0.5149    0.0000 C   0  0  0  0  0  0  0  0  0  0  0  0
   -3.1746    0.3101    0.0000 C   0  0  0  0  0  0  0  0  0  0  0  0
   -3.8891    0.7226    0.0000 C   0  0  0  0  0  0  0  0  0  0  0  0
   -2.4602   -0.9274    0.0000 C   0  0  0  0  0  0  0  0  0  0  0  0
   -1.7457   -0.5149    0.0000 C   0  0  0  0  0  0  0  0  0  0  0  0
   -1.7457    0.3101    0.0000 C   0  0  0  0  0  0  0  0  0  0  0  0
   -2.4602    0.7226    0.0000 C   0  0  0  0  0  0  0  0  0  0  0  0
   -5.3180    0.7226    0.0000 O   0  0  0  0  0  0  0  0  0  0  0  0
   -1.0312    0.7226    0.0000 C   0  0  0  0  0  0  0  0  0  0  0  0
   -4.4725   -1.5108    0.0000 C   0  0  0  0  0  0  0  0  0  0  0  0
   -1.0312   -0.9274    0.0000 Cl  0  0  0  0  0  0  0  0  0  0  0  0
   -2.3777   -0.3014    0.0000 C   0  0  0  0  0  0  0  0  0  0  0  0
   -2.5707    0.3101    0.0000 C   0  0  0  0  0  0  0  0  0  0  0  0
   -3.3869   -1.5819    0.0000 C   0  0  0  0  0  0  0  0  0  0  0  0
  1  2  1  0      
  2  3  1  0      
  3  4  1  0      
  4  5  1  0      
  5  6  2  0      
  6  1  1  0      
  4  7  1  0      
  7  8  1  0      
  8  9  1  0      
  9 10  1  0      
 10  5  1  0      
  1 11  2  0      
  9 12  1  0      
  3 13  1  1      
  8 14  1  1      
  4 15  1  6      
  9 16  1  6      
 16 15  1  0      
 10 17  1  6      
  3 18  1  6      
 19 20  1  0      
 20 21  1  0      
 21 22  1  0      
 22 23  1  0      
 23 24  2  0      
 24 19  1  0      
 22 25  1  0      
 25 26  1  0      
 26 27  1  0      
 27 28  1  0      
 28 23  1  0      
 27 29  1  0      
 22 30  1  0      
 27 31  1  0      
 31 30  1  0      
 21 32  1  0      
 21 33  1  0      
 26 34  2  0      
 35 36  1  0      
 36 37  1  0      
 37 38  1  0      
 38 39  1  0      
 39 40  2  0      
 40 35  1  0      
 38 41  1  0      
 41 42  1  0      
 42 43  1  0      
 43 44  1  0      
 44 39  1  0      
 35 45  2  0      
 43 46  1  0      
 37 47  1  1      
 42 48  1  1      
 38 49  1  6      
 43 50  1  6      
 50 49  1  0      
 44 51  2  0      
 37 52  1  6      
 53 54  1  0      
 54 55  1  0      
 55 56  1  0      
 56 57  1  0      
 57 58  2  0      
 58 53  1  0      
 56 59  1  0      
 59 60  1  0      
 60 61  1  0      
 61 62  1  0      
 62 57  1  0      
 53 63  2  0      
 61 64  1  0      
 55 65  1  1      
 60 66  1  1      
 56 67  1  6      
 61 68  1  6      
 68 67  1  0      
 55 69  1  6      
M  STY  1   1 DAT
M  SLB  1   1   1
M  SDT   1 Text                                                  
M  SDD   1    -3.4471   -2.5472    DA    ALL  1       5
M  SED   1 168
M  STY  1   2 DAT
M  SLB  1   2   2
M  SDT   2 Text                                                  
M  SDD   2   -12.3348   -2.3487    DA    ALL  1       5
M  SED   2 rhodolaurane skeleton
M  STY  1   3 DAT
M  SLB  1   3   3
M  SDT   3 Text                                                  
M  SDD   3     2.5448   -2.5527    DA    ALL  1       5
M  SED   3 169
M  STY  1   4 DAT
M  SLB  1   4   4
M  SDT   4 Text                                                  
M  SDD   4     8.7776   -2.4784    DA    ALL  1       5
M  SED   4 170
M  END
