# Supplementary material for: Antibacterial and Antifungal Sesquiterpenoids: Chemistry, Resource, and Activity
Source: Biomolecules. 2022 Sep 9;12(9):1271. doi: 10.3390/biom12091271 (PMC9496053; doi:10.3390/biom12091271)
Supplement: Supplementary file 1 [file biomolecules-12-01271-s001.zip › biomolecules-1887774-The Mol. files of sesquiterpenoids with antibacterial and antifungal activity/Figure 22. Structures of sesquiterpenoids 171¿C205 of other types..mol]

figure22.mol
  ChemDraw08262215542D

666714  0  0  1  0  0  0  0  0999 V2000
  -10.2157  -19.3900    0.0000 C   0  0  0  0  0  0  0  0  0  0  0  0
  -10.2157  -20.2150    0.0000 C   0  0  0  0  0  0  0  0  0  0  0  0
   -9.7195  -19.7544    0.0000 C   0  0  0  0  0  0  0  0  0  0  0  0
   -8.7867  -20.2150    0.0000 C   0  0  0  0  0  0  0  0  0  0  0  0
   -8.7867  -19.3900    0.0000 C   0  0  0  0  0  0  0  0  0  0  0  0
   -9.1956  -18.8902    0.0000 C   0  0  0  0  0  0  0  0  0  0  0  0
   -9.7147  -18.1806    0.0000 C   0  0  0  0  0  0  0  0  0  0  0  0
   -8.6123  -18.3068    0.0000 C   0  0  0  0  0  0  0  0  0  0  0  0
  -10.5116  -17.9671    0.0000 C   0  0  0  0  0  0  0  0  0  0  0  0
   -9.3022  -17.4661    0.0000 C   0  0  0  0  0  0  0  0  0  0  0  0
   -8.4786  -17.4661    0.0000 C   0  0  0  0  0  0  0  0  0  0  0  0
   -8.0668  -16.7528    0.0000 C   0  0  0  0  0  0  0  0  0  0  0  0
   -7.2431  -16.7528    0.0000 C   0  0  0  0  0  0  0  0  0  0  0  0
   -6.8313  -17.4661    0.0000 C   0  0  0  0  0  0  0  0  0  0  0  0
   -6.8313  -16.0395    0.0000 C   0  0  0  0  0  0  0  0  0  0  0  0
   -7.2424  -15.3276    0.0000 O   0  0  0  0  0  0  0  0  0  0  0  0
   -6.0092  -16.0395    0.0000 O   0  0  0  0  0  0  0  0  0  0  0  0
  -16.1376  -17.6851    0.0000 C   0  0  0  0  0  0  0  0  0  0  0  0
  -16.1376  -18.5101    0.0000 C   0  0  0  0  0  0  0  0  0  0  0  0
  -15.4232  -18.9226    0.0000 C   0  0  0  0  0  0  0  0  0  0  0  0
  -14.7087  -18.5101    0.0000 C   0  0  0  0  0  0  0  0  0  0  0  0
  -14.7087  -17.6851    0.0000 C   0  0  0  0  0  0  0  0  0  0  0  0
  -15.4232  -17.2726    0.0000 C   0  0  0  0  0  0  0  0  0  0  0  0
  -13.9942  -18.9226    0.0000 O   0  0  0  0  0  0  0  0  0  0  0  0
  -13.2798  -18.5101    0.0000 C   0  0  0  0  0  0  0  0  0  0  0  0
  -13.2798  -17.6851    0.0000 C   0  0  0  0  0  0  0  0  0  0  0  0
  -13.9942  -17.2726    0.0000 C   0  0  0  0  0  0  0  0  0  0  0  0
  -12.6667  -17.1331    0.0000 C   0  0  0  0  0  0  0  0  0  0  0  0
  -13.0022  -16.3794    0.0000 C   0  0  0  0  0  0  0  0  0  0  0  0
  -13.8227  -16.4657    0.0000 C   0  0  0  0  0  0  0  0  0  0  0  0
  -12.4951  -17.9401    0.0000 C   0  0  0  0  0  0  0  0  0  0  0  0
  -14.5776  -16.6893    0.0000 C   0  0  0  0  0  0  0  0  0  0  0  0
  -16.8521  -18.9226    0.0000 C   0  0  0  0  0  0  0  0  0  0  0  0
   14.6746  -11.1514    0.0000 C   0  0  0  0  0  0  0  0  0  0  0  0
   14.6746  -11.9764    0.0000 C   0  0  0  0  0  0  0  0  0  0  0  0
   15.3891  -12.3889    0.0000 C   0  0  0  0  0  0  0  0  0  0  0  0
   16.1035  -11.9764    0.0000 C   0  0  0  0  0  0  0  0  0  0  0  0
   16.1035  -11.1514    0.0000 C   0  0  0  0  0  0  0  0  0  0  0  0
   15.3891  -10.7389    0.0000 C   0  0  0  0  0  0  0  0  0  0  0  0
   13.8900  -10.8964    0.0000 C   0  0  0  0  0  0  0  0  0  0  0  0
   13.4051  -11.5639    0.0000 C   0  0  0  0  0  0  0  0  0  0  0  0
   13.8900  -12.2313    0.0000 C   0  0  0  0  0  0  0  0  0  0  0  0
   14.6746  -12.8014    0.0000 C   0  0  0  0  0  0  0  0  0  0  0  0
   15.3891  -13.2139    0.0000 C   0  0  0  0  0  0  0  0  0  0  0  0
   16.1035  -12.8014    0.0000 C   0  0  0  0  0  0  0  0  0  0  0  0
   13.6350  -13.0159    0.0000 O   0  0  0  0  0  0  0  0  0  0  0  0
   16.9004  -12.1899    0.0000 C   0  0  0  0  0  0  0  0  0  0  0  0
   13.0931  -10.6829    0.0000 C   0  0  0  0  0  0  0  0  0  0  0  0
   16.8180  -13.2139    0.0000 O   0  0  0  0  0  0  0  0  0  0  0  0
   13.6765  -10.0995    0.0000 C   0  0  0  0  0  0  0  0  0  0  0  0
    5.9051  -11.1108    0.0000 C   0  0  0  0  0  0  0  0  0  0  0  0
    8.5627  -11.4347    0.0000 C   0  0  0  0  0  0  0  0  0  0  0  0
    6.9421  -11.7727    0.0000 C   0  0  0  0  0  0  0  0  0  0  0  0
    9.3691  -11.6546    0.0000 C   0  0  0  0  0  0  0  0  0  0  0  0
    6.1678  -11.8561    0.0000 C   0  0  0  0  0  0  0  0  0  0  0  0
    7.4385  -12.2777    0.0000 C   0  0  0  0  0  0  0  0  0  0  0  0
    9.3691  -12.4793    0.0000 C   0  0  0  0  0  0  0  0  0  0  0  0
    8.2023  -12.5221    0.0000 C   0  0  0  0  0  0  0  0  0  0  0  0
    5.9567  -12.4373    0.0000 C   0  0  0  0  0  0  0  0  0  0  0  0
    6.9315  -12.9436    0.0000 C   0  0  0  0  0  0  0  0  0  0  0  0
    8.2206  -13.3652    0.0000 C   0  0  0  0  0  0  0  0  0  0  0  0
    7.4385  -13.6279    0.0000 C   0  0  0  0  0  0  0  0  0  0  0  0
    6.2776  -12.9185    0.0000 C   0  0  0  0  0  0  0  0  0  0  0  0
    8.5260  -13.9089    0.0000 C   0  0  0  0  0  0  0  0  0  0  0  0
    8.1594  -10.6282    0.0000 O   0  0  0  0  0  0  0  0  0  0  0  0
    5.3858  -12.0578    0.0000 C   0  0  0  0  0  0  0  0  0  0  0  0
    6.4183  -13.6340    0.0000 H   0  0  0  0  0  0  0  0  0  0  0  0
    6.9315  -14.4221    0.0000 O   0  0  0  0  0  0  0  0  0  0  0  0
    8.9167  -12.1096    0.0000 C   0  0  0  0  0  0  0  0  0  0  0  0
   -1.7960  -11.1461    0.0000 C   0  0  0  0  0  0  0  0  0  0  0  0
   -0.3301  -11.1880    0.0000 C   0  0  0  0  0  0  0  0  0  0  0  0
   -1.0421  -11.5829    0.0000 C   0  0  0  0  0  0  0  0  0  0  0  0
    0.3460  -11.6607    0.0000 C   0  0  0  0  0  0  0  0  0  0  0  0
    1.7701  -11.6607    0.0000 C   0  0  0  0  0  0  0  0  0  0  0  0
    1.0580  -12.0795    0.0000 C   0  0  0  0  0  0  0  0  0  0  0  0
   -0.3327  -12.2300    0.0000 C   0  0  0  0  0  0  0  0  0  0  0  0
   -1.0421  -12.4325    0.0000 C   0  0  0  0  0  0  0  0  0  0  0  0
   -1.7123  -12.9112    0.0000 C   0  0  0  0  0  0  0  0  0  0  0  0
   -0.3481  -12.9112    0.0000 C   0  0  0  0  0  0  0  0  0  0  0  0
    1.0580  -12.9112    0.0000 C   0  0  0  0  0  0  0  0  0  0  0  0
    0.3640  -13.3240    0.0000 C   0  0  0  0  0  0  0  0  0  0  0  0
   -1.4370  -13.7010    0.0000 C   0  0  0  0  0  0  0  0  0  0  0  0
   -0.6233  -13.6830    0.0000 C   0  0  0  0  0  0  0  0  0  0  0  0
   -0.1685  -14.3532    0.0000 C   0  0  0  0  0  0  0  0  0  0  0  0
   -0.3301  -10.3630    0.0000 O   0  0  0  0  0  0  0  0  0  0  0  0
    0.8008  -10.7512    0.0000 H   0  0  0  0  0  0  0  0  0  0  0  0
   -1.5866  -11.9000    0.0000 H   0  0  0  0  0  0  0  0  0  0  0  0
    1.8957  -13.2462    0.0000 O   0  0  0  0  0  0  0  0  0  0  0  0
    0.3686  -14.1490    0.0000 O   0  0  0  0  0  0  0  0  0  0  0  0
    0.3818  -12.6539    0.0000 O   0  0  0  0  0  0  0  0  0  0  0  0
  -16.0268  -12.0634    0.0000 C   0  0  0  0  0  0  0  0  0  0  0  0
  -16.4075  -12.7953    0.0000 C   0  0  0  0  0  0  0  0  0  0  0  0
  -15.8290  -13.3836    0.0000 C   0  0  0  0  0  0  0  0  0  0  0  0
  -15.0908  -13.0152    0.0000 C   0  0  0  0  0  0  0  0  0  0  0  0
  -15.2130  -12.1993    0.0000 C   0  0  0  0  0  0  0  0  0  0  0  0
  -14.3597  -13.3956    0.0000 C   0  0  0  0  0  0  0  0  0  0  0  0
  -13.5914  -13.0949    0.0000 C   0  0  0  0  0  0  0  0  0  0  0  0
  -13.3475  -12.3067    0.0000 C   0  0  0  0  0  0  0  0  0  0  0  0
  -13.8116  -11.6247    0.0000 C   0  0  0  0  0  0  0  0  0  0  0  0
  -14.6343  -11.5622    0.0000 C   0  0  0  0  0  0  0  0  0  0  0  0
  -16.1198  -14.1556    0.0000 C   0  0  0  0  0  0  0  0  0  0  0  0
  -14.9040  -13.8511    0.0000 H   0  0  0  0  0  0  0  0  0  0  0  0
  -14.9746  -10.8107    0.0000 O   0  0  0  0  0  0  0  0  0  0  0  0
  -12.9882  -13.6556    0.0000 C   0  0  0  0  0  0  0  0  0  0  0  0
  -16.9338  -14.2898    0.0000 C   0  0  0  0  0  0  0  0  0  0  0  0
  -15.7795  -14.9072    0.0000 C   0  0  0  0  0  0  0  0  0  0  0  0
  -14.2940  -12.3138    0.0000 O   0  0  0  0  0  0  0  0  0  0  0  0
  -15.3472  -11.3853    0.0000 C   0  0  0  0  0  0  0  0  0  0  0  0
    7.4824    0.8288    0.0000 C   0  0  0  0  0  0  0  0  0  0  0  0
    5.7797    0.3084    0.0000 C   0  0  0  0  0  0  0  0  0  0  0  0
    8.5425    0.0770    0.0000 C   0  0  0  0  0  0  0  0  0  0  0  0
    7.1933    0.0578    0.0000 C   0  0  0  0  0  0  0  0  0  0  0  0
    5.1052   -0.1928    0.0000 C   0  0  0  0  0  0  0  0  0  0  0  0
    6.4351   -0.1928    0.0000 C   0  0  0  0  0  0  0  0  0  0  0  0
    7.8679   -0.4241    0.0000 C   0  0  0  0  0  0  0  0  0  0  0  0
    6.1460   -0.9445    0.0000 C   0  0  0  0  0  0  0  0  0  0  0  0
    5.3749   -0.9830    0.0000 C   0  0  0  0  0  0  0  0  0  0  0  0
    7.8679   -1.2529    0.0000 C   0  0  0  0  0  0  0  0  0  0  0  0
    6.6471   -1.6191    0.0000 C   0  0  0  0  0  0  0  0  0  0  0  0
    8.5425   -1.6577    0.0000 C   0  0  0  0  0  0  0  0  0  0  0  0
    8.2533    0.8288    0.0000 O   0  0  0  0  0  0  0  0  0  0  0  0
    9.2621   -0.2121    0.0000 O   0  0  0  0  0  0  0  0  0  0  0  0
    9.2364   -1.2529    0.0000 O   0  0  0  0  0  0  0  0  0  0  0  0
    8.5374   -2.4827    0.0000 O   0  0  0  0  0  0  0  0  0  0  0  0
    6.3196   -2.3763    0.0000 C   0  0  0  0  0  0  0  0  0  0  0  0
    4.3174    0.0522    0.0000 C   0  0  0  0  0  0  0  0  0  0  0  0
    4.9666    0.6205    0.0000 C   0  0  0  0  0  0  0  0  0  0  0  0
   13.9689    2.2592    0.0000 C   0  0  0  0  0  0  0  0  0  0  0  0
   16.8321    2.2592    0.0000 C   0  0  0  0  0  0  0  0  0  0  0  0
   13.2483    1.8574    0.0000 C   0  0  0  0  0  0  0  0  0  0  0  0
   14.6704    1.8574    0.0000 C   0  0  0  0  0  0  0  0  0  0  0  0
   16.1306    1.8574    0.0000 C   0  0  0  0  0  0  0  0  0  0  0  0
   17.5526    1.8574    0.0000 C   0  0  0  0  0  0  0  0  0  0  0  0
   16.1306    1.0412    0.0000 C   0  0  0  0  0  0  0  0  0  0  0  0
   13.2483    0.9966    0.0000 C   0  0  0  0  0  0  0  0  0  0  0  0
   14.6895    1.0221    0.0000 C   0  0  0  0  0  0  0  0  0  0  0  0
   13.9689    0.6012    0.0000 C   0  0  0  0  0  0  0  0  0  0  0  0
   15.3909    0.6012    0.0000 C   0  0  0  0  0  0  0  0  0  0  0  0
   15.3909   -0.2214    0.0000 C   0  0  0  0  0  0  0  0  0  0  0  0
   16.0924   -0.6232    0.0000 C   0  0  0  0  0  0  0  0  0  0  0  0
   15.3399    2.2783    0.0000 O   0  0  0  0  0  0  0  0  0  0  0  0
   12.2791    1.4174    0.0000 R1  0  0  0  0  0  0  0  0  0  0  0  0
   12.4193    0.3717    0.0000 R2  0  0  0  0  0  0  0  0  0  0  0  0
   14.6765   -0.6339    0.0000 C   0  0  0  0  0  0  0  0  0  0  0  0
   16.8321    3.0842    0.0000 O   0  0  0  0  0  0  0  0  0  0  0  0
  -15.0204   -5.1736    0.0000 C   0  0  0  0  0  0  0  0  0  0  0  0
  -13.5578   -5.1736    0.0000 C   0  0  0  0  0  0  0  0  0  0  0  0
  -15.7327   -5.6086    0.0000 C   0  0  0  0  0  0  0  0  0  0  0  0
  -14.3080   -5.5897    0.0000 C   0  0  0  0  0  0  0  0  0  0  0  0
  -12.8644   -5.5897    0.0000 C   0  0  0  0  0  0  0  0  0  0  0  0
  -15.7327   -6.4407    0.0000 C   0  0  0  0  0  0  0  0  0  0  0  0
  -14.3080   -6.4218    0.0000 C   0  0  0  0  0  0  0  0  0  0  0  0
  -12.8644   -6.4407    0.0000 C   0  0  0  0  0  0  0  0  0  0  0  0
  -11.4396   -6.4407    0.0000 C   0  0  0  0  0  0  0  0  0  0  0  0
  -10.0338   -6.4218    0.0000 C   0  0  0  0  0  0  0  0  0  0  0  0
   -8.3186   -6.4019    0.0000 C   0  0  0  0  0  0  0  0  0  0  0  0
  -12.1520   -6.8379    0.0000 C   0  0  0  0  0  0  0  0  0  0  0  0
  -10.7462   -6.8379    0.0000 C   0  0  0  0  0  0  0  0  0  0  0  0
   -9.0058   -6.7991    0.0000 C   0  0  0  0  0  0  0  0  0  0  0  0
  -15.0014   -6.8379    0.0000 C   0  0  0  0  0  0  0  0  0  0  0  0
  -16.6783   -5.1736    0.0000 O   0  0  0  0  0  0  0  0  0  0  0  0
  -13.6334   -6.8190    0.0000 O   0  0  0  0  0  0  0  0  0  0  0  0
  -12.8644   -7.2657    0.0000 C   0  0  0  0  0  0  0  0  0  0  0  0
  -10.0444   -5.5969    0.0000 C   0  0  0  0  0  0  0  0  0  0  0  0
   -7.6042   -6.8144    0.0000 C   0  0  0  0  0  0  0  0  0  0  0  0
   -6.8897   -6.4019    0.0000 C   0  0  0  0  0  0  0  0  0  0  0  0
   -6.1752   -6.8144    0.0000 C   0  0  0  0  0  0  0  0  0  0  0  0
   -6.8897   -5.5769    0.0000 C   0  0  0  0  0  0  0  0  0  0  0  0
    6.6620   -5.2339    0.0000 C   0  0  0  0  0  0  0  0  0  0  0  0
    7.1613   -5.8907    0.0000 C   0  0  0  0  0  0  0  0  0  0  0  0
    7.9402   -5.6188    0.0000 C   0  0  0  0  0  0  0  0  0  0  0  0
    7.9223   -4.7940    0.0000 C   0  0  0  0  0  0  0  0  0  0  0  0
    7.1324   -4.5561    0.0000 C   0  0  0  0  0  0  0  0  0  0  0  0
    8.6635   -6.0157    0.0000 C   0  0  0  0  0  0  0  0  0  0  0  0
    9.3688   -5.5878    0.0000 C   0  0  0  0  0  0  0  0  0  0  0  0
    9.3509   -4.7630    0.0000 C   0  0  0  0  0  0  0  0  0  0  0  0
    8.6277   -4.3661    0.0000 C   0  0  0  0  0  0  0  0  0  0  0  0
    7.9301   -6.4978    0.0000 C   0  0  0  0  0  0  0  0  0  0  0  0
   10.0909   -5.9840    0.0000 C   0  0  0  0  0  0  0  0  0  0  0  0
   10.1088   -6.8075    0.0000 C   0  0  0  0  0  0  0  0  0  0  0  0
   10.7951   -5.5568    0.0000 C   0  0  0  0  0  0  0  0  0  0  0  0
   10.6743   -6.5674    0.0000 O   0  0  0  0  0  0  0  0  0  0  0  0
    7.9223   -3.9690    0.0000 C   0  0  0  0  0  0  0  0  0  0  0  0
    8.6446   -6.9103    0.0000 C   0  0  0  0  0  0  0  0  0  0  0  0
    7.2157   -6.9103    0.0000 C   0  0  0  0  0  0  0  0  0  0  0  0
    6.7488   -6.6052    0.0000 O   0  0  0  0  0  0  0  0  0  0  0  0
   13.7584   -5.8567    0.0000 C   0  0  0  0  0  0  0  0  0  0  0  0
   13.7584   -6.6817    0.0000 C   0  0  0  0  0  0  0  0  0  0  0  0
   14.4729   -7.0942    0.0000 C   0  0  0  0  0  0  0  0  0  0  0  0
   15.1874   -6.6817    0.0000 C   0  0  0  0  0  0  0  0  0  0  0  0
   15.1874   -5.8567    0.0000 C   0  0  0  0  0  0  0  0  0  0  0  0
   14.4729   -5.4442    0.0000 C   0  0  0  0  0  0  0  0  0  0  0  0
   15.9720   -6.9366    0.0000 C   0  0  0  0  0  0  0  0  0  0  0  0
   16.4569   -6.2692    0.0000 C   0  0  0  0  0  0  0  0  0  0  0  0
   15.9720   -5.6018    0.0000 C   0  0  0  0  0  0  0  0  0  0  0  0
   14.4729   -4.6206    0.0000 O   0  0  0  0  0  0  0  0  0  0  0  0
   15.2735   -7.5008    0.0000 H   0  0  0  0  0  0  0  0  0  0  0  0
   14.4729   -7.9178    0.0000 C   0  0  0  0  0  0  0  0  0  0  0  0
   15.1874   -5.0317    0.0000 C   0  0  0  0  0  0  0  0  0  0  0  0
   16.3845   -7.6511    0.0000 C   0  0  0  0  0  0  0  0  0  0  0  0
   15.5595   -6.2222    0.0000 H   0  0  0  0  0  0  0  0  0  0  0  0
   17.1814   -7.8646    0.0000 C   0  0  0  0  0  0  0  0  0  0  0  0
   17.8959   -7.4521    0.0000 C   0  0  0  0  0  0  0  0  0  0  0  0
   17.5939   -8.5791    0.0000 C   0  0  0  0  0  0  0  0  0  0  0  0
   16.1710   -8.4480    0.0000 O   0  0  0  0  0  0  0  0  0  0  0  0
   -3.3440   -3.9422    0.0000 C   0  0  0  0  0  0  0  0  0  0  0  0
   -3.0800   -4.7376    0.0000 C   0  0  0  0  0  0  0  0  0  0  0  0
   -0.5376   -4.9914    0.0000 C   0  0  0  0  0  0  0  0  0  0  0  0
   -1.3293   -4.9914    0.0000 C   0  0  0  0  0  0  0  0  0  0  0  0
   -1.8893   -5.5514    0.0000 C   0  0  0  0  0  0  0  0  0  0  0  0
   -2.6875   -5.5707    0.0000 C   0  0  0  0  0  0  0  0  0  0  0  0
    0.0417   -5.5514    0.0000 C   0  0  0  0  0  0  0  0  0  0  0  0
    3.1957   -6.0341    0.0000 C   0  0  0  0  0  0  0  0  0  0  0  0
    1.4577   -6.2079    0.0000 C   0  0  0  0  0  0  0  0  0  0  0  0
   -2.7068   -6.3431    0.0000 C   0  0  0  0  0  0  0  0  0  0  0  0
    0.0417   -6.3624    0.0000 C   0  0  0  0  0  0  0  0  0  0  0  0
   -1.8700   -6.3624    0.0000 C   0  0  0  0  0  0  0  0  0  0  0  0
    2.1530   -6.6521    0.0000 C   0  0  0  0  0  0  0  0  0  0  0  0
   -1.3293   -6.9224    0.0000 C   0  0  0  0  0  0  0  0  0  0  0  0
   -0.5376   -6.9224    0.0000 C   0  0  0  0  0  0  0  0  0  0  0  0
   -0.2866   -7.6755    0.0000 C   0  0  0  0  0  0  0  0  0  0  0  0
   -0.9238   -8.1647    0.0000 C   0  0  0  0  0  0  0  0  0  0  0  0
   -2.7607   -3.3588    0.0000 C   0  0  0  0  0  0  0  0  0  0  0  0
   -0.1386   -4.0323    0.0000 C   0  0  0  0  0  0  0  0  0  0  0  0
   -2.1919   -4.7468    0.0000 O   0  0  0  0  0  0  0  0  0  0  0  0
    1.4384   -5.3647    0.0000 O   0  0  0  0  0  0  0  0  0  0  0  0
   -1.2521   -5.9762    0.0000 O   0  0  0  0  0  0  0  0  0  0  0  0
    0.7690   -6.7035    0.0000 O   0  0  0  0  0  0  0  0  0  0  0  0
   -1.6769   -7.7077    0.0000 O   0  0  0  0  0  0  0  0  0  0  0  0
    0.6596   -7.9716    0.0000 C   0  0  0  0  0  0  0  0  0  0  0  0
   -0.9946   -9.0015    0.0000 O   0  0  0  0  0  0  0  0  0  0  0  0
   -3.2902   -6.9265    0.0000 C   0  0  0  0  0  0  0  0  0  0  0  0
   -3.7944   -5.1501    0.0000 C   0  0  0  0  0  0  0  0  0  0  0  0
   -2.6675   -4.0231    0.0000 C   0  0  0  0  0  0  0  0  0  0  0  0
    2.1530   -7.4771    0.0000 C   0  0  0  0  0  0  0  0  0  0  0  0
   -4.1468   -3.7522    0.0000 C   0  0  0  0  0  0  0  0  0  0  0  0
    8.2011  -18.3143    0.0000 C   0  0  0  0  0  0  0  0  0  0  0  0
    7.3761  -18.3143    0.0000 C   0  0  0  0  0  0  0  0  0  0  0  0
    7.1212  -19.0989    0.0000 C   0  0  0  0  0  0  0  0  0  0  0  0
    7.7886  -19.5839    0.0000 C   0  0  0  0  0  0  0  0  0  0  0  0
    8.4561  -19.0989    0.0000 C   0  0  0  0  0  0  0  0  0  0  0  0
    9.0261  -18.3143    0.0000 C   0  0  0  0  0  0  0  0  0  0  0  0
    9.2811  -17.5297    0.0000 C   0  0  0  0  0  0  0  0  0  0  0  0
    8.6136  -17.0448    0.0000 C   0  0  0  0  0  0  0  0  0  0  0  0
    7.9462  -17.5297    0.0000 C   0  0  0  0  0  0  0  0  0  0  0  0
    9.6095  -18.8977    0.0000 O   0  0  0  0  0  0  0  0  0  0  0  0
    8.6136  -16.2198    0.0000 C   0  0  0  0  0  0  0  0  0  0  0  0
    6.9636  -17.5998    0.0000 C   0  0  0  0  0  0  0  0  0  0  0  0
    6.1386  -17.5998    0.0000 C   0  0  0  0  0  0  0  0  0  0  0  0
    6.5792  -18.5278    0.0000 H   0  0  0  0  0  0  0  0  0  0  0  0
    5.5553  -17.0165    0.0000 O   0  0  0  0  0  0  0  0  0  0  0  0
    9.2529  -19.3125    0.0000 C   0  0  0  0  0  0  0  0  0  0  0  0
    7.7327  -16.7328    0.0000 O   0  0  0  0  0  0  0  0  0  0  0  0
    6.9636  -16.7748    0.0000 C   0  0  0  0  0  0  0  0  0  0  0  0
   -1.2234  -15.9710    0.0000 C   0  0  0  0  0  0  0  0  0  0  0  0
   -3.2195  -16.2002    0.0000 C   0  0  0  0  0  0  0  0  0  0  0  0
   -1.6486  -16.6713    0.0000 C   0  0  0  0  0  0  0  0  0  0  0  0
   -0.0792  -16.9776    0.0000 C   0  0  0  0  0  0  0  0  0  0  0  0
   -0.9234  -17.0964    0.0000 C   0  0  0  0  0  0  0  0  0  0  0  0
   -2.0488  -17.4153    0.0000 C   0  0  0  0  0  0  0  0  0  0  0  0
    0.5022  -17.5404    0.0000 C   0  0  0  0  0  0  0  0  0  0  0  0
   -1.3423  -17.7967    0.0000 C   0  0  0  0  0  0  0  0  0  0  0  0
    1.2088  -18.1406    0.0000 C   0  0  0  0  0  0  0  0  0  0  0  0
    0.4459  -18.3657    0.0000 C   0  0  0  0  0  0  0  0  0  0  0  0
   -1.0234  -18.5845    0.0000 C   0  0  0  0  0  0  0  0  0  0  0  0
   -0.2418  -18.8471    0.0000 C   0  0  0  0  0  0  0  0  0  0  0  0
    0.6460  -19.1661    0.0000 C   0  0  0  0  0  0  0  0  0  0  0  0
   -0.8045  -19.3911    0.0000 C   0  0  0  0  0  0  0  0  0  0  0  0
   -0.0167  -19.6100    0.0000 C   0  0  0  0  0  0  0  0  0  0  0  0
   -0.5482  -16.3836    0.0000 H   0  0  0  0  0  0  0  0  0  0  0  0
   -1.9487  -18.4032    0.0000 H   0  0  0  0  0  0  0  0  0  0  0  0
   -1.8799  -18.9659    0.0000 O   0  0  0  0  0  0  0  0  0  0  0  0
    1.5401  -19.3786    0.0000 O   0  0  0  0  0  0  0  0  0  0  0  0
   14.9578  -16.7068    0.0000 C   0  0  0  0  0  0  0  0  0  0  0  0
   16.3786  -16.7254    0.0000 C   0  0  0  0  0  0  0  0  0  0  0  0
   14.1946  -17.1039    0.0000 C   0  0  0  0  0  0  0  0  0  0  0  0
   15.6589  -17.1039    0.0000 C   0  0  0  0  0  0  0  0  0  0  0  0
   17.0983  -17.1287    0.0000 C   0  0  0  0  0  0  0  0  0  0  0  0
   12.9352  -17.5072    0.0000 C   0  0  0  0  0  0  0  0  0  0  0  0
   14.1946  -17.9291    0.0000 C   0  0  0  0  0  0  0  0  0  0  0  0
   15.6589  -17.9477    0.0000 C   0  0  0  0  0  0  0  0  0  0  0  0
   17.0735  -17.9664    0.0000 C   0  0  0  0  0  0  0  0  0  0  0  0
   13.4192  -18.1835    0.0000 C   0  0  0  0  0  0  0  0  0  0  0  0
   14.9392  -18.3447    0.0000 C   0  0  0  0  0  0  0  0  0  0  0  0
   16.3538  -18.3447    0.0000 C   0  0  0  0  0  0  0  0  0  0  0  0
   16.7663  -19.0592    0.0000 C   0  0  0  0  0  0  0  0  0  0  0  0
   13.3881  -16.8371    0.0000 O   0  0  0  0  0  0  0  0  0  0  0  0
   17.7683  -18.3386    0.0000 O   0  0  0  0  0  0  0  0  0  0  0  0
   13.1625  -18.9675    0.0000 C   0  0  0  0  0  0  0  0  0  0  0  0
   15.9413  -19.0592    0.0000 C   0  0  0  0  0  0  0  0  0  0  0  0
  -13.1158   19.3900    0.0000 C   0  0  0  0  0  0  0  0  0  0  0  0
  -13.8345   18.9849    0.0000 C   0  0  0  0  0  0  0  0  0  0  0  0
  -12.3971   18.9849    0.0000 C   0  0  0  0  0  0  0  0  0  0  0  0
  -13.8149   18.1682    0.0000 C   0  0  0  0  0  0  0  0  0  0  0  0
  -12.4167   18.1682    0.0000 C   0  0  0  0  0  0  0  0  0  0  0  0
  -13.1158   17.7566    0.0000 C   0  0  0  0  0  0  0  0  0  0  0  0
  -11.6980   17.7566    0.0000 C   0  0  0  0  0  0  0  0  0  0  0  0
  -15.0236   17.5215    0.0000 C   0  0  0  0  0  0  0  0  0  0  0  0
  -13.6254   16.7048    0.0000 C   0  0  0  0  0  0  0  0  0  0  0  0
  -16.4086   16.6852    0.0000 C   0  0  0  0  0  0  0  0  0  0  0  0
  -14.9844   16.6852    0.0000 C   0  0  0  0  0  0  0  0  0  0  0  0
  -17.1468   16.2736    0.0000 C   0  0  0  0  0  0  0  0  0  0  0  0
  -15.7030   16.2932    0.0000 C   0  0  0  0  0  0  0  0  0  0  0  0
  -14.2853   16.2736    0.0000 C   0  0  0  0  0  0  0  0  0  0  0  0
  -17.1468   15.4765    0.0000 C   0  0  0  0  0  0  0  0  0  0  0  0
  -15.7226   15.4569    0.0000 C   0  0  0  0  0  0  0  0  0  0  0  0
  -14.2853   15.4569    0.0000 C   0  0  0  0  0  0  0  0  0  0  0  0
  -16.4282   15.0518    0.0000 C   0  0  0  0  0  0  0  0  0  0  0  0
  -14.9844   15.0518    0.0000 C   0  0  0  0  0  0  0  0  0  0  0  0
  -14.7491   19.4031    0.0000 O   0  0  0  0  0  0  0  0  0  0  0  0
  -14.2265   17.1621    0.0000 R1  0  0  0  0  0  0  0  0  0  0  0  0
  -15.7357   17.1164    0.0000 H   0  0  0  0  0  0  0  0  0  0  0  0
  -15.7226   14.4443    0.0000 C   0  0  0  0  0  0  0  0  0  0  0  0
  -13.1158   20.2150    0.0000 R2  0  0  0  0  0  0  0  0  0  0  0  0
  -11.6980   16.9316    0.0000 O   0  0  0  0  0  0  0  0  0  0  0  0
  -16.4282   14.2268    0.0000 C   0  0  0  0  0  0  0  0  0  0  0  0
  -11.6799   19.3926    0.0000 R3  0  0  0  0  0  0  0  0  0  0  0  0
  -10.9836   18.1691    0.0000 O   0  0  0  0  0  0  0  0  0  0  0  0
  -10.9836   18.9913    0.0000 C   0  0  0  0  0  0  0  0  0  0  0  0
    0.1267   19.0428    0.0000 C   0  0  0  0  0  0  0  0  0  0  0  0
   -0.6155   18.6115    0.0000 C   0  0  0  0  0  0  0  0  0  0  0  0
    0.8119   18.6115    0.0000 C   0  0  0  0  0  0  0  0  0  0  0  0
   -0.5965   17.7867    0.0000 C   0  0  0  0  0  0  0  0  0  0  0  0
    0.8310   17.7867    0.0000 C   0  0  0  0  0  0  0  0  0  0  0  0
    0.1267   17.3743    0.0000 C   0  0  0  0  0  0  0  0  0  0  0  0
   -1.7511   17.1586    0.0000 C   0  0  0  0  0  0  0  0  0  0  0  0
   -1.0850   16.7082    0.0000 C   0  0  0  0  0  0  0  0  0  0  0  0
   -1.7511   16.3212    0.0000 C   0  0  0  0  0  0  0  0  0  0  0  0
   -3.2039   16.3022    0.0000 C   0  0  0  0  0  0  0  0  0  0  0  0
   -0.3808   16.2832    0.0000 C   0  0  0  0  0  0  0  0  0  0  0  0
   -2.4743   15.9279    0.0000 C   0  0  0  0  0  0  0  0  0  0  0  0
   -3.9272   15.9089    0.0000 C   0  0  0  0  0  0  0  0  0  0  0  0
   -1.0470   15.9089    0.0000 C   0  0  0  0  0  0  0  0  0  0  0  0
   -3.9272   15.0650    0.0000 C   0  0  0  0  0  0  0  0  0  0  0  0
   -1.0470   15.0650    0.0000 C   0  0  0  0  0  0  0  0  0  0  0  0
   -2.4997   15.0650    0.0000 C   0  0  0  0  0  0  0  0  0  0  0  0
   -3.2420   14.6527    0.0000 C   0  0  0  0  0  0  0  0  0  0  0  0
   -1.7511   14.6527    0.0000 C   0  0  0  0  0  0  0  0  0  0  0  0
    0.0696   19.8803    0.0000 O   0  0  0  0  0  0  0  0  0  0  0  0
   -1.5354   19.0492    0.0000 O   0  0  0  0  0  0  0  0  0  0  0  0
   -2.5442   16.7209    0.0000 H   0  0  0  0  0  0  0  0  0  0  0  0
   -3.2420   13.8277    0.0000 C   0  0  0  0  0  0  0  0  0  0  0  0
    0.1267   16.5493    0.0000 O   0  0  0  0  0  0  0  0  0  0  0  0
   -2.4997   14.2400    0.0000 C   0  0  0  0  0  0  0  0  0  0  0  0
    1.4273   17.3743    0.0000 O   0  0  0  0  0  0  0  0  0  0  0  0
    1.3604   16.5549    0.0000 C   0  0  0  0  0  0  0  0  0  0  0  0
    2.0366   16.0873    0.0000 C   0  0  0  0  0  0  0  0  0  0  0  0
    1.9697   15.2679    0.0000 C   0  0  0  0  0  0  0  0  0  0  0  0
    2.6459   14.8002    0.0000 C   0  0  0  0  0  0  0  0  0  0  0  0
    6.4035   16.8665    0.0000 C   0  0  0  0  0  0  0  0  0  0  0  0
    6.4035   16.0415    0.0000 C   0  0  0  0  0  0  0  0  0  0  0  0
    7.1881   15.7865    0.0000 C   0  0  0  0  0  0  0  0  0  0  0  0
    7.6731   16.4540    0.0000 C   0  0  0  0  0  0  0  0  0  0  0  0
    7.1881   17.1214    0.0000 C   0  0  0  0  0  0  0  0  0  0  0  0
    8.0856   15.7395    0.0000 C   0  0  0  0  0  0  0  0  0  0  0  0
    8.9106   15.7395    0.0000 C   0  0  0  0  0  0  0  0  0  0  0  0
    9.3231   16.4540    0.0000 C   0  0  0  0  0  0  0  0  0  0  0  0
    8.9106   17.1684    0.0000 C   0  0  0  0  0  0  0  0  0  0  0  0
    8.0856   17.1684    0.0000 C   0  0  0  0  0  0  0  0  0  0  0  0
    7.4427   15.0032    0.0000 C   0  0  0  0  0  0  0  0  0  0  0  0
    9.3224   17.8817    0.0000 O   0  0  0  0  0  0  0  0  0  0  0  0
   10.1467   16.4540    0.0000 C   0  0  0  0  0  0  0  0  0  0  0  0
   10.5585   15.7407    0.0000 O   0  0  0  0  0  0  0  0  0  0  0  0
    7.6006   17.8359    0.0000 C   0  0  0  0  0  0  0  0  0  0  0  0
    7.1881   18.5503    0.0000 C   0  0  0  0  0  0  0  0  0  0  0  0
    8.3975   18.0494    0.0000 C   0  0  0  0  0  0  0  0  0  0  0  0
   14.6946   17.7699    0.0000 C   0  0  0  0  0  0  0  0  0  0  0  0
   16.1314   17.7699    0.0000 C   0  0  0  0  0  0  0  0  0  0  0  0
   13.9858   17.3768    0.0000 C   0  0  0  0  0  0  0  0  0  0  0  0
   15.4033   17.3768    0.0000 C   0  0  0  0  0  0  0  0  0  0  0  0
   16.8209   17.3768    0.0000 C   0  0  0  0  0  0  0  0  0  0  0  0
   13.9858   16.5456    0.0000 C   0  0  0  0  0  0  0  0  0  0  0  0
   15.4033   16.5456    0.0000 C   0  0  0  0  0  0  0  0  0  0  0  0
   16.8209   16.5456    0.0000 C   0  0  0  0  0  0  0  0  0  0  0  0
   14.6946   16.1332    0.0000 C   0  0  0  0  0  0  0  0  0  0  0  0
   16.1121   16.1525    0.0000 C   0  0  0  0  0  0  0  0  0  0  0  0
   16.1314   15.3278    0.0000 C   0  0  0  0  0  0  0  0  0  0  0  0
   15.4033   14.9283    0.0000 C   0  0  0  0  0  0  0  0  0  0  0  0
   16.8016   14.9283    0.0000 C   0  0  0  0  0  0  0  0  0  0  0  0
   13.0193   16.1461    0.0000 O   0  0  0  0  0  0  0  0  0  0  0  0
   16.1314   18.5949    0.0000 C   0  0  0  0  0  0  0  0  0  0  0  0
   14.6946   15.3082    0.0000 C   0  0  0  0  0  0  0  0  0  0  0  0
  -16.4726   11.3225    0.0000 C   0  0  0  0  0  0  0  0  0  0  0  0
  -15.0357   11.3225    0.0000 C   0  0  0  0  0  0  0  0  0  0  0  0
  -17.1814   10.9294    0.0000 C   0  0  0  0  0  0  0  0  0  0  0  0
  -15.7638   10.9294    0.0000 C   0  0  0  0  0  0  0  0  0  0  0  0
  -14.3463   10.9294    0.0000 C   0  0  0  0  0  0  0  0  0  0  0  0
  -17.1814   10.0982    0.0000 C   0  0  0  0  0  0  0  0  0  0  0  0
  -15.7638   10.0982    0.0000 C   0  0  0  0  0  0  0  0  0  0  0  0
  -14.3463   10.0982    0.0000 C   0  0  0  0  0  0  0  0  0  0  0  0
  -16.4726    9.6858    0.0000 C   0  0  0  0  0  0  0  0  0  0  0  0
  -15.0551    9.7051    0.0000 C   0  0  0  0  0  0  0  0  0  0  0  0
  -15.0357    8.8804    0.0000 C   0  0  0  0  0  0  0  0  0  0  0  0
  -17.8959    9.6857    0.0000 C   0  0  0  0  0  0  0  0  0  0  0  0
  -16.4726   12.1475    0.0000 O   0  0  0  0  0  0  0  0  0  0  0  0
  -15.0357   12.1475    0.0000 C   0  0  0  0  0  0  0  0  0  0  0  0
  -16.4726    8.8608    0.0000 C   0  0  0  0  0  0  0  0  0  0  0  0
  -14.3213    8.4679    0.0000 C   0  0  0  0  0  0  0  0  0  0  0  0
  -15.7502    8.4679    0.0000 C   0  0  0  0  0  0  0  0  0  0  0  0
   -6.8985   13.0374    0.0000 C   0  0  0  0  0  0  0  0  0  0  0  0
   -7.5900   12.6288    0.0000 C   0  0  0  0  0  0  0  0  0  0  0  0
   -5.8171   11.9122    0.0000 C   0  0  0  0  0  0  0  0  0  0  0  0
   -7.5711   11.8115    0.0000 C   0  0  0  0  0  0  0  0  0  0  0  0
   -6.5715   11.5035    0.0000 C   0  0  0  0  0  0  0  0  0  0  0  0
   -5.1193   11.4846    0.0000 C   0  0  0  0  0  0  0  0  0  0  0  0
   -7.1625   11.3841    0.0000 C   0  0  0  0  0  0  0  0  0  0  0  0
   -5.6537   11.2583    0.0000 C   0  0  0  0  0  0  0  0  0  0  0  0
   -6.0624   11.0572    0.0000 C   0  0  0  0  0  0  0  0  0  0  0  0
   -7.9546   11.0131    0.0000 C   0  0  0  0  0  0  0  0  0  0  0  0
   -6.5464   10.6862    0.0000 C   0  0  0  0  0  0  0  0  0  0  0  0
   -5.1005   10.6862    0.0000 C   0  0  0  0  0  0  0  0  0  0  0  0
   -9.4696   10.2839    0.0000 C   0  0  0  0  0  0  0  0  0  0  0  0
   -8.6901   10.2839    0.0000 C   0  0  0  0  0  0  0  0  0  0  0  0
   -5.8360   10.2839    0.0000 C   0  0  0  0  0  0  0  0  0  0  0  0
  -10.7898   10.2588    0.0000 C   0  0  0  0  0  0  0  0  0  0  0  0
  -11.5065    9.8124    0.0000 C   0  0  0  0  0  0  0  0  0  0  0  0
  -10.0795    9.8313    0.0000 C   0  0  0  0  0  0  0  0  0  0  0  0
   -7.9546    9.8501    0.0000 C   0  0  0  0  0  0  0  0  0  0  0  0
  -11.5065    9.0140    0.0000 C   0  0  0  0  0  0  0  0  0  0  0  0
  -10.0795    9.0140    0.0000 C   0  0  0  0  0  0  0  0  0  0  0  0
  -10.7898    8.6054    0.0000 C   0  0  0  0  0  0  0  0  0  0  0  0
   -5.8737   12.7483    0.0000 H   0  0  0  0  0  0  0  0  0  0  0  0
   -6.5904   12.3333    0.0000 H   0  0  0  0  0  0  0  0  0  0  0  0
   -7.3133   10.3028    0.0000 O   0  0  0  0  0  0  0  0  0  0  0  0
   -8.0174    9.0580    0.0000 O   0  0  0  0  0  0  0  0  0  0  0  0
  -12.4746    8.6305    0.0000 O   0  0  0  0  0  0  0  0  0  0  0  0
   -8.3045   13.0413    0.0000 C   0  0  0  0  0  0  0  0  0  0  0  0
   -5.8360    9.4589    0.0000 C   0  0  0  0  0  0  0  0  0  0  0  0
    0.7652   12.7968    0.0000 C   0  0  0  0  0  0  0  0  0  0  0  0
    2.1694   12.7968    0.0000 C   0  0  0  0  0  0  0  0  0  0  0  0
    1.4641   12.3749    0.0000 C   0  0  0  0  0  0  0  0  0  0  0  0
    3.2145   11.6697    0.0000 C   0  0  0  0  0  0  0  0  0  0  0  0
    1.4893   11.5689    0.0000 C   0  0  0  0  0  0  0  0  0  0  0  0
   -1.7282   11.2730    0.0000 C   0  0  0  0  0  0  0  0  0  0  0  0
    2.4905   11.2730    0.0000 C   0  0  0  0  0  0  0  0  0  0  0  0
    3.9197   11.2479    0.0000 C   0  0  0  0  0  0  0  0  0  0  0  0
    1.8860   11.1471    0.0000 C   0  0  0  0  0  0  0  0  0  0  0  0
    3.3972   11.0275    0.0000 C   0  0  0  0  0  0  0  0  0  0  0  0
   -2.4523   10.8700    0.0000 C   0  0  0  0  0  0  0  0  0  0  0  0
   -1.0419   10.8512    0.0000 C   0  0  0  0  0  0  0  0  0  0  0  0
    2.9753   10.8260    0.0000 C   0  0  0  0  0  0  0  0  0  0  0  0
    1.0864   10.7882    0.0000 C   0  0  0  0  0  0  0  0  0  0  0  0
    3.9197   10.4482    0.0000 C   0  0  0  0  0  0  0  0  0  0  0  0
    2.4905   10.4482    0.0000 C   0  0  0  0  0  0  0  0  0  0  0  0
   -2.4523   10.0452    0.0000 C   0  0  0  0  0  0  0  0  0  0  0  0
   -1.0230   10.0452    0.0000 C   0  0  0  0  0  0  0  0  0  0  0  0
    0.3812   10.0452    0.0000 C   0  0  0  0  0  0  0  0  0  0  0  0
    3.2145   10.0452    0.0000 C   0  0  0  0  0  0  0  0  0  0  0  0
    1.0864    9.6234    0.0000 C   0  0  0  0  0  0  0  0  0  0  0  0
   -1.7282    9.6044    0.0000 C   0  0  0  0  0  0  0  0  0  0  0  0
   -0.2988    9.5855    0.0000 C   0  0  0  0  0  0  0  0  0  0  0  0
    3.1957    9.2204    0.0000 C   0  0  0  0  0  0  0  0  0  0  0  0
    3.1642   12.4945    0.0000 H   0  0  0  0  0  0  0  0  0  0  0  0
    2.4590   12.1042    0.0000 H   0  0  0  0  0  0  0  0  0  0  0  0
   -3.4156   11.2793    0.0000 O   0  0  0  0  0  0  0  0  0  0  0  0
    1.7412   10.0641    0.0000 O   0  0  0  0  0  0  0  0  0  0  0  0
    1.0864    8.7984    0.0000 O   0  0  0  0  0  0  0  0  0  0  0  0
    9.0272   11.8138    0.0000 C   0  0  0  0  0  0  0  0  0  0  0  0
    7.5913   11.7820    0.0000 C   0  0  0  0  0  0  0  0  0  0  0  0
    6.8670   11.4326    0.0000 C   0  0  0  0  0  0  0  0  0  0  0  0
    8.2902   11.3944    0.0000 C   0  0  0  0  0  0  0  0  0  0  0  0
    9.7261   11.3754    0.0000 C   0  0  0  0  0  0  0  0  0  0  0  0
   11.0094   10.9751    0.0000 C   0  0  0  0  0  0  0  0  0  0  0  0
    6.9051   10.5875    0.0000 C   0  0  0  0  0  0  0  0  0  0  0  0
    8.3093   10.5558    0.0000 C   0  0  0  0  0  0  0  0  0  0  0  0
    9.7451   10.5558    0.0000 C   0  0  0  0  0  0  0  0  0  0  0  0
   10.5330   10.3397    0.0000 C   0  0  0  0  0  0  0  0  0  0  0  0
    9.0463   10.1491    0.0000 C   0  0  0  0  0  0  0  0  0  0  0  0
    7.5723   10.1301    0.0000 C   0  0  0  0  0  0  0  0  0  0  0  0
   10.8316    9.5710    0.0000 C   0  0  0  0  0  0  0  0  0  0  0  0
    8.2902   12.2203    0.0000 C   0  0  0  0  0  0  0  0  0  0  0  0
    6.8098   12.2775    0.0000 O   0  0  0  0  0  0  0  0  0  0  0  0
   10.4631   11.7121    0.0000 O   0  0  0  0  0  0  0  0  0  0  0  0
   11.7909   11.0196    0.0000 O   0  0  0  0  0  0  0  0  0  0  0  0
    8.2267    9.7870    0.0000 H   0  0  0  0  0  0  0  0  0  0  0  0
    9.0449   12.6386    0.0000 O   0  0  0  0  0  0  0  0  0  0  0  0
    8.3419   13.0649    0.0000 R1  0  0  0  0  0  0  0  0  0  0  0  0
    9.0557    9.3242    0.0000 O   0  0  0  0  0  0  0  0  0  0  0  0
    9.7723    8.9212    0.0000 R   0  0  0  0  0  0  0  0  0  0  0  0
    7.5404    9.3057    0.0000 C   0  0  0  0  0  0  0  0  0  0  0  0
    6.8131    8.9224    0.0000 O   0  0  0  0  0  0  0  0  0  0  0  0
  -14.9682    6.1851    0.0000 C   0  0  0  0  0  0  0  0  0  0  0  0
  -16.4040    6.1533    0.0000 C   0  0  0  0  0  0  0  0  0  0  0  0
  -17.1284    5.8039    0.0000 C   0  0  0  0  0  0  0  0  0  0  0  0
  -15.7052    5.7658    0.0000 C   0  0  0  0  0  0  0  0  0  0  0  0
  -14.2693    5.7467    0.0000 C   0  0  0  0  0  0  0  0  0  0  0  0
  -17.0903    4.9589    0.0000 C   0  0  0  0  0  0  0  0  0  0  0  0
  -15.6861    4.9271    0.0000 C   0  0  0  0  0  0  0  0  0  0  0  0
  -14.2502    4.9271    0.0000 C   0  0  0  0  0  0  0  0  0  0  0  0
  -13.5877    4.4281    0.0000 C   0  0  0  0  0  0  0  0  0  0  0  0
  -14.9491    4.5205    0.0000 C   0  0  0  0  0  0  0  0  0  0  0  0
  -16.4231    4.5014    0.0000 C   0  0  0  0  0  0  0  0  0  0  0  0
  -15.7052    6.5917    0.0000 C   0  0  0  0  0  0  0  0  0  0  0  0
  -17.1855    6.6489    0.0000 O   0  0  0  0  0  0  0  0  0  0  0  0
  -13.6521    6.2113    0.0000 O   0  0  0  0  0  0  0  0  0  0  0  0
  -14.9397    3.6955    0.0000 O   0  0  0  0  0  0  0  0  0  0  0  0
  -12.8123    6.0838    0.0000 C   0  0  0  0  0  0  0  0  0  0  0  0
  -12.2719    6.5812    0.0000 C   0  0  0  0  0  0  0  0  0  0  0  0
  -12.3998    5.3693    0.0000 O   0  0  0  0  0  0  0  0  0  0  0  0
  -12.7627    4.4281    0.0000 C   0  0  0  0  0  0  0  0  0  0  0  0
  -11.4750    6.3677    0.0000 C   0  0  0  0  0  0  0  0  0  0  0  0
  -11.2615    5.5708    0.0000 C   0  0  0  0  0  0  0  0  0  0  0  0
  -12.0583    7.3781    0.0000 C   0  0  0  0  0  0  0  0  0  0  0  0
  -15.1817    5.3882    0.0000 O   0  0  0  0  0  0  0  0  0  0  0  0
  -14.9397    2.8705    0.0000 C   0  0  0  0  0  0  0  0  0  0  0  0
  -14.4487    2.3377    0.0000 C   0  0  0  0  0  0  0  0  0  0  0  0
  -15.6542    2.4580    0.0000 O   0  0  0  0  0  0  0  0  0  0  0  0
  -14.4487    1.5127    0.0000 C   0  0  0  0  0  0  0  0  0  0  0  0
  -13.6518    2.5512    0.0000 C   0  0  0  0  0  0  0  0  0  0  0  0
  -13.8653    1.7543    0.0000 O   0  0  0  0  0  0  0  0  0  0  0  0
  -14.1699    3.7922    0.0000 C   0  0  0  0  0  0  0  0  0  0  0  0
  -15.6861    4.1021    0.0000 H   0  0  0  0  0  0  0  0  0  0  0  0
  -14.1699    2.9672    0.0000 O   0  0  0  0  0  0  0  0  0  0  0  0
  -16.4550    3.6770    0.0000 C   0  0  0  0  0  0  0  0  0  0  0  0
  -17.1823    3.2937    0.0000 O   0  0  0  0  0  0  0  0  0  0  0  0
   -7.0746    7.6583    0.0000 C   0  0  0  0  0  0  0  0  0  0  0  0
   -8.3828    7.3377    0.0000 C   0  0  0  0  0  0  0  0  0  0  0  0
   -6.9859    7.3377    0.0000 C   0  0  0  0  0  0  0  0  0  0  0  0
   -9.1011    6.9319    0.0000 C   0  0  0  0  0  0  0  0  0  0  0  0
   -7.6843    6.9319    0.0000 C   0  0  0  0  0  0  0  0  0  0  0  0
   -6.2676    6.9319    0.0000 C   0  0  0  0  0  0  0  0  0  0  0  0
   -9.1011    6.1071    0.0000 C   0  0  0  0  0  0  0  0  0  0  0  0
   -6.2676    6.1271    0.0000 C   0  0  0  0  0  0  0  0  0  0  0  0
   -6.9859    5.7346    0.0000 C   0  0  0  0  0  0  0  0  0  0  0  0
   -8.4027    5.6947    0.0000 C   0  0  0  0  0  0  0  0  0  0  0  0
   -9.6998    5.5285    0.0000 C   0  0  0  0  0  0  0  0  0  0  0  0
   -8.2164    4.9165    0.0000 C   0  0  0  0  0  0  0  0  0  0  0  0
   -7.4383    4.8300    0.0000 C   0  0  0  0  0  0  0  0  0  0  0  0
   -7.6843    3.9255    0.0000 C   0  0  0  0  0  0  0  0  0  0  0  0
   -6.6675    4.5358    0.0000 C   0  0  0  0  0  0  0  0  0  0  0  0
   -5.5580    5.7061    0.0000 O   0  0  0  0  0  0  0  0  0  0  0  0
   -4.8412    6.1088    0.0000 R   0  0  0  0  0  0  0  0  0  0  0  0
   -1.2094    6.0553    0.0000 C   0  0  0  0  0  0  0  0  0  0  0  0
   -1.9017    5.6530    0.0000 C   0  0  0  0  0  0  0  0  0  0  0  0
   -0.4936    5.6530    0.0000 C   0  0  0  0  0  0  0  0  0  0  0  0
   -0.4936    4.8188    0.0000 C   0  0  0  0  0  0  0  0  0  0  0  0
    0.9501    4.8188    0.0000 C   0  0  0  0  0  0  0  0  0  0  0  0
   -1.9017    4.7951    0.0000 C   0  0  0  0  0  0  0  0  0  0  0  0
   -1.2094    4.3750    0.0000 C   0  0  0  0  0  0  0  0  0  0  0  0
    0.2401    4.4223    0.0000 C   0  0  0  0  0  0  0  0  0  0  0  0
    1.6601    4.3986    0.0000 C   0  0  0  0  0  0  0  0  0  0  0  0
   -1.6295    3.6649    0.0000 C   0  0  0  0  0  0  0  0  0  0  0  0
   -0.8072    3.6472    0.0000 C   0  0  0  0  0  0  0  0  0  0  0  0
    1.6838    3.5585    0.0000 C   0  0  0  0  0  0  0  0  0  0  0  0
    2.4175    3.1443    0.0000 C   0  0  0  0  0  0  0  0  0  0  0  0
    3.1925    3.5939    0.0000 O   0  0  0  0  0  0  0  0  0  0  0  0
    0.2185    6.0696    0.0000 C   0  0  0  0  0  0  0  0  0  0  0  0
    2.3746    4.8111    0.0000 C   0  0  0  0  0  0  0  0  0  0  0  0
    6.5214    5.9256    0.0000 C   0  0  0  0  0  0  0  0  0  0  0  0
    7.9256    5.9256    0.0000 C   0  0  0  0  0  0  0  0  0  0  0  0
    5.8194    5.5244    0.0000 C   0  0  0  0  0  0  0  0  0  0  0  0
    7.2236    5.5244    0.0000 C   0  0  0  0  0  0  0  0  0  0  0  0
    5.8194    4.6782    0.0000 C   0  0  0  0  0  0  0  0  0  0  0  0
    7.2423    4.6782    0.0000 C   0  0  0  0  0  0  0  0  0  0  0  0
    8.6527    4.6782    0.0000 C   0  0  0  0  0  0  0  0  0  0  0  0
   10.0819    4.6782    0.0000 C   0  0  0  0  0  0  0  0  0  0  0  0
    6.5214    4.2770    0.0000 C   0  0  0  0  0  0  0  0  0  0  0  0
    7.9256    4.2770    0.0000 C   0  0  0  0  0  0  0  0  0  0  0  0
    9.3548    4.2770    0.0000 C   0  0  0  0  0  0  0  0  0  0  0  0
    6.1015    3.5750    0.0000 C   0  0  0  0  0  0  0  0  0  0  0  0
    6.9226    3.5561    0.0000 C   0  0  0  0  0  0  0  0  0  0  0  0
    9.3736    3.4558    0.0000 C   0  0  0  0  0  0  0  0  0  0  0  0
   10.1006    3.0359    0.0000 C   0  0  0  0  0  0  0  0  0  0  0  0
   10.8843    3.4935    0.0000 O   0  0  0  0  0  0  0  0  0  0  0  0
    8.4897    3.0546    0.0000 O   0  0  0  0  0  0  0  0  0  0  0  0
   13.2279    6.0193    0.0000 C   0  0  0  0  0  0  0  0  0  0  0  0
   13.6404    5.3048    0.0000 C   0  0  0  0  0  0  0  0  0  0  0  0
   14.4654    5.3048    0.0000 C   0  0  0  0  0  0  0  0  0  0  0  0
   14.8779    6.0193    0.0000 C   0  0  0  0  0  0  0  0  0  0  0  0
   14.4654    6.7338    0.0000 C   0  0  0  0  0  0  0  0  0  0  0  0
   14.0529    7.4483    0.0000 C   0  0  0  0  0  0  0  0  0  0  0  0
   13.2279    7.4483    0.0000 C   0  0  0  0  0  0  0  0  0  0  0  0
   12.8154    6.7338    0.0000 C   0  0  0  0  0  0  0  0  0  0  0  0
   13.4415    6.8162    0.0000 C   0  0  0  0  0  0  0  0  0  0  0  0
   14.0529    4.5904    0.0000 C   0  0  0  0  0  0  0  0  0  0  0  0
   15.6849    6.1908    0.0000 C   0  0  0  0  0  0  0  0  0  0  0  0
   15.7711    7.0113    0.0000 C   0  0  0  0  0  0  0  0  0  0  0  0
   15.0175    7.3469    0.0000 C   0  0  0  0  0  0  0  0  0  0  0  0
   15.2904    5.3048    0.0000 H   0  0  0  0  0  0  0  0  0  0  0  0
   14.8039    8.1438    0.0000 C   0  0  0  0  0  0  0  0  0  0  0  0
   16.5099    6.1908    0.0000 O   0  0  0  0  0  0  0  0  0  0  0  0
   15.1799    4.8923    0.0000 O   0  0  0  0  0  0  0  0  0  0  0  0
   11.9904    6.7338    0.0000 C   0  0  0  0  0  0  0  0  0  0  0  0
   16.0974    5.4764    0.0000 H   0  0  0  0  0  0  0  0  0  0  0  0
   -0.1015    0.3526    0.0000 C   0  0  0  0  0  0  0  0  0  0  0  0
   -2.4260    0.3095    0.0000 C   0  0  0  0  0  0  0  0  0  0  0  0
    1.2488   -0.0297    0.0000 C   0  0  0  0  0  0  0  0  0  0  0  0
    0.4410   -0.2517    0.0000 C   0  0  0  0  0  0  0  0  0  0  0  0
   -1.1312   -0.3565    0.0000 C   0  0  0  0  0  0  0  0  0  0  0  0
   -1.9636   -0.3750    0.0000 C   0  0  0  0  0  0  0  0  0  0  0  0
    1.9146   -0.5168    0.0000 C   0  0  0  0  0  0  0  0  0  0  0  0
    3.2095   -0.8621    0.0000 C   0  0  0  0  0  0  0  0  0  0  0  0
    0.1390   -0.9977    0.0000 C   0  0  0  0  0  0  0  0  0  0  0  0
   -0.6873   -1.0408    0.0000 C   0  0  0  0  0  0  0  0  0  0  0  0
    1.9332   -1.3430    0.0000 C   0  0  0  0  0  0  0  0  0  0  0  0
    2.7655   -1.5465    0.0000 C   0  0  0  0  0  0  0  0  0  0  0  0
    0.5027   -1.7253    0.0000 C   0  0  0  0  0  0  0  0  0  0  0  0
    1.3289   -1.8917    0.0000 C   0  0  0  0  0  0  0  0  0  0  0  0
    2.6546   -0.2147    0.0000 O   0  0  0  0  0  0  0  0  0  0  0  0
    3.9741   -0.8066    0.0000 O   0  0  0  0  0  0  0  0  0  0  0  0
    3.0699   -2.3133    0.0000 C   0  0  0  0  0  0  0  0  0  0  0  0
   -2.5470   -0.9583    0.0000 O   0  0  0  0  0  0  0  0  0  0  0  0
  -16.4183   -1.3026    0.0000 C   0  0  0  0  0  0  0  0  0  0  0  0
  -16.0058   -2.0170    0.0000 C   0  0  0  0  0  0  0  0  0  0  0  0
  -15.1808   -2.0170    0.0000 C   0  0  0  0  0  0  0  0  0  0  0  0
  -14.7683   -1.3026    0.0000 C   0  0  0  0  0  0  0  0  0  0  0  0
  -15.1808   -0.5881    0.0000 C   0  0  0  0  0  0  0  0  0  0  0  0
  -15.5933    0.1264    0.0000 C   0  0  0  0  0  0  0  0  0  0  0  0
  -16.4183    0.1264    0.0000 C   0  0  0  0  0  0  0  0  0  0  0  0
  -16.8308   -0.5881    0.0000 C   0  0  0  0  0  0  0  0  0  0  0  0
  -16.2048   -0.5057    0.0000 C   0  0  0  0  0  0  0  0  0  0  0  0
  -15.5933   -2.7315    0.0000 C   0  0  0  0  0  0  0  0  0  0  0  0
  -13.9613   -1.1310    0.0000 C   0  0  0  0  0  0  0  0  0  0  0  0
  -13.8751   -0.3106    0.0000 C   0  0  0  0  0  0  0  0  0  0  0  0
  -14.6288    0.0250    0.0000 C   0  0  0  0  0  0  0  0  0  0  0  0
  -14.3558   -2.0170    0.0000 H   0  0  0  0  0  0  0  0  0  0  0  0
  -14.8423    0.8219    0.0000 C   0  0  0  0  0  0  0  0  0  0  0  0
  -14.4663   -2.4295    0.0000 O   0  0  0  0  0  0  0  0  0  0  0  0
  -17.6558   -0.5881    0.0000 C   0  0  0  0  0  0  0  0  0  0  0  0
  -13.5488   -1.8455    0.0000 H   0  0  0  0  0  0  0  0  0  0  0  0
  -13.1363   -1.1310    0.0000 O   0  0  0  0  0  0  0  0  0  0  0  0
  -13.1363   -2.5550    0.0000 O   0  0  0  0  0  0  0  0  0  0  0  0
  -12.7253   -1.8430    0.0000 C   0  0  0  0  0  0  0  0  0  0  0  0
  -11.9031   -1.8430    0.0000 C   0  0  0  0  0  0  0  0  0  0  0  0
   -7.2172    0.7995    0.0000 C   0  0  0  0  0  0  0  0  0  0  0  0
   -9.5417    0.7564    0.0000 C   0  0  0  0  0  0  0  0  0  0  0  0
   -5.8669    0.4172    0.0000 C   0  0  0  0  0  0  0  0  0  0  0  0
   -6.6746    0.1952    0.0000 C   0  0  0  0  0  0  0  0  0  0  0  0
   -8.2468    0.0904    0.0000 C   0  0  0  0  0  0  0  0  0  0  0  0
   -9.0792    0.0719    0.0000 C   0  0  0  0  0  0  0  0  0  0  0  0
   -5.2010   -0.0699    0.0000 C   0  0  0  0  0  0  0  0  0  0  0  0
   -3.9061   -0.4152    0.0000 C   0  0  0  0  0  0  0  0  0  0  0  0
   -6.9767   -0.5508    0.0000 C   0  0  0  0  0  0  0  0  0  0  0  0
   -7.8029   -0.5940    0.0000 C   0  0  0  0  0  0  0  0  0  0  0  0
   -5.1824   -0.8961    0.0000 C   0  0  0  0  0  0  0  0  0  0  0  0
   -4.3501   -1.0996    0.0000 C   0  0  0  0  0  0  0  0  0  0  0  0
   -6.6129   -1.2784    0.0000 C   0  0  0  0  0  0  0  0  0  0  0  0
   -5.7867   -1.4449    0.0000 C   0  0  0  0  0  0  0  0  0  0  0  0
   -4.4610    0.2322    0.0000 O   0  0  0  0  0  0  0  0  0  0  0  0
   -3.1416   -0.3597    0.0000 O   0  0  0  0  0  0  0  0  0  0  0  0
   -4.0458   -1.8665    0.0000 C   0  0  0  0  0  0  0  0  0  0  0  0
   -9.6626   -0.5115    0.0000 O   0  0  0  0  0  0  0  0  0  0  0  0
  -10.4595   -0.2979    0.0000 C   0  0  0  0  0  0  0  0  0  0  0  0
  -11.0429   -0.8813    0.0000 C   0  0  0  0  0  0  0  0  0  0  0  0
  -11.8397   -0.6678    0.0000 C   0  0  0  0  0  0  0  0  0  0  0  0
  -10.8293   -1.6782    0.0000 C   0  0  0  0  0  0  0  0  0  0  0  0
  -11.4127   -2.2615    0.0000 C   0  0  0  0  0  0  0  0  0  0  0  0
  -10.6730    0.4990    0.0000 O   0  0  0  0  0  0  0  0  0  0  0  0
   -7.9542  -11.3651    0.0000 C   0  0  0  0  0  0  0  0  0  0  0  0
   -7.9542  -12.1901    0.0000 C   0  0  0  0  0  0  0  0  0  0  0  0
   -7.2398  -12.6026    0.0000 C   0  0  0  0  0  0  0  0  0  0  0  0
   -6.5253  -12.1901    0.0000 C   0  0  0  0  0  0  0  0  0  0  0  0
   -6.5253  -11.3651    0.0000 C   0  0  0  0  0  0  0  0  0  0  0  0
   -7.2398  -10.9526    0.0000 C   0  0  0  0  0  0  0  0  0  0  0  0
   -5.7407  -12.4451    0.0000 C   0  0  0  0  0  0  0  0  0  0  0  0
   -5.2558  -11.7776    0.0000 C   0  0  0  0  0  0  0  0  0  0  0  0
   -5.7407  -11.1102    0.0000 O   0  0  0  0  0  0  0  0  0  0  0  0
   -8.6687  -11.7776    0.0000 C   0  0  0  0  0  0  0  0  0  0  0  0
   -8.3667  -10.6507    0.0000 C   0  0  0  0  0  0  0  0  0  0  0  0
   -9.4937  -11.7776    0.0000 C   0  0  0  0  0  0  0  0  0  0  0  0
   -4.4308  -11.7776    0.0000 O   0  0  0  0  0  0  0  0  0  0  0  0
   -5.4857  -13.2297    0.0000 C   0  0  0  0  0  0  0  0  0  0  0  0
   -9.9062  -12.4921    0.0000 C   0  0  0  0  0  0  0  0  0  0  0  0
  -10.7312  -12.4921    0.0000 C   0  0  0  0  0  0  0  0  0  0  0  0
  -11.1437  -13.2066    0.0000 C   0  0  0  0  0  0  0  0  0  0  0  0
  -11.1437  -11.7776    0.0000 O   0  0  0  0  0  0  0  0  0  0  0  0
 15 16  2  0      
 15 17  1  0      
 13 15  1  0      
  1  2  1  0      
  2  3  1  0      
  3  4  1  0      
  4  5  1  0      
  5  6  1  0      
  6  1  1  0      
  1  5  1  0      
  6  7  1  0      
  6  8  1  0      
  3  7  1  0      
  7  9  1  0      
  7 10  1  0      
 10 11  1  0      
 11 12  1  0      
 12 13  2  0      
 13 14  1  0      
 18 19  2  0      
 19 20  1  0      
 20 21  2  0      
 21 22  1  0      
 22 23  2  0      
 23 18  1  0      
 21 24  1  0      
 26 25  1  1      
 26 27  1  0      
 27 22  1  0      
 26 28  1  0      
 28 29  1  0      
 29 30  1  0      
 30 27  1  0      
 26 31  1  6      
 28 31  1  6      
 27 32  1  1      
 19 33  1  0      
 34 35  1  0      
 35 36  1  6      
 37 36  1  6      
 37 38  1  0      
 38 39  1  0      
 39 34  1  0      
 34 40  1  0      
 40 41  1  0      
 41 42  1  0      
 42 35  1  0      
 35 43  1  0      
 43 44  1  0      
 44 45  1  0      
 37 45  1  0      
 42 46  1  1      
 37 47  1  1      
 40 48  1  6      
 45 49  1  6      
 40 50  1  1      
 55 51  1  1      
 52 54  1  0      
 52 56  1  0      
 52 65  1  6      
 53 55  1  0      
 53 56  1  0      
 54 57  1  0      
 55 59  1  0      
 55 66  1  6      
 56 58  1  1      
 56 60  1  0      
 57 61  1  0      
 61 58  1  1      
 59 63  1  0      
 60 62  1  0      
 60 63  1  0      
 60 67  1  6      
 61 62  1  0      
 61 64  1  6      
 62 68  1  1      
 58 69  2  0      
 72 70  1  6      
 71 72  1  0      
 71 73  1  0      
 71 85  1  1      
 72 77  1  0      
 73 75  1  0      
 73 76  1  0      
 73 86  1  6      
 74 75  1  0      
 75 80  2  0      
 76 79  1  0      
 77 78  1  0      
 77 79  1  0      
 77 87  1  1      
 78 82  1  0      
 79 81  1  0      
 79 83  1  0      
 80 81  1  0      
 80 88  1  0      
 82 83  1  0      
 83 84  1  6      
 81 89  2  0      
 76 90  2  0      
 91 92  1  0      
 92 93  1  0      
 93 94  1  0      
 94 95  1  0      
 95 91  1  0      
 94 96  1  0      
 96 97  1  0      
 97 98  1  0      
 98 99  1  0      
 99100  1  0      
100 95  1  0      
 93101  1  1      
 94102  1  1      
100103  1  1      
 97104  1  1      
101105  1  0      
101106  1  0      
100107  1  6      
107 97  1  6      
 95108  1  1      
109112  1  0      
109121  1  0      
110113  1  0      
110114  1  0      
111115  1  0      
111121  1  0      
111122  2  0      
112114  1  6      
112115  1  0      
113117  1  0      
114116  2  0      
115118  1  1      
116117  1  0      
116119  1  0      
118120  1  0      
120123  2  0      
120124  1  0      
119125  2  0      
113126  1  0      
113127  1  0      
128130  1  0      
128131  1  0      
129132  1  0      
129133  1  0      
130135  1  0      
131136  1  0      
131141  2  0      
132134  1  0      
134138  1  0      
135137  1  0      
135142  1  1      
135143  1  6      
136137  2  0      
136138  1  0      
138139  1  1      
139140  1  0      
139144  1  0      
129145  2  0      
146148  1  0      
146149  2  0      
147149  1  0      
147150  2  0      
148151  2  0      
148161  1  0      
149152  1  0      
150153  1  0      
151160  1  0      
152160  2  0      
152162  1  0      
153157  1  0      
153162  1  0      
154157  1  0      
154158  1  0      
155158  2  0      
155159  1  0      
156159  1  0      
153163  1  0      
155164  1  0      
156165  1  0      
165166  2  0      
166167  1  0      
166168  1  0      
169170  1  0      
170171  1  0      
171172  1  0      
172173  1  0      
173169  1  0      
171174  1  0      
174175  2  0      
175176  1  0      
176177  1  0      
177172  1  0      
171178  1  1      
175179  1  0      
179180  1  0      
179181  1  0      
179182  1  0      
172183  1  1      
178184  1  0      
178185  2  0      
170186  1  6      
187188  1  0      
188189  1  0      
189190  1  0      
190191  1  0      
191192  1  0      
192187  1  0      
190193  1  0      
193194  1  0      
194195  1  0      
195191  1  0      
192196  1  1      
190197  1  6      
189198  2  0      
191199  1  1      
193200  1  0      
193201  1  1      
200202  1  0      
202203  1  0      
202204  1  0      
200205  1  1      
206207  1  0      
206223  2  0      
207225  1  0      
208209  2  0      
208212  1  0      
208224  1  0      
209210  1  0      
210211  1  0      
210225  1  1      
210227  1  6      
211215  2  0      
212216  1  0      
213218  1  0      
214218  1  0      
214226  2  0      
214228  1  0      
215217  1  0      
216220  1  0      
216228  1  6      
217219  1  0      
217227  1  6      
219220  1  0      
219229  1  6      
220221  1  1      
221222  1  0      
221230  2  0      
222229  1  0      
222231  2  0      
215232  1  0      
207233  1  0      
207234  1  0      
218235  2  0      
206236  1  0      
237238  1  0      
238239  1  0      
239240  1  0      
240241  1  0      
241237  1  0      
237242  1  0      
242243  1  0      
243244  2  0      
244245  1  0      
242246  2  0      
244247  1  0      
238248  1  0      
237245  1  1      
248249  1  1      
238250  1  1      
249251  1  0      
241252  1  6      
245253  2  0      
248254  1  0      
255257  1  0      
256257  1  0      
257259  1  0      
257260  1  0      
258259  1  0      
258261  1  0      
259262  1  0      
259270  1  1      
260262  1  0      
261264  1  0      
262265  1  0      
262271  1  6      
264263  1  1      
264266  1  0      
264267  1  0      
265266  1  0      
265268  1  0      
265272  1  1      
267269  1  0      
267273  1  1      
268269  1  0      
274276  1  0      
274277  2  0      
275277  1  0      
275278  2  0      
276280  2  0      
276287  1  0      
277281  1  0      
278282  1  0      
279283  1  0      
279287  1  0      
280283  1  0      
280284  1  0      
281284  2  0      
281285  1  0      
282285  1  0      
282288  2  0      
285286  1  6      
283289  1  1      
285290  1  1      
318319  1  0      
297318  1  0      
291292  2  0      
291293  1  0      
292294  1  0      
292310  1  0      
293295  2  0      
294296  2  0      
294298  1  0      
295296  1  0      
295297  1  0      
301298  1  1      
304299  1  6      
300302  1  0      
300303  1  0      
301303  1  0      
301304  1  0      
301311  1  6      
302305  1  0      
303306  1  0      
303312  1  1      
304307  1  0      
305308  1  0      
306308  1  0      
306309  1  0      
306313  1  6      
307309  1  0      
291314  1  0      
297315  2  0      
308316  2  0      
293317  1  0      
348349  1  0      
347348  1  0      
346347  1  0      
345346  1  0      
324345  1  0      
320321  1  0      
320322  1  0      
320339  2  0      
321323  2  0      
321340  1  0      
322324  2  0      
323325  1  0      
323326  1  0      
324325  1  0      
328326  1  6      
328327  1  1      
328331  1  0      
328333  1  0      
329331  1  0      
329332  1  0      
333330  1  1      
331336  1  0      
331341  1  6      
332334  1  0      
333335  1  0      
334337  1  0      
335338  1  0      
336337  1  0      
336338  1  0      
337342  2  0      
325343  2  0      
336344  1  1      
350351  1  0      
351352  1  0      
352353  1  0      
353354  1  0      
354350  1  0      
355356  1  0      
356357  2  0      
357358  1  0      
358359  1  0      
353359  1  1      
352360  1  6      
358361  2  0      
357362  1  0      
362363  1  0      
354364  1  1      
364365  1  0      
364366  1  0      
353355  1  6      
367369  2  0      
367370  1  0      
368370  1  0      
368371  1  0      
369372  1  0      
370373  2  0      
371374  1  0      
372375  2  0      
372380  1  0      
373375  1  0      
373376  1  0      
374376  1  0      
376377  1  6      
377378  1  0      
377379  1  0      
368381  1  0      
375382  1  0      
383385  2  0      
383386  1  0      
384386  1  0      
384387  1  0      
385388  1  0      
386389  2  0      
387390  1  0      
388391  2  0      
389391  1  0      
389392  1  0      
390392  1  0      
392393  1  6      
388394  1  0      
383395  1  0      
384396  1  0      
391397  1  0      
393398  1  0      
393399  1  0      
400401  1  0      
403401  1  1      
402404  1  0      
402405  1  0      
402408  1  0      
402422  1  1      
403404  1  0      
403409  1  0      
404410  1  0      
404423  1  6      
405411  1  0      
406408  1  0      
406409  1  0      
408407  1  1      
408414  1  0      
410414  1  0      
410424  1  6      
411414  1  0      
412413  2  0      
412417  1  0      
413418  1  0      
415416  1  0      
415417  2  0      
416419  2  0      
417420  1  0      
418424  1  0      
418425  2  0      
419421  1  0      
419426  1  0      
420421  2  0      
401427  1  0      
414428  1  1      
429431  1  0      
430431  1  0      
432435  1  0      
432436  1  0      
432441  1  0      
432453  1  1      
433435  1  0      
433442  1  0      
434439  1  0      
434440  2  0      
435444  1  0      
435454  1  6      
436443  1  0      
437441  1  0      
437442  1  0      
441438  1  1      
439445  2  0      
439455  1  0      
440446  1  0      
441448  1  0      
443448  1  0      
444448  1  0      
444456  1  6      
445450  1  0      
446450  2  0      
446451  1  0      
447449  1  0      
447451  2  0      
448452  1  1      
449456  1  0      
449457  2  0      
433431  1  1      
476477  1  0      
458476  1  1      
478479  1  0      
468478  1  6      
480481  2  0      
469480  1  0      
458461  1  0      
458462  1  0      
459460  1  0      
459461  1  0      
459472  1  6      
460472  1  0      
461465  1  0      
461471  1  6      
462466  1  0      
462473  1  1      
463467  1  0      
463473  1  0      
463474  2  0      
464469  2  0      
465468  1  0      
465469  1  0      
465475  1  1      
466467  1  1      
466468  1  0      
467470  2  0      
514515  2  0      
492514  1  0      
482485  1  0      
482486  1  0      
483484  1  0      
483485  1  0      
483494  1  6      
484494  1  0      
485488  1  0      
485493  1  6      
486489  1  0      
486495  1  1      
487492  2  0      
488491  1  0      
488492  1  0      
489490  1  1      
489491  1  0      
491496  1  6      
495497  1  0      
497498  1  0      
497499  2  0      
490500  2  0      
498501  2  0      
501502  1  0      
498503  1  0      
482504  1  1      
496505  1  0      
505506  1  0      
505507  2  0      
506508  1  0      
506509  1  0      
506510  1  0      
490511  1  0      
511504  1  0      
488512  1  1      
511513  2  0      
531532  1  0      
523531  1  6      
516518  1  0      
517519  1  0      
517520  1  0      
518520  2  0      
518521  1  0      
519522  1  0      
521523  1  0      
522525  2  0      
522526  1  0      
523524  1  0      
524528  1  0      
525527  1  0      
527528  1  0      
528529  1  1      
528530  1  6      
533534  1  0      
533535  1  0      
534538  2  0      
535536  1  0      
536539  1  0      
536540  1  1      
537540  1  0      
537541  1  0      
538539  1  0      
539542  1  1      
539543  1  6      
541544  2  0      
544545  1  0      
545546  1  0      
535547  2  0      
541548  1  0      
549551  1  0      
549552  1  0      
550552  2  0      
551553  2  0      
552554  1  0      
553557  1  0      
554557  1  0      
554558  1  1      
555558  1  0      
555559  2  0      
556559  1  0      
557560  1  1      
557561  1  6      
559562  1  0      
562563  1  0      
562565  1  0      
563564  1  0      
566567  1  0      
567568  1  0      
568569  1  0      
569570  1  0      
570571  1  0      
571572  1  0      
572573  2  0      
573566  1  0      
566574  1  6      
570574  1  6      
568575  1  1      
569576  1  0      
576577  1  0      
577578  1  0      
578570  1  0      
569579  1  1      
578580  1  1      
576581  1  1      
568582  1  6      
573583  1  0      
576584  1  6      
588585  1  1      
586590  1  0      
587588  1  0      
587591  1  0      
588593  1  0      
589590  1  0      
589594  1  0      
591595  1  0      
591599  1  1      
592596  1  0      
592599  1  0      
592600  2  0      
593594  1  0      
593597  2  0      
595596  1  1      
595598  1  0      
597598  1  0      
596601  2  0      
590602  2  0      
623624  1  0      
622623  2  0      
621623  1  0      
613621  1  1      
603604  1  0      
604605  1  0      
605606  1  0      
606607  1  0      
607608  1  0      
608609  1  0      
609610  2  0      
610603  1  0      
603611  1  6      
607611  1  6      
605612  1  1      
606613  1  0      
613614  1  0      
614615  1  0      
615607  1  0      
606616  1  1      
615617  1  1      
605618  1  6      
610619  1  0      
613620  1  6      
628625  1  1      
626630  1  0      
627628  1  0      
627631  1  0      
628633  1  0      
629630  1  0      
629634  1  0      
631635  1  0      
631639  1  1      
632636  1  0      
632639  1  0      
632640  2  0      
633634  1  0      
633637  2  0      
635636  1  1      
635638  1  0      
637638  1  0      
636641  2  0      
630642  1  0      
642643  1  0      
643644  1  0      
644645  1  0      
644646  1  0      
646647  1  0      
643648  2  0      
649650  1  0      
650651  1  0      
651652  1  0      
652653  1  0      
653654  1  0      
654649  1  0      
652655  1  1      
655656  1  0      
656657  1  0      
653657  1  1      
649658  1  1      
658650  1  1      
649659  1  6      
658660  1  6      
656661  2  0      
655662  2  0      
660663  1  0      
663664  1  0      
664665  1  0      
664666  2  0      
M  STY  1   1 SUP
M  SLB  1   1   1
M  SAL   1  3  15  16  17
M  SBL   1  1   3
M  SMT   1 COOH
M  SBV   1   3   -0.4118   -0.7133
M  STY  1   2 SUP
M  SLB  1   2   2
M  SAL   2  2 318 319
M  SBL   2  1 315
M  SMT   2 OCH3
M  SBV   2 315   -0.7145   -0.4125
M  STY  1   3 SUP
M  SLB  1   3   3
M  SAL   3  5 345 346 347 348 349
M  SBL   3  1 349
M  SMT   3 OCH2CH2CH2CH3
M  SBV   3 349   -0.5963    0.4124
M  STY  1   4 SUP
M  SLB  1   4   4
M  SAL   4  2 476 477
M  SBL   4  1 495
M  SMT   4 OR1
M  SBV   4 495   -0.0177   -0.8248
M  STY  1   5 SUP
M  SLB  1   5   5
M  SAL   5  2 478 479
M  SBL   5  1 497
M  SMT   5 OR
M  SBV   5 497   -0.0094    0.8249
M  STY  1   6 SUP
M  SLB  1   6   6
M  SAL   6  2 480 481
M  SBL   6  1 499
M  SMT   6 CHO
M  SBV   6 499    0.0319    0.8244
M  STY  1   7 SUP
M  SLB  1   7   7
M  SAL   7  2 514 515
M  SBL   7  1 521
M  SMT   7 CHO
M  SBV   7 521    0.0319    0.8244
M  STY  1   8 SUP
M  SLB  1   8   8
M  SAL   8  2 531 532
M  SBL   8  1 557
M  SMT   8 OR
M  SBV   8 557   -0.7096    0.4209
M  STY  1   9 SUP
M  SLB  1   9   9
M  SAL   9  4 621 622 623 624
M  SBL   9  1 649
M  SMT   9 OAc
M  SBV   9 649   -0.8250    0.0000
M  STY  1  10 DAT
M  SLB  1  10  10
M  SDT  10 Text                                                  
M  SDD  10    -7.9568  -20.6263    DA    ALL  1       5
M  SED  10 202
M  STY  1  11 DAT
M  SLB  1  11  11
M  SDT  11 Text                                                  
M  SDD  11   -14.7150  -20.5845    DA    ALL  1       5
M  SED  11 201
M  STY  1  12 DAT
M  SLB  1  12  12
M  SDT  12 Text                                                  
M  SDD  12    14.7403  -15.2532    DA    ALL  1       5
M  SED  12 200
M  STY  1  13 DAT
M  SLB  1  13  13
M  SDT  13 Text                                                  
M  SDD  13     6.8499  -15.5643    DA    ALL  1       5
M  SED  13 199
M  STY  1  14 DAT
M  SLB  1  14  14
M  SDT  14 Text                                                  
M  SDD  14    -0.5950  -15.4494    DA    ALL  1       5
M  SED  14 198
M  STY  1  15 DAT
M  SLB  1  15  15
M  SDT  15 Text                                                  
M  SDD  15    -8.2220  -15.4709    DA    ALL  1       5
M  SED  15 197
M  STY  1  16 DAT
M  SLB  1  16  16
M  SDT  16 Text                                                  
M  SDD  16   -15.4377  -15.1560    DA    ALL  1       5
M  SED  16 196
M  STY  1  17 DAT
M  SLB  1  17  17
M  SDT  17 Text                                                  
M  SDD  17     6.7167   -3.5591    DA    ALL  1       5
M  SED  17 189
M  STY  1  18 DAT
M  SLB  1  18  18
M  SDT  18 Text                                                  
M  SDD  18    12.5847   -1.6320    DA    ALL  1       5
M  SED  18 190        191
 R1   CH3       OH        

 R2   OH        CH3
M  STY  1  19 DAT
M  SLB  1  19  19
M  SDT  19 Text                                                  
M  SDD  19   -15.5822   -8.8923    DA    ALL  1       5
M  SED  19 192
M  STY  1  20 DAT
M  SLB  1  20  20
M  SDT  20 Text                                                  
M  SDD  20     8.2158   -8.8896    DA    ALL  1       5
M  SED  20 194
M  STY  1  21 DAT
M  SLB  1  21  21
M  SDT  21 Text                                                  
M  SDD  21    14.3944   -8.9261    DA    ALL  1       5
M  SED  21 195
M  STY  1  22 DAT
M  SLB  1  22  22
M  SDT  22 Text                                                  
M  SDD  22    -2.3852   -8.9439    DA    ALL  1       5
M  SED  22 193
M  STY  1  23 DAT
M  SLB  1  23  23
M  SDT  23 Text                                                  
M  SDD  23     7.6612  -20.6303    DA    ALL  1       5
M  SED  23 204
M  STY  1  24 DAT
M  SLB  1  24  24
M  SDT  24 Text                                                  
M  SDD  24     0.2904  -20.5387    DA    ALL  1       5
M  SED  24 203
M  STY  1  25 DAT
M  SLB  1  25  25
M  SDT  25 Text                                                  
M  SDD  25    14.6527  -20.3847    DA    ALL  1       5
M  SED  25 205
M  STY  1  26 DAT
M  SLB  1  26  26
M  SDT  26 Text                                                  
M  SDD  26   -12.3044   16.3633    DA    ALL  1       5
M  SED  26 R1     R2      R3

171       CH3  OCH3   OH

172      CHO  OCH3   OH
M  STY  1  27 DAT
M  SLB  1  27  27
M  SDT  27 Text                                                  
M  SDD  27     0.2054   13.8985    DA    ALL  1       5
M  SED  27 173
M  STY  1  28 DAT
M  SLB  1  28  28
M  SDT  28 Text                                                  
M  SDD  28     8.1269   14.0862    DA    ALL  1       5
M  SED  28 174
M  STY  1  29 DAT
M  SLB  1  29  29
M  SDT  29 Text                                                  
M  SDD  29   -16.3208    7.6588    DA    ALL  1       5
M  SED  29 176
M  STY  1  30 DAT
M  SLB  1  30  30
M  SDT  30 Text                                                  
M  SDD  30    14.8221   13.9562    DA    ALL  1       5
M  SED  30 175
M  STY  1  31 DAT
M  SLB  1  31  31
M  SDT  31 Text                                                  
M  SDD  31     0.3346    7.6904    DA    ALL  1       5
M  SED  31 178
M  STY  1  32 DAT
M  SLB  1  32  32
M  SDT  32 Text                                                  
M  SDD  32    -8.4372    7.6455    DA    ALL  1       5
M  SED  32 177
M  STY  1  33 DAT
M  SLB  1  33  33
M  SDT  33 Text                                                  
M  SDD  33     8.8579    8.1695    DA    ALL  1       5
M  SED  33 179
M  STY  1  34 DAT
M  SLB  1  34  34
M  SDT  34 Text                                                  
M  SDD  34    12.7752   11.2066    DA    ALL  1       5
M  SED  34 R=Tig

R1=2-MeBu
M  STY  1  35 DAT
M  SLB  1  35  35
M  SDT  35 Text                                                  
M  SDD  35   -15.7605    1.3591    DA    ALL  1       5
M  SED  35 180
M  STY  1  36 DAT
M  SLB  1  36  36
M  SDT  36 Text                                                  
M  SDD  36    -9.9599    2.8113    DA    ALL  1       5
M  SED  36 181     R=p-coum D7�-Z
M  STY  1  37 DAT
M  SLB  1  37  37
M  SDT  37 Text                                                  
M  SDD  37    -9.9599    1.4610    DA    ALL  1       5
M  SED  37 182     R=p-coumD7�-E
M  STY  1  38 DAT
M  SLB  1  38  38
M  SDT  38 Text                                                  
M  SDD  38    -0.0211    1.9739    DA    ALL  1       5
M  SED  38 183
M  STY  1  39 DAT
M  SLB  1  39  39
M  SDT  39 Text                                                  
M  SDD  39     7.3707    1.9888    DA    ALL  1       5
M  SED  39 184
M  STY  1  40 DAT
M  SLB  1  40  40
M  SDT  40 Text                                                  
M  SDD  40    14.5328    3.3295    DA    ALL  1       5
M  SED  40 185
M  STY  1  41 DAT
M  SLB  1  41  41
M  SDT  41 Text                                                  
M  SDD  41   -15.4514   -3.6613    DA    ALL  1       5
M  SED  41 186
M  STY  1  42 DAT
M  SLB  1  42  42
M  SDT  42 Text                                                  
M  SDD  42    -8.1116   -3.5682    DA    ALL  1       5
M  SED  42 187
M  STY  1  43 DAT
M  SLB  1  43  43
M  SDT  43 Text                                                  
M  SDD  43    -1.0865   -3.5828    DA    ALL  1       5
M  SED  43 188
M  END
