# Supplementary material for: Antibacterial and Antifungal Sesquiterpenoids: Chemistry, Resource, and Activity
Source: Biomolecules. 2022 Sep 9;12(9):1271. doi: 10.3390/biom12091271 (PMC9496053; doi:10.3390/biom12091271)
Supplement: Supplementary file 1 [file biomolecules-12-01271-s001.zip › biomolecules-1887774-The Mol. files of sesquiterpenoids with antibacterial and antifungal activity/Figure 3. Structures of bisabolanes-type sesquiterpenoids 1¿C27..mol]

figure3.mol
  ChemDraw08262211442D

496504  0  0  1  0  0  0  0  0999 V2000
    3.1365   17.7989    0.0000 C   0  0  0  0  0  0  0  0  0  0  0  0
    4.5622   17.7989    0.0000 C   0  0  0  0  0  0  0  0  0  0  0  0
    5.9689   17.7989    0.0000 C   0  0  0  0  0  0  0  0  0  0  0  0
    2.4457   17.3782    0.0000 C   0  0  0  0  0  0  0  0  0  0  0  0
    6.6785   17.3782    0.0000 C   0  0  0  0  0  0  0  0  0  0  0  0
    3.8525   17.3593    0.0000 C   0  0  0  0  0  0  0  0  0  0  0  0
    5.2341   17.3782    0.0000 C   0  0  0  0  0  0  0  0  0  0  0  0
    2.4457   16.5680    0.0000 C   0  0  0  0  0  0  0  0  0  0  0  0
    3.8525   16.5491    0.0000 C   0  0  0  0  0  0  0  0  0  0  0  0
    3.1365   16.1535    0.0000 C   0  0  0  0  0  0  0  0  0  0  0  0
    1.5540   17.8052    0.0000 Br  0  0  0  0  0  0  0  0  0  0  0  0
    2.0313   15.7704    0.0000 Cl  0  0  0  0  0  0  0  0  0  0  0  0
    7.3930   17.7907    0.0000 C   0  0  0  0  0  0  0  0  0  0  0  0
    8.1075   17.3782    0.0000 C   0  0  0  0  0  0  0  0  0  0  0  0
    1.6488   16.7815    0.0000 C   0  0  0  0  0  0  0  0  0  0  0  0
    4.5622   18.6239    0.0000 C   0  0  0  0  0  0  0  0  0  0  0  0
    7.3930   18.6157    0.0000 C   0  0  0  0  0  0  0  0  0  0  0  0
   15.3915   13.3638    0.0000 C   0  0  0  0  0  0  0  0  0  0  0  0
   13.0891   13.2039    0.0000 C   0  0  0  0  0  0  0  0  0  0  0  0
   14.5921   13.1655    0.0000 C   0  0  0  0  0  0  0  0  0  0  0  0
   15.7944   12.6219    0.0000 C   0  0  0  0  0  0  0  0  0  0  0  0
   11.6629   12.3597    0.0000 C   0  0  0  0  0  0  0  0  0  0  0  0
   13.0891   12.3405    0.0000 C   0  0  0  0  0  0  0  0  0  0  0  0
   14.5089   12.3597    0.0000 C   0  0  0  0  0  0  0  0  0  0  0  0
   10.9466   11.9632    0.0000 C   0  0  0  0  0  0  0  0  0  0  0  0
   12.3664   11.9632    0.0000 C   0  0  0  0  0  0  0  0  0  0  0  0
   13.8118   11.9632    0.0000 C   0  0  0  0  0  0  0  0  0  0  0  0
   10.9466   11.1382    0.0000 C   0  0  0  0  0  0  0  0  0  0  0  0
   12.3856   11.1382    0.0000 C   0  0  0  0  0  0  0  0  0  0  0  0
   11.6629   10.7224    0.0000 C   0  0  0  0  0  0  0  0  0  0  0  0
   13.9397   13.0568    0.0000 H   0  0  0  0  0  0  0  0  0  0  0  0
   12.3345   12.8009    0.0000 H   0  0  0  0  0  0  0  0  0  0  0  0
   16.5938   12.5708    0.0000 O   0  0  0  0  0  0  0  0  0  0  0  0
   15.2444   12.0527    0.0000 O   0  0  0  0  0  0  0  0  0  0  0  0
   13.3385   11.2213    0.0000 O   0  0  0  0  0  0  0  0  0  0  0  0
   15.7009   14.0095    0.0000 C   0  0  0  0  0  0  0  0  0  0  0  0
   10.2317   10.7265    0.0000 C   0  0  0  0  0  0  0  0  0  0  0  0
  -11.4736    7.2654    0.0000 C   0  0  0  0  0  0  0  0  0  0  0  0
  -11.8148    6.5644    0.0000 C   0  0  0  0  0  0  0  0  0  0  0  0
  -14.1290    6.4030    0.0000 C   0  0  0  0  0  0  0  0  0  0  0  0
  -12.6213    6.3844    0.0000 C   0  0  0  0  0  0  0  0  0  0  0  0
  -11.3929    5.8198    0.0000 C   0  0  0  0  0  0  0  0  0  0  0  0
  -12.7020    5.5779    0.0000 C   0  0  0  0  0  0  0  0  0  0  0  0
  -15.5373    5.5779    0.0000 C   0  0  0  0  0  0  0  0  0  0  0  0
  -14.1290    5.5592    0.0000 C   0  0  0  0  0  0  0  0  0  0  0  0
  -16.2632    5.1560    0.0000 C   0  0  0  0  0  0  0  0  0  0  0  0
  -14.8363    5.1560    0.0000 C   0  0  0  0  0  0  0  0  0  0  0  0
  -13.4093    5.1560    0.0000 C   0  0  0  0  0  0  0  0  0  0  0  0
  -16.2632    4.3308    0.0000 C   0  0  0  0  0  0  0  0  0  0  0  0
  -14.8363    4.3308    0.0000 C   0  0  0  0  0  0  0  0  0  0  0  0
  -15.5559    3.9090    0.0000 C   0  0  0  0  0  0  0  0  0  0  0  0
  -13.2356    6.2045    0.0000 H   0  0  0  0  0  0  0  0  0  0  0  0
  -14.8735    5.9936    0.0000 H   0  0  0  0  0  0  0  0  0  0  0  0
  -10.6236    5.7764    0.0000 O   0  0  0  0  0  0  0  0  0  0  0  0
  -11.9885    5.2676    0.0000 O   0  0  0  0  0  0  0  0  0  0  0  0
  -13.8560    4.4424    0.0000 O   0  0  0  0  0  0  0  0  0  0  0  0
  -16.9806    3.9233    0.0000 C   0  0  0  0  0  0  0  0  0  0  0  0
    4.5623    7.2805    0.0000 C   0  0  0  0  0  0  0  0  0  0  0  0
    5.7915    6.7151    0.0000 C   0  0  0  0  0  0  0  0  0  0  0  0
    1.6493    6.4447    0.0000 C   0  0  0  0  0  0  0  0  0  0  0  0
    3.0444    6.4447    0.0000 C   0  0  0  0  0  0  0  0  0  0  0  0
    4.4764    6.4447    0.0000 C   0  0  0  0  0  0  0  0  0  0  0  0
    5.2691    6.1127    0.0000 C   0  0  0  0  0  0  0  0  0  0  0  0
    0.9180    6.0514    0.0000 C   0  0  0  0  0  0  0  0  0  0  0  0
    2.3560    6.0514    0.0000 C   0  0  0  0  0  0  0  0  0  0  0  0
    3.7511    6.0514    0.0000 C   0  0  0  0  0  0  0  0  0  0  0  0
    3.0444    5.6334    0.0000 C   0  0  0  0  0  0  0  0  0  0  0  0
    0.9180    5.2401    0.0000 C   0  0  0  0  0  0  0  0  0  0  0  0
    2.3745    5.2585    0.0000 C   0  0  0  0  0  0  0  0  0  0  0  0
    1.6493    4.8222    0.0000 C   0  0  0  0  0  0  0  0  0  0  0  0
    5.3306    7.4525    0.0000 O   0  0  0  0  0  0  0  0  0  0  0  0
    2.2824    6.8933    0.0000 H   0  0  0  0  0  0  0  0  0  0  0  0
    1.6552    7.2696    0.0000 C   0  0  0  0  0  0  0  0  0  0  0  0
    3.0444    4.8345    0.0000 C   0  0  0  0  0  0  0  0  0  0  0  0
    3.7725    5.2162    0.0000 O   0  0  0  0  0  0  0  0  0  0  0  0
    3.0109    4.0130    0.0000 O   0  0  0  0  0  0  0  0  0  0  0  0
   10.8223    7.0375    0.0000 C   0  0  0  0  0  0  0  0  0  0  0  0
   13.7599    7.0375    0.0000 C   0  0  0  0  0  0  0  0  0  0  0  0
   15.0413    6.4187    0.0000 C   0  0  0  0  0  0  0  0  0  0  0  0
   10.8223    6.2125    0.0000 C   0  0  0  0  0  0  0  0  0  0  0  0
   12.2536    6.2125    0.0000 C   0  0  0  0  0  0  0  0  0  0  0  0
   13.6599    6.2125    0.0000 C   0  0  0  0  0  0  0  0  0  0  0  0
   14.4225    5.8749    0.0000 C   0  0  0  0  0  0  0  0  0  0  0  0
   11.5472    5.8125    0.0000 C   0  0  0  0  0  0  0  0  0  0  0  0
   10.1222    5.8125    0.0000 C   0  0  0  0  0  0  0  0  0  0  0  0
   12.9536    5.7938    0.0000 C   0  0  0  0  0  0  0  0  0  0  0  0
   12.2286    5.3937    0.0000 C   0  0  0  0  0  0  0  0  0  0  0  0
   10.1222    4.9874    0.0000 C   0  0  0  0  0  0  0  0  0  0  0  0
   11.5472    5.0124    0.0000 C   0  0  0  0  0  0  0  0  0  0  0  0
   10.8472    4.5874    0.0000 C   0  0  0  0  0  0  0  0  0  0  0  0
   14.6850    7.2188    0.0000 O   0  0  0  0  0  0  0  0  0  0  0  0
   11.5098    6.6501    0.0000 H   0  0  0  0  0  0  0  0  0  0  0  0
   15.9163    6.1375    0.0000 O   0  0  0  0  0  0  0  0  0  0  0  0
   12.2286    4.5998    0.0000 C   0  0  0  0  0  0  0  0  0  0  0  0
   12.9490    4.9960    0.0000 O   0  0  0  0  0  0  0  0  0  0  0  0
   -1.6432    0.3612    0.0000 C   0  0  0  0  0  0  0  0  0  0  0  0
   -4.8682    0.2796    0.0000 C   0  0  0  0  0  0  0  0  0  0  0  0
   -5.5898   -0.1470    0.0000 C   0  0  0  0  0  0  0  0  0  0  0  0
   -4.1781   -0.1470    0.0000 C   0  0  0  0  0  0  0  0  0  0  0  0
   -1.5616   -0.4984    0.0000 C   0  0  0  0  0  0  0  0  0  0  0  0
   -0.8463   -0.8812    0.0000 C   0  0  0  0  0  0  0  0  0  0  0  0
   -5.5898   -0.9627    0.0000 C   0  0  0  0  0  0  0  0  0  0  0  0
   -4.1781   -0.9439    0.0000 C   0  0  0  0  0  0  0  0  0  0  0  0
   -2.2141   -0.9627    0.0000 C   0  0  0  0  0  0  0  0  0  0  0  0
   -4.8682   -1.3768    0.0000 C   0  0  0  0  0  0  0  0  0  0  0  0
   -3.4628   -1.3517    0.0000 C   0  0  0  0  0  0  0  0  0  0  0  0
   -4.2157   -1.7847    0.0000 C   0  0  0  0  0  0  0  0  0  0  0  0
   -2.1953   -1.7847    0.0000 C   0  0  0  0  0  0  0  0  0  0  0  0
   -2.9922   -2.0294    0.0000 C   0  0  0  0  0  0  0  0  0  0  0  0
   -3.0110   -0.7117    0.0000 O   0  0  0  0  0  0  0  0  0  0  0  0
   -4.8682   -2.2018    0.0000 O   0  0  0  0  0  0  0  0  0  0  0  0
   -6.3064    0.2618    0.0000 C   0  0  0  0  0  0  0  0  0  0  0  0
   -7.0187   -0.1544    0.0000 O   0  0  0  0  0  0  0  0  0  0  0  0
   -6.3106    1.0868    0.0000 O   0  0  0  0  0  0  0  0  0  0  0  0
    3.9722    0.2859    0.0000 C   0  0  0  0  0  0  0  0  0  0  0  0
    3.2698   -0.1468    0.0000 C   0  0  0  0  0  0  0  0  0  0  0  0
    4.6746   -0.1468    0.0000 C   0  0  0  0  0  0  0  0  0  0  0  0
    6.5311   -0.4353    0.0000 C   0  0  0  0  0  0  0  0  0  0  0  0
    3.2698   -0.9622    0.0000 C   0  0  0  0  0  0  0  0  0  0  0  0
    4.6746   -0.9433    0.0000 C   0  0  0  0  0  0  0  0  0  0  0  0
    7.1770   -0.9433    0.0000 C   0  0  0  0  0  0  0  0  0  0  0  0
    3.9722   -1.3949    0.0000 C   0  0  0  0  0  0  0  0  0  0  0  0
    5.3583   -1.3572    0.0000 C   0  0  0  0  0  0  0  0  0  0  0  0
    7.1958   -1.7838    0.0000 C   0  0  0  0  0  0  0  0  0  0  0  0
    5.7095   -2.0973    0.0000 C   0  0  0  0  0  0  0  0  0  0  0  0
    6.5311   -2.2917    0.0000 C   0  0  0  0  0  0  0  0  0  0  0  0
    5.7032   -0.6360    0.0000 O   0  0  0  0  0  0  0  0  0  0  0  0
    7.9150   -0.5746    0.0000 C   0  0  0  0  0  0  0  0  0  0  0  0
    4.7461   -1.9103    0.0000 C   0  0  0  0  0  0  0  0  0  0  0  0
    3.9801   -2.2198    0.0000 O   0  0  0  0  0  0  0  0  0  0  0  0
    2.5495    0.2555    0.0000 C   0  0  0  0  0  0  0  0  0  0  0  0
    1.8410   -0.1672    0.0000 O   0  0  0  0  0  0  0  0  0  0  0  0
    2.5378    1.0804    0.0000 O   0  0  0  0  0  0  0  0  0  0  0  0
   14.9440    1.4957    0.0000 C   0  0  0  0  0  0  0  0  0  0  0  0
   15.6303    1.1116    0.0000 C   0  0  0  0  0  0  0  0  0  0  0  0
   12.8473    0.2868    0.0000 C   0  0  0  0  0  0  0  0  0  0  0  0
   15.6492    0.2868    0.0000 C   0  0  0  0  0  0  0  0  0  0  0  0
   12.1421   -0.1288    0.0000 C   0  0  0  0  0  0  0  0  0  0  0  0
   13.5525   -0.1099    0.0000 C   0  0  0  0  0  0  0  0  0  0  0  0
   14.9251   -0.1099    0.0000 C   0  0  0  0  0  0  0  0  0  0  0  0
   12.1232   -0.9348    0.0000 C   0  0  0  0  0  0  0  0  0  0  0  0
   13.5336   -0.9348    0.0000 C   0  0  0  0  0  0  0  0  0  0  0  0
   14.9440   -0.9348    0.0000 C   0  0  0  0  0  0  0  0  0  0  0  0
   12.8284   -1.3566    0.0000 C   0  0  0  0  0  0  0  0  0  0  0  0
   14.2200   -1.3377    0.0000 C   0  0  0  0  0  0  0  0  0  0  0  0
   12.8285   -2.1816    0.0000 O   0  0  0  0  0  0  0  0  0  0  0  0
   14.2105   -2.1627    0.0000 C   0  0  0  0  0  0  0  0  0  0  0  0
   14.2017    1.0789    0.0000 O   0  0  0  0  0  0  0  0  0  0  0  0
   16.3448    1.5241    0.0000 C   0  0  0  0  0  0  0  0  0  0  0  0
   11.4306    0.2888    0.0000 C   0  0  0  0  0  0  0  0  0  0  0  0
   10.7132   -0.1185    0.0000 O   0  0  0  0  0  0  0  0  0  0  0  0
   11.4366    1.1138    0.0000 O   0  0  0  0  0  0  0  0  0  0  0  0
  -14.0587   -6.9557    0.0000 C   0  0  0  0  0  0  0  0  0  0  0  0
  -11.2219   -6.9557    0.0000 C   0  0  0  0  0  0  0  0  0  0  0  0
   -9.8160   -6.9557    0.0000 C   0  0  0  0  0  0  0  0  0  0  0  0
  -14.7522   -7.3718    0.0000 C   0  0  0  0  0  0  0  0  0  0  0  0
  -13.3464   -7.3718    0.0000 C   0  0  0  0  0  0  0  0  0  0  0  0
  -10.5095   -7.3718    0.0000 C   0  0  0  0  0  0  0  0  0  0  0  0
  -14.7774   -8.2040    0.0000 C   0  0  0  0  0  0  0  0  0  0  0  0
  -11.9342   -8.1851    0.0000 C   0  0  0  0  0  0  0  0  0  0  0  0
  -13.3464   -8.2040    0.0000 C   0  0  0  0  0  0  0  0  0  0  0  0
  -10.5095   -8.2040    0.0000 C   0  0  0  0  0  0  0  0  0  0  0  0
  -14.0587   -8.6200    0.0000 C   0  0  0  0  0  0  0  0  0  0  0  0
  -12.6340   -8.6200    0.0000 C   0  0  0  0  0  0  0  0  0  0  0  0
  -11.2219   -8.6011    0.0000 C   0  0  0  0  0  0  0  0  0  0  0  0
  -12.6529   -9.4332    0.0000 C   0  0  0  0  0  0  0  0  0  0  0  0
  -14.0571   -9.4450    0.0000 O   0  0  0  0  0  0  0  0  0  0  0  0
  -11.2219   -6.1307    0.0000 O   0  0  0  0  0  0  0  0  0  0  0  0
  -15.4639   -6.9545    0.0000 C   0  0  0  0  0  0  0  0  0  0  0  0
  -16.1811   -7.3621    0.0000 O   0  0  0  0  0  0  0  0  0  0  0  0
  -15.4583   -6.1295    0.0000 O   0  0  0  0  0  0  0  0  0  0  0  0
   -4.5511   -6.9889    0.0000 C   0  0  0  0  0  0  0  0  0  0  0  0
   -1.7511   -6.9701    0.0000 C   0  0  0  0  0  0  0  0  0  0  0  0
   -0.3198   -6.9889    0.0000 C   0  0  0  0  0  0  0  0  0  0  0  0
   -5.2761   -7.4014    0.0000 C   0  0  0  0  0  0  0  0  0  0  0  0
   -3.8636   -7.3826    0.0000 C   0  0  0  0  0  0  0  0  0  0  0  0
   -1.0448   -7.3826    0.0000 C   0  0  0  0  0  0  0  0  0  0  0  0
   -5.2761   -8.2013    0.0000 C   0  0  0  0  0  0  0  0  0  0  0  0
   -3.8448   -8.2013    0.0000 C   0  0  0  0  0  0  0  0  0  0  0  0
   -2.4323   -8.2013    0.0000 C   0  0  0  0  0  0  0  0  0  0  0  0
   -1.0260   -8.2201    0.0000 C   0  0  0  0  0  0  0  0  0  0  0  0
   -4.5699   -8.6326    0.0000 C   0  0  0  0  0  0  0  0  0  0  0  0
   -3.1386   -8.6326    0.0000 C   0  0  0  0  0  0  0  0  0  0  0  0
   -1.7323   -8.6326    0.0000 C   0  0  0  0  0  0  0  0  0  0  0  0
   -3.1574   -9.4576    0.0000 C   0  0  0  0  0  0  0  0  0  0  0  0
   -0.8573   -6.5889    0.0000 O   0  0  0  0  0  0  0  0  0  0  0  0
   -4.5747   -9.4576    0.0000 O   0  0  0  0  0  0  0  0  0  0  0  0
   -5.9893   -6.9866    0.0000 C   0  0  0  0  0  0  0  0  0  0  0  0
   -6.7051   -7.3969    0.0000 O   0  0  0  0  0  0  0  0  0  0  0  0
   -5.9867   -6.1616    0.0000 O   0  0  0  0  0  0  0  0  0  0  0  0
    3.8161   -7.1327    0.0000 C   0  0  0  0  0  0  0  0  0  0  0  0
    6.6413   -7.1327    0.0000 C   0  0  0  0  0  0  0  0  0  0  0  0
    8.0538   -7.1138    0.0000 C   0  0  0  0  0  0  0  0  0  0  0  0
    7.3475   -7.5300    0.0000 C   0  0  0  0  0  0  0  0  0  0  0  0
    3.0846   -7.5488    0.0000 C   0  0  0  0  0  0  0  0  0  0  0  0
    4.5224   -7.5488    0.0000 C   0  0  0  0  0  0  0  0  0  0  0  0
    4.5224   -8.3750    0.0000 C   0  0  0  0  0  0  0  0  0  0  0  0
    5.9350   -8.3561    0.0000 C   0  0  0  0  0  0  0  0  0  0  0  0
    3.1036   -8.3750    0.0000 C   0  0  0  0  0  0  0  0  0  0  0  0
    7.3475   -8.3750    0.0000 C   0  0  0  0  0  0  0  0  0  0  0  0
    3.8161   -8.7849    0.0000 C   0  0  0  0  0  0  0  0  0  0  0  0
    5.2098   -8.7660    0.0000 C   0  0  0  0  0  0  0  0  0  0  0  0
    6.6224   -8.7849    0.0000 C   0  0  0  0  0  0  0  0  0  0  0  0
    4.8125   -9.5101    0.0000 C   0  0  0  0  0  0  0  0  0  0  0  0
    5.8088   -9.5037    0.0000 O   0  0  0  0  0  0  0  0  0  0  0  0
    3.8176   -9.6099    0.0000 O   0  0  0  0  0  0  0  0  0  0  0  0
    7.3392   -6.7050    0.0000 O   0  0  0  0  0  0  0  0  0  0  0  0
    2.3668   -7.1423    0.0000 C   0  0  0  0  0  0  0  0  0  0  0  0
    1.6557   -7.5607    0.0000 O   0  0  0  0  0  0  0  0  0  0  0  0
    2.3599   -6.3173    0.0000 O   0  0  0  0  0  0  0  0  0  0  0  0
   15.2654   -5.9219    0.0000 C   0  0  0  0  0  0  0  0  0  0  0  0
   15.9868   -6.3333    0.0000 C   0  0  0  0  0  0  0  0  0  0  0  0
   13.1896   -7.1497    0.0000 C   0  0  0  0  0  0  0  0  0  0  0  0
   15.9868   -7.1497    0.0000 C   0  0  0  0  0  0  0  0  0  0  0  0
   12.4682   -7.5547    0.0000 C   0  0  0  0  0  0  0  0  0  0  0  0
   13.8857   -7.5547    0.0000 C   0  0  0  0  0  0  0  0  0  0  0  0
   15.2844   -7.5547    0.0000 C   0  0  0  0  0  0  0  0  0  0  0  0
   13.8857   -8.3711    0.0000 C   0  0  0  0  0  0  0  0  0  0  0  0
   12.4682   -8.3711    0.0000 C   0  0  0  0  0  0  0  0  0  0  0  0
   15.2844   -8.3901    0.0000 C   0  0  0  0  0  0  0  0  0  0  0  0
   13.1706   -8.7825    0.0000 C   0  0  0  0  0  0  0  0  0  0  0  0
   14.5693   -8.7635    0.0000 C   0  0  0  0  0  0  0  0  0  0  0  0
   14.1579   -9.5039    0.0000 C   0  0  0  0  0  0  0  0  0  0  0  0
   16.8412   -7.5673    0.0000 O   0  0  0  0  0  0  0  0  0  0  0  0
   15.1578   -9.4912    0.0000 O   0  0  0  0  0  0  0  0  0  0  0  0
   13.1674   -9.6075    0.0000 O   0  0  0  0  0  0  0  0  0  0  0  0
   16.7002   -5.9188    0.0000 C   0  0  0  0  0  0  0  0  0  0  0  0
   11.7562   -7.1379    0.0000 C   0  0  0  0  0  0  0  0  0  0  0  0
   11.0392   -7.5461    0.0000 O   0  0  0  0  0  0  0  0  0  0  0  0
   11.7612   -6.3129    0.0000 O   0  0  0  0  0  0  0  0  0  0  0  0
   -2.9656   13.1809    0.0000 C   0  0  0  0  0  0  0  0  0  0  0  0
   -5.7832   13.1809    0.0000 C   0  0  0  0  0  0  0  0  0  0  0  0
   -7.1824   12.3620    0.0000 C   0  0  0  0  0  0  0  0  0  0  0  0
   -5.7639   12.3427    0.0000 C   0  0  0  0  0  0  0  0  0  0  0  0
   -4.3647   12.3620    0.0000 C   0  0  0  0  0  0  0  0  0  0  0  0
   -2.9656   12.3620    0.0000 C   0  0  0  0  0  0  0  0  0  0  0  0
   -7.8852   11.9494    0.0000 C   0  0  0  0  0  0  0  0  0  0  0  0
   -6.4861   11.9494    0.0000 C   0  0  0  0  0  0  0  0  0  0  0  0
   -5.0869   11.9494    0.0000 C   0  0  0  0  0  0  0  0  0  0  0  0
   -3.6620   11.9494    0.0000 C   0  0  0  0  0  0  0  0  0  0  0  0
   -7.8852   11.1370    0.0000 C   0  0  0  0  0  0  0  0  0  0  0  0
   -6.4473   11.1563    0.0000 C   0  0  0  0  0  0  0  0  0  0  0  0
   -7.1824   10.7050    0.0000 C   0  0  0  0  0  0  0  0  0  0  0  0
   -6.5312   12.7876    0.0000 H   0  0  0  0  0  0  0  0  0  0  0  0
   -4.3598   13.1870    0.0000 O   0  0  0  0  0  0  0  0  0  0  0  0
   -5.0899   11.1244    0.0000 O   0  0  0  0  0  0  0  0  0  0  0  0
   -8.6511   10.7344    0.0000 C   0  0  0  0  0  0  0  0  0  0  0  0
   -2.2511   11.9495    0.0000 C   0  0  0  0  0  0  0  0  0  0  0  0
   -1.5391   12.3606    0.0000 O   0  0  0  0  0  0  0  0  0  0  0  0
   -2.2511   11.1274    0.0000 O   0  0  0  0  0  0  0  0  0  0  0  0
  -12.4814  -13.9085    0.0000 C   0  0  0  0  0  0  0  0  0  0  0  0
  -13.8847  -14.7374    0.0000 C   0  0  0  0  0  0  0  0  0  0  0  0
  -12.4618  -14.7374    0.0000 C   0  0  0  0  0  0  0  0  0  0  0  0
  -11.0389  -14.7374    0.0000 C   0  0  0  0  0  0  0  0  0  0  0  0
  -11.7700  -15.1355    0.0000 C   0  0  0  0  0  0  0  0  0  0  0  0
  -14.5764  -15.1551    0.0000 C   0  0  0  0  0  0  0  0  0  0  0  0
  -13.1732  -15.1551    0.0000 C   0  0  0  0  0  0  0  0  0  0  0  0
  -14.5764  -15.9644    0.0000 C   0  0  0  0  0  0  0  0  0  0  0  0
  -13.1732  -15.9448    0.0000 C   0  0  0  0  0  0  0  0  0  0  0  0
  -13.8847  -16.3626    0.0000 C   0  0  0  0  0  0  0  0  0  0  0  0
  -11.7895  -15.9383    0.0000 O   0  0  0  0  0  0  0  0  0  0  0  0
  -13.8898  -13.9124    0.0000 O   0  0  0  0  0  0  0  0  0  0  0  0
  -10.3410  -15.1355    0.0000 C   0  0  0  0  0  0  0  0  0  0  0  0
   -9.6265  -14.7230    0.0000 C   0  0  0  0  0  0  0  0  0  0  0  0
   -8.9121  -15.1355    0.0000 C   0  0  0  0  0  0  0  0  0  0  0  0
   -9.6265  -13.8980    0.0000 C   0  0  0  0  0  0  0  0  0  0  0  0
  -15.2906  -16.3774    0.0000 C   0  0  0  0  0  0  0  0  0  0  0  0
  -15.2901  -17.1995    0.0000 O   0  0  0  0  0  0  0  0  0  0  0  0
  -16.0029  -15.9668    0.0000 O   0  0  0  0  0  0  0  0  0  0  0  0
   -5.1062  -13.5517    0.0000 C   0  0  0  0  0  0  0  0  0  0  0  0
   -4.3816  -13.9827    0.0000 C   0  0  0  0  0  0  0  0  0  0  0  0
   -2.9450  -13.9827    0.0000 C   0  0  0  0  0  0  0  0  0  0  0  0
   -5.0812  -14.3950    0.0000 C   0  0  0  0  0  0  0  0  0  0  0  0
   -3.6633  -14.3950    0.0000 C   0  0  0  0  0  0  0  0  0  0  0  0
   -2.2453  -14.3950    0.0000 C   0  0  0  0  0  0  0  0  0  0  0  0
   -5.1062  -15.2195    0.0000 C   0  0  0  0  0  0  0  0  0  0  0  0
   -3.6633  -15.2382    0.0000 C   0  0  0  0  0  0  0  0  0  0  0  0
   -2.2453  -15.2195    0.0000 C   0  0  0  0  0  0  0  0  0  0  0  0
   -4.4065  -15.6317    0.0000 C   0  0  0  0  0  0  0  0  0  0  0  0
   -2.9450  -15.6504    0.0000 C   0  0  0  0  0  0  0  0  0  0  0  0
   -4.4065  -16.4500    0.0000 C   0  0  0  0  0  0  0  0  0  0  0  0
   -5.1062  -16.8872    0.0000 C   0  0  0  0  0  0  0  0  0  0  0  0
   -3.6633  -16.8872    0.0000 C   0  0  0  0  0  0  0  0  0  0  0  0
   -3.5633  -13.5392    0.0000 O   0  0  0  0  0  0  0  0  0  0  0  0
   -1.5309  -15.6320    0.0000 C   0  0  0  0  0  0  0  0  0  0  0  0
   -3.7594    6.9063    0.0000 C   0  0  0  0  0  0  0  0  0  0  0  0
   -2.5302    6.3409    0.0000 C   0  0  0  0  0  0  0  0  0  0  0  0
   -6.6725    6.0705    0.0000 C   0  0  0  0  0  0  0  0  0  0  0  0
   -5.2774    6.0705    0.0000 C   0  0  0  0  0  0  0  0  0  0  0  0
   -3.8454    6.0705    0.0000 C   0  0  0  0  0  0  0  0  0  0  0  0
   -3.0526    5.7386    0.0000 C   0  0  0  0  0  0  0  0  0  0  0  0
   -7.4038    5.6772    0.0000 C   0  0  0  0  0  0  0  0  0  0  0  0
   -5.9657    5.6772    0.0000 C   0  0  0  0  0  0  0  0  0  0  0  0
   -4.5706    5.6772    0.0000 C   0  0  0  0  0  0  0  0  0  0  0  0
   -5.2774    5.2592    0.0000 C   0  0  0  0  0  0  0  0  0  0  0  0
   -7.4038    4.8659    0.0000 C   0  0  0  0  0  0  0  0  0  0  0  0
   -5.9473    4.8843    0.0000 C   0  0  0  0  0  0  0  0  0  0  0  0
   -6.6725    4.4480    0.0000 C   0  0  0  0  0  0  0  0  0  0  0  0
   -2.9912    7.0783    0.0000 O   0  0  0  0  0  0  0  0  0  0  0  0
   -6.0394    6.5191    0.0000 H   0  0  0  0  0  0  0  0  0  0  0  0
   -6.6725    6.8955    0.0000 C   0  0  0  0  0  0  0  0  0  0  0  0
   -5.2774    4.4603    0.0000 C   0  0  0  0  0  0  0  0  0  0  0  0
   -4.5492    4.8420    0.0000 O   0  0  0  0  0  0  0  0  0  0  0  0
    2.4848  -13.5136    0.0000 C   0  0  0  0  0  0  0  0  0  0  0  0
    5.2934  -13.5319    0.0000 C   0  0  0  0  0  0  0  0  0  0  0  0
    2.4848  -14.3640    0.0000 C   0  0  0  0  0  0  0  0  0  0  0  0
    3.9288  -14.3640    0.0000 C   0  0  0  0  0  0  0  0  0  0  0  0
    5.3301  -14.3640    0.0000 C   0  0  0  0  0  0  0  0  0  0  0  0
    6.7558  -14.3640    0.0000 C   0  0  0  0  0  0  0  0  0  0  0  0
    1.7505  -14.7985    0.0000 C   0  0  0  0  0  0  0  0  0  0  0  0
    3.1946  -14.7802    0.0000 C   0  0  0  0  0  0  0  0  0  0  0  0
    4.6387  -14.7985    0.0000 C   0  0  0  0  0  0  0  0  0  0  0  0
    6.0215  -14.7802    0.0000 C   0  0  0  0  0  0  0  0  0  0  0  0
    7.4472  -14.7802    0.0000 C   0  0  0  0  0  0  0  0  0  0  0  0
    6.0215  -15.5939    0.0000 C   0  0  0  0  0  0  0  0  0  0  0  0
    7.4472  -15.6123    0.0000 C   0  0  0  0  0  0  0  0  0  0  0  0
    6.7374  -16.0039    0.0000 C   0  0  0  0  0  0  0  0  0  0  0  0
    8.1203  -15.9856    0.0000 C   0  0  0  0  0  0  0  0  0  0  0  0
    7.6186  -16.4322    0.0000 O   0  0  0  0  0  0  0  0  0  0  0  0
    6.7374  -16.8289    0.0000 O   0  0  0  0  0  0  0  0  0  0  0  0
    3.9288  -13.5390    0.0000 O   0  0  0  0  0  0  0  0  0  0  0  0
   11.3248  -13.7106    0.0000 C   0  0  0  0  0  0  0  0  0  0  0  0
   14.1838  -13.7293    0.0000 C   0  0  0  0  0  0  0  0  0  0  0  0
   11.3248  -14.5621    0.0000 C   0  0  0  0  0  0  0  0  0  0  0  0
   12.7667  -14.5621    0.0000 C   0  0  0  0  0  0  0  0  0  0  0  0
   14.2024  -14.5808    0.0000 C   0  0  0  0  0  0  0  0  0  0  0  0
   15.6071  -14.5808    0.0000 C   0  0  0  0  0  0  0  0  0  0  0  0
   12.0582  -14.9848    0.0000 C   0  0  0  0  0  0  0  0  0  0  0  0
   13.4939  -14.9848    0.0000 C   0  0  0  0  0  0  0  0  0  0  0  0
   14.9172  -14.9662    0.0000 C   0  0  0  0  0  0  0  0  0  0  0  0
   16.3156  -14.9848    0.0000 C   0  0  0  0  0  0  0  0  0  0  0  0
   10.6163  -15.0097    0.0000 C   0  0  0  0  0  0  0  0  0  0  0  0
   16.3156  -15.8176    0.0000 C   0  0  0  0  0  0  0  0  0  0  0  0
   14.8923  -15.8176    0.0000 C   0  0  0  0  0  0  0  0  0  0  0  0
   16.9806  -16.2216    0.0000 C   0  0  0  0  0  0  0  0  0  0  0  0
   15.6071  -16.2216    0.0000 C   0  0  0  0  0  0  0  0  0  0  0  0
   16.4834  -16.6504    0.0000 O   0  0  0  0  0  0  0  0  0  0  0  0
   15.6087  -17.0466    0.0000 O   0  0  0  0  0  0  0  0  0  0  0  0
   14.9172  -14.1412    0.0000 O   0  0  0  0  0  0  0  0  0  0  0  0
   12.7667  -13.7371    0.0000 O   0  0  0  0  0  0  0  0  0  0  0  0
    0.4730   23.8526    0.0000 C   0  0  0  0  0  0  0  0  0  0  0  0
   -0.2415   23.4401    0.0000 C   0  0  0  0  0  0  0  0  0  0  0  0
   -0.2415   22.6151    0.0000 C   0  0  0  0  0  0  0  0  0  0  0  0
    0.4730   22.2026    0.0000 C   0  0  0  0  0  0  0  0  0  0  0  0
    1.1874   22.6151    0.0000 C   0  0  0  0  0  0  0  0  0  0  0  0
    1.1874   23.4401    0.0000 C   0  0  0  0  0  0  0  0  0  0  0  0
   -0.9560   23.8526    0.0000 C   0  0  0  0  0  0  0  0  0  0  0  0
   -1.6705   23.4401    0.0000 C   0  0  0  0  0  0  0  0  0  0  0  0
   -1.6705   22.6151    0.0000 C   0  0  0  0  0  0  0  0  0  0  0  0
   -0.9560   22.2026    0.0000 C   0  0  0  0  0  0  0  0  0  0  0  0
   -0.9560   24.6776    0.0000 C   0  0  0  0  0  0  0  0  0  0  0  0
   -0.9560   21.3776    0.0000 C   0  0  0  0  0  0  0  0  0  0  0  0
   -1.6705   20.9651    0.0000 C   0  0  0  0  0  0  0  0  0  0  0  0
   -0.2415   20.9651    0.0000 C   0  0  0  0  0  0  0  0  0  0  0  0
    1.9019   22.2026    0.0000 C   0  0  0  0  0  0  0  0  0  0  0  0
    6.5554   13.2878    0.0000 C   0  0  0  0  0  0  0  0  0  0  0  0
    2.3386   12.4690    0.0000 C   0  0  0  0  0  0  0  0  0  0  0  0
    3.7571   12.4496    0.0000 C   0  0  0  0  0  0  0  0  0  0  0  0
    5.1562   12.4690    0.0000 C   0  0  0  0  0  0  0  0  0  0  0  0
    6.5554   12.4690    0.0000 C   0  0  0  0  0  0  0  0  0  0  0  0
    1.6357   12.0563    0.0000 C   0  0  0  0  0  0  0  0  0  0  0  0
    3.0349   12.0563    0.0000 C   0  0  0  0  0  0  0  0  0  0  0  0
    4.4340   12.0563    0.0000 C   0  0  0  0  0  0  0  0  0  0  0  0
    5.8590   12.0563    0.0000 C   0  0  0  0  0  0  0  0  0  0  0  0
    1.6357   11.2439    0.0000 C   0  0  0  0  0  0  0  0  0  0  0  0
    3.0736   11.2632    0.0000 C   0  0  0  0  0  0  0  0  0  0  0  0
    2.3386   10.8119    0.0000 C   0  0  0  0  0  0  0  0  0  0  0  0
    4.4310   11.2313    0.0000 O   0  0  0  0  0  0  0  0  0  0  0  0
    0.9156   10.8413    0.0000 C   0  0  0  0  0  0  0  0  0  0  0  0
    3.5435   13.2465    0.0000 O   0  0  0  0  0  0  0  0  0  0  0  0
    4.3404   13.0330    0.0000 C   0  0  0  0  0  0  0  0  0  0  0  0
    3.0349   12.8813    0.0000 H   0  0  0  0  0  0  0  0  0  0  0  0
    7.2698   12.0565    0.0000 C   0  0  0  0  0  0  0  0  0  0  0  0
    7.9818   12.4675    0.0000 O   0  0  0  0  0  0  0  0  0  0  0  0
    7.2698   11.2343    0.0000 O   0  0  0  0  0  0  0  0  0  0  0  0
  -15.7816    0.4086    0.0000 C   0  0  0  0  0  0  0  0  0  0  0  0
  -12.8439    0.4086    0.0000 C   0  0  0  0  0  0  0  0  0  0  0  0
  -11.5625   -0.2102    0.0000 C   0  0  0  0  0  0  0  0  0  0  0  0
  -15.7816   -0.4164    0.0000 C   0  0  0  0  0  0  0  0  0  0  0  0
  -14.3502   -0.4164    0.0000 C   0  0  0  0  0  0  0  0  0  0  0  0
  -12.9439   -0.4164    0.0000 C   0  0  0  0  0  0  0  0  0  0  0  0
  -12.1814   -0.7540    0.0000 C   0  0  0  0  0  0  0  0  0  0  0  0
  -15.0566   -0.8164    0.0000 C   0  0  0  0  0  0  0  0  0  0  0  0
  -16.4817   -0.8164    0.0000 C   0  0  0  0  0  0  0  0  0  0  0  0
  -13.6502   -0.8352    0.0000 C   0  0  0  0  0  0  0  0  0  0  0  0
  -14.3752   -1.2352    0.0000 C   0  0  0  0  0  0  0  0  0  0  0  0
  -16.4817   -1.6415    0.0000 C   0  0  0  0  0  0  0  0  0  0  0  0
  -15.0566   -1.6165    0.0000 C   0  0  0  0  0  0  0  0  0  0  0  0
  -15.7566   -2.0415    0.0000 C   0  0  0  0  0  0  0  0  0  0  0  0
  -11.9188    0.5899    0.0000 O   0  0  0  0  0  0  0  0  0  0  0  0
  -15.0940    0.0212    0.0000 H   0  0  0  0  0  0  0  0  0  0  0  0
  -10.6875   -0.4914    0.0000 O   0  0  0  0  0  0  0  0  0  0  0  0
  -14.3752   -2.0291    0.0000 C   0  0  0  0  0  0  0  0  0  0  0  0
  -14.2519  -22.1582    0.0000 C   0  0  0  0  0  0  0  0  0  0  0  0
  -11.3929  -22.1768    0.0000 C   0  0  0  0  0  0  0  0  0  0  0  0
  -14.2519  -23.0097    0.0000 C   0  0  0  0  0  0  0  0  0  0  0  0
  -12.8099  -23.0097    0.0000 C   0  0  0  0  0  0  0  0  0  0  0  0
  -11.3742  -23.0283    0.0000 C   0  0  0  0  0  0  0  0  0  0  0  0
   -9.9696  -23.0283    0.0000 C   0  0  0  0  0  0  0  0  0  0  0  0
  -13.5184  -23.4323    0.0000 C   0  0  0  0  0  0  0  0  0  0  0  0
  -12.0828  -23.4323    0.0000 C   0  0  0  0  0  0  0  0  0  0  0  0
  -10.6595  -23.4137    0.0000 C   0  0  0  0  0  0  0  0  0  0  0  0
   -9.2611  -23.4323    0.0000 C   0  0  0  0  0  0  0  0  0  0  0  0
  -14.9604  -23.4572    0.0000 C   0  0  0  0  0  0  0  0  0  0  0  0
   -9.2611  -24.2651    0.0000 C   0  0  0  0  0  0  0  0  0  0  0  0
  -10.6844  -24.2651    0.0000 C   0  0  0  0  0  0  0  0  0  0  0  0
   -9.9696  -24.6691    0.0000 C   0  0  0  0  0  0  0  0  0  0  0  0
  -12.8099  -22.1847    0.0000 O   0  0  0  0  0  0  0  0  0  0  0  0
   -8.0424  -24.6776    0.0000 C   0  0  0  0  0  0  0  0  0  0  0  0
  -14.8352  -22.4263    0.0000 O   0  0  0  0  0  0  0  0  0  0  0  0
  -10.6595  -22.5887    0.0000 H   0  0  0  0  0  0  0  0  0  0  0  0
   -5.3247  -21.9218    0.0000 C   0  0  0  0  0  0  0  0  0  0  0  0
   -2.4657  -21.9404    0.0000 C   0  0  0  0  0  0  0  0  0  0  0  0
   -5.3247  -22.7732    0.0000 C   0  0  0  0  0  0  0  0  0  0  0  0
   -3.8827  -22.7732    0.0000 C   0  0  0  0  0  0  0  0  0  0  0  0
   -2.4470  -22.7919    0.0000 C   0  0  0  0  0  0  0  0  0  0  0  0
   -1.0424  -22.7919    0.0000 C   0  0  0  0  0  0  0  0  0  0  0  0
   -4.5912  -23.1959    0.0000 C   0  0  0  0  0  0  0  0  0  0  0  0
   -3.1556  -23.1959    0.0000 C   0  0  0  0  0  0  0  0  0  0  0  0
   -1.7323  -23.1773    0.0000 C   0  0  0  0  0  0  0  0  0  0  0  0
   -0.3339  -23.1959    0.0000 C   0  0  0  0  0  0  0  0  0  0  0  0
   -6.0332  -23.2208    0.0000 C   0  0  0  0  0  0  0  0  0  0  0  0
   -0.3339  -24.0287    0.0000 C   0  0  0  0  0  0  0  0  0  0  0  0
   -1.7572  -24.0287    0.0000 C   0  0  0  0  0  0  0  0  0  0  0  0
   -1.0424  -24.4327    0.0000 C   0  0  0  0  0  0  0  0  0  0  0  0
   -3.8827  -21.9482    0.0000 O   0  0  0  0  0  0  0  0  0  0  0  0
    0.3806  -24.4412    0.0000 C   0  0  0  0  0  0  0  0  0  0  0  0
   -1.7323  -22.3523    0.0000 H   0  0  0  0  0  0  0  0  0  0  0  0
  -15.4751   17.4688    0.0000 C   0  0  0  0  0  0  0  0  0  0  0  0
  -15.4751   16.6438    0.0000 C   0  0  0  0  0  0  0  0  0  0  0  0
  -14.7607   16.2310    0.0000 C   0  0  0  0  0  0  0  0  0  0  0  0
  -14.0463   16.6438    0.0000 C   0  0  0  0  0  0  0  0  0  0  0  0
  -14.0463   17.4688    0.0000 C   0  0  0  0  0  0  0  0  0  0  0  0
  -14.7607   17.8810    0.0000 C   0  0  0  0  0  0  0  0  0  0  0  0
  -13.3325   17.8804    0.0000 C   0  0  0  0  0  0  0  0  0  0  0  0
  -16.1895   17.8813    0.0000 Br  0  0  0  0  0  0  0  0  0  0  0  0
  -16.1895   17.0563    0.0000 C   0  0  0  0  0  0  0  0  0  0  0  0
  -15.6886   15.8469    0.0000 Cl  0  0  0  0  0  0  0  0  0  0  0  0
  -12.6174   17.4688    0.0000 C   0  0  0  0  0  0  0  0  0  0  0  0
  -11.9029   17.8813    0.0000 C   0  0  0  0  0  0  0  0  0  0  0  0
  -11.1884   17.4688    0.0000 C   0  0  0  0  0  0  0  0  0  0  0  0
  -10.4740   17.8813    0.0000 C   0  0  0  0  0  0  0  0  0  0  0  0
   -9.7595   17.4688    0.0000 C   0  0  0  0  0  0  0  0  0  0  0  0
  -13.3325   18.7054    0.0000 C   0  0  0  0  0  0  0  0  0  0  0  0
  -11.1884   16.6438    0.0000 O   0  0  0  0  0  0  0  0  0  0  0  0
  -10.4740   18.7063    0.0000 C   0  0  0  0  0  0  0  0  0  0  0  0
   -6.6162   17.4306    0.0000 C   0  0  0  0  0  0  0  0  0  0  0  0
   -6.6162   16.6056    0.0000 C   0  0  0  0  0  0  0  0  0  0  0  0
   -5.9018   16.1928    0.0000 C   0  0  0  0  0  0  0  0  0  0  0  0
   -5.1874   16.6056    0.0000 C   0  0  0  0  0  0  0  0  0  0  0  0
   -5.1874   17.4306    0.0000 C   0  0  0  0  0  0  0  0  0  0  0  0
   -5.9018   17.8428    0.0000 C   0  0  0  0  0  0  0  0  0  0  0  0
   -4.4736   17.8422    0.0000 C   0  0  0  0  0  0  0  0  0  0  0  0
   -7.3306   17.8431    0.0000 Br  0  0  0  0  0  0  0  0  0  0  0  0
   -7.3306   17.0181    0.0000 C   0  0  0  0  0  0  0  0  0  0  0  0
   -6.8297   15.8087    0.0000 Cl  0  0  0  0  0  0  0  0  0  0  0  0
   -3.7585   17.4306    0.0000 C   0  0  0  0  0  0  0  0  0  0  0  0
   -3.0440   17.8431    0.0000 C   0  0  0  0  0  0  0  0  0  0  0  0
   -2.3295   17.4306    0.0000 C   0  0  0  0  0  0  0  0  0  0  0  0
   -1.6151   17.8431    0.0000 C   0  0  0  0  0  0  0  0  0  0  0  0
   -0.9006   17.4306    0.0000 C   0  0  0  0  0  0  0  0  0  0  0  0
   -4.4736   18.6672    0.0000 C   0  0  0  0  0  0  0  0  0  0  0  0
   -1.6151   18.6681    0.0000 C   0  0  0  0  0  0  0  0  0  0  0  0
   -4.6041   16.8473    0.0000 O   0  0  0  0  0  0  0  0  0  0  0  0
   10.4907   17.2397    0.0000 C   0  0  0  0  0  0  0  0  0  0  0  0
   10.4907   16.4147    0.0000 C   0  0  0  0  0  0  0  0  0  0  0  0
   11.2050   16.0019    0.0000 C   0  0  0  0  0  0  0  0  0  0  0  0
   11.9194   16.4147    0.0000 C   0  0  0  0  0  0  0  0  0  0  0  0
   11.9194   17.2397    0.0000 C   0  0  0  0  0  0  0  0  0  0  0  0
   11.2050   17.6519    0.0000 C   0  0  0  0  0  0  0  0  0  0  0  0
   12.6332   17.6513    0.0000 C   0  0  0  0  0  0  0  0  0  0  0  0
   13.3484   17.2397    0.0000 C   0  0  0  0  0  0  0  0  0  0  0  0
   14.0628   17.6522    0.0000 C   0  0  0  0  0  0  0  0  0  0  0  0
   14.7773   17.2397    0.0000 C   0  0  0  0  0  0  0  0  0  0  0  0
   15.4918   17.6522    0.0000 C   0  0  0  0  0  0  0  0  0  0  0  0
   16.2062   17.2397    0.0000 C   0  0  0  0  0  0  0  0  0  0  0  0
   12.6332   18.4763    0.0000 C   0  0  0  0  0  0  0  0  0  0  0  0
   15.4918   18.4772    0.0000 C   0  0  0  0  0  0  0  0  0  0  0  0
   12.5028   16.6563    0.0000 O   0  0  0  0  0  0  0  0  0  0  0  0
    9.7762   16.0022    0.0000 C   0  0  0  0  0  0  0  0  0  0  0  0
  -16.0479   11.7793    0.0000 C   0  0  0  0  0  0  0  0  0  0  0  0
  -16.0479   10.9543    0.0000 C   0  0  0  0  0  0  0  0  0  0  0  0
  -15.3335   10.5415    0.0000 C   0  0  0  0  0  0  0  0  0  0  0  0
  -14.6191   10.9543    0.0000 C   0  0  0  0  0  0  0  0  0  0  0  0
  -14.6191   11.7793    0.0000 C   0  0  0  0  0  0  0  0  0  0  0  0
  -15.3335   12.1915    0.0000 C   0  0  0  0  0  0  0  0  0  0  0  0
  -13.9053   12.1909    0.0000 C   0  0  0  0  0  0  0  0  0  0  0  0
  -13.1902   11.7793    0.0000 C   0  0  0  0  0  0  0  0  0  0  0  0
  -12.4757   12.1918    0.0000 C   0  0  0  0  0  0  0  0  0  0  0  0
  -11.7612   11.7793    0.0000 C   0  0  0  0  0  0  0  0  0  0  0  0
  -11.0467   12.1918    0.0000 C   0  0  0  0  0  0  0  0  0  0  0  0
  -10.3323   11.7793    0.0000 C   0  0  0  0  0  0  0  0  0  0  0  0
  -11.0467   13.0168    0.0000 C   0  0  0  0  0  0  0  0  0  0  0  0
  -16.7623   10.5418    0.0000 C   0  0  0  0  0  0  0  0  0  0  0  0
  -14.3178   12.9053    0.0000 C   0  0  0  0  0  0  0  0  0  0  0  0
  -13.3219   12.7742    0.0000 O   0  0  0  0  0  0  0  0  0  0  0  0
  1  4  1  0      
  1  6  1  0      
  2  7  1  0      
  3  5  1  0      
  3  7  1  0      
  4  8  1  0      
  6  9  1  0      
  8 10  1  0      
  9 10  1  0      
  5 13  2  0      
 13 14  1  0      
  4 11  1  1      
  8 15  1  1      
  8 12  1  6      
  6  2  2  0      
  2 16  1  0      
 13 17  1  0      
 18 20  2  0      
 18 21  1  0      
 19 23  1  0      
 20 24  1  0      
 21 33  2  0      
 21 34  1  0      
 22 25  1  0      
 22 26  1  0      
 23 26  1  0      
 23 27  1  0      
 23 35  1  1      
 24 27  1  0      
 24 31  1  6      
 24 34  1  0      
 25 28  1  0      
 26 29  1  0      
 26 32  1  6      
 27 35  1  1      
 28 30  2  0      
 29 30  1  0      
 18 36  1  0      
 28 37  1  0      
 39 38  1  1      
 39 41  1  0      
 39 42  1  0      
 40 45  1  0      
 41 43  1  0      
 42 54  2  0      
 42 55  1  0      
 43 48  1  0      
 43 52  1  6      
 43 55  1  0      
 44 46  1  0      
 44 47  1  0      
 45 47  1  0      
 45 48  1  0      
 45 56  1  1      
 46 49  1  0      
 47 50  1  0      
 47 53  1  6      
 48 56  1  1      
 49 51  2  0      
 50 51  1  0      
 49 57  1  0      
 74 75  2  0      
 74 76  1  0      
 69 74  1  6      
 58 62  2  0      
 58 71  1  0      
 59 63  2  0      
 59 71  1  0      
 60 64  1  0      
 60 65  1  0      
 61 65  1  0      
 61 66  1  0      
 62 63  1  0      
 62 66  1  0      
 64 68  1  0      
 65 69  1  0      
 65 72  1  6      
 67 69  1  0      
 68 70  1  0      
 69 70  1  0      
 60 73  2  0      
 94 95  1  0      
 89 94  1  6      
 77 80  2  0      
 78 82  1  0      
 78 91  1  0      
 79 83  1  0      
 79 93  1  0      
 80 84  1  0      
 80 85  1  0      
 81 84  1  0      
 81 86  1  0      
 82 83  2  0      
 82 86  1  0      
 84 89  1  0      
 84 92  1  6      
 85 88  1  0      
 87 89  1  0      
 88 90  1  0      
 89 90  1  0      
 96100  1  0      
 97 98  2  0      
 97 99  1  0      
 98102  1  0      
 99103  2  0      
100101  1  0      
104100  1  6      
102105  2  0      
103105  1  0      
103106  1  0      
104108  1  0      
104110  1  0      
106107  1  6      
106109  1  0      
106110  1  0      
108109  1  0      
105111  1  0      
 98112  1  0      
112113  1  0      
112114  2  0      
115116  2  0      
115117  1  0      
116119  1  0      
117120  2  0      
118121  1  0      
118127  1  0      
119122  2  0      
120122  1  0      
120123  1  0      
121124  1  0      
123125  1  0      
123127  1  0      
124126  1  0      
125126  1  0      
121128  1  1      
123129  1  1      
122130  1  0      
116131  1  0      
131132  1  0      
131133  2  0      
134135  1  0      
135137  1  0      
136138  1  0      
136139  2  0      
137140  1  0      
138141  2  0      
139142  1  0      
140143  1  0      
141144  1  0      
142144  2  0      
142145  1  0      
143145  1  0      
144146  1  0      
145147  2  0      
134148  1  0      
135149  1  0      
138150  1  0      
150151  1  0      
150152  2  0      
153156  1  0      
153157  2  0      
154158  1  0      
155158  1  0      
156159  2  0      
157161  1  0      
158162  1  0      
159163  1  0      
160164  2  0      
160165  1  0      
161163  2  0      
161164  1  0      
162165  1  0      
164166  1  0      
163167  1  0      
154168  1  0      
156169  1  0      
169170  1  0      
169171  2  0      
172175  1  0      
172176  2  0      
173177  1  0      
174177  1  0      
175178  2  0      
176179  1  0      
177181  1  0      
177186  1  0      
178182  1  0      
179182  2  0      
179183  1  0      
180183  2  0      
180184  1  0      
181184  1  0      
183185  1  0      
182187  1  0      
175188  1  0      
188189  1  0      
188190  2  0      
191195  1  0      
191196  2  0      
192194  1  0      
193194  1  0      
194200  1  0      
195199  2  0      
196197  1  0      
197201  2  0      
197202  1  0      
198202  1  0      
198203  1  0      
199201  1  0      
200203  1  0      
202204  1  0      
202205  1  6      
201206  1  0      
194207  1  0      
195208  1  0      
208209  1  0      
208210  2  0      
211212  1  0      
212214  1  0      
213215  1  0      
213216  2  0      
214217  1  0      
214224  1  0      
215219  2  0      
216218  1  0      
217220  1  0      
218221  2  0      
218222  1  0      
219221  1  0      
220222  1  0      
222223  1  0      
222225  1  6      
221226  1  0      
212227  1  0      
215228  1  0      
228229  1  0      
228230  2  0      
248249  2  0      
248250  1  0      
236248  1  0      
231236  1  0      
232234  2  0      
233237  1  0      
233238  1  0      
234238  1  0      
234239  1  0      
235239  1  0      
235240  1  0      
236240  2  0      
237241  1  0      
238242  1  0      
238244  1  6      
241243  2  0      
242243  1  0      
235245  1  1      
239246  1  1      
241247  1  0      
267268  2  0      
267269  1  0      
258267  1  0      
251253  1  0      
252256  1  0      
252257  2  0      
253255  1  0      
253257  1  0      
254255  1  0      
255261  2  0      
256258  2  0      
257259  1  0      
258260  1  0      
259260  2  0      
252262  1  0      
254263  1  0      
263264  1  0      
264265  1  0      
264266  1  0      
270271  1  0      
271273  1  0      
271274  1  0      
271284  1  0      
272274  1  0      
272275  1  0      
273276  1  0      
274277  1  0      
275278  1  0      
276279  1  0      
277280  1  0      
278280  2  0      
279281  2  0      
281282  1  0      
281283  1  0      
278285  1  0      
302303  1  0      
297302  1  6      
286290  2  0      
286299  1  0      
287291  2  0      
287299  1  0      
288292  1  0      
288293  1  0      
289293  1  0      
289294  1  0      
290291  1  0      
290294  1  0      
292296  1  0      
293297  1  0      
293300  1  6      
295297  1  0      
296298  1  0      
297298  1  0      
288301  2  0      
304306  1  0      
305308  1  0      
306310  1  0      
306311  2  0      
307311  1  0      
307312  1  0      
308312  2  0      
313308  1  6      
309313  1  0      
309314  1  0      
313315  1  0      
314316  1  0      
315317  1  0      
316317  1  0      
316318  1  1      
316319  1  6      
317320  1  1      
307321  2  0      
322324  1  0      
323326  1  0      
324328  2  0      
324332  1  0      
325328  1  0      
325329  1  0      
326329  2  0      
330326  1  6      
327330  1  0      
327331  1  0      
330334  1  0      
331333  1  0      
333335  1  1      
333336  1  0      
333337  1  6      
334336  1  0      
336338  1  1      
330339  1  1      
325340  2  0      
341342  1  0      
342343  1  0      
343344  1  0      
344345  1  0      
345346  1  0      
346341  1  0      
342347  1  0      
347348  1  0      
348349  1  0      
349350  1  0      
347351  1  0      
350352  1  0      
352353  1  0      
352354  1  0      
345355  1  0      
373374  2  0      
373375  1  0      
360373  1  0      
356360  1  0      
357361  1  0      
357362  1  0      
358362  1  0      
358363  1  0      
359363  1  0      
359364  1  0      
360364  2  0      
361365  1  0      
362366  1  0      
365367  2  0      
366367  1  0      
365369  1  0      
358370  1  0      
358371  1  6      
363368  1  6      
362372  1  6      
376379  2  0      
377381  1  0      
377390  1  0      
378382  1  0      
378392  1  0      
379383  1  0      
379384  1  0      
380383  1  0      
380385  1  0      
381382  2  0      
381385  1  0      
383388  1  0      
383391  1  6      
384387  1  0      
386388  1  0      
387389  1  0      
388389  1  0      
388393  1  6      
394396  1  0      
395398  1  0      
396400  1  0      
396404  1  0      
397400  1  0      
397401  1  0      
398401  2  0      
399402  1  0      
399403  1  0      
402406  1  0      
403405  1  0      
405407  2  0      
406407  1  0      
397408  2  0      
398402  1  0      
405409  1  0      
396410  1  0      
402411  1  6      
412414  1  0      
413416  1  0      
414418  2  0      
414422  1  0      
415418  1  0      
415419  1  0      
416419  2  0      
417420  1  0      
417421  1  0      
420424  1  0      
421423  1  0      
423425  2  0      
424425  1  0      
415426  2  0      
416420  1  0      
423427  1  0      
420428  1  6      
429430  1  0      
430431  1  0      
431432  1  0      
432433  1  0      
433434  1  0      
434429  1  0      
433435  2  0      
429436  1  1      
430437  1  1      
430438  1  6      
435439  1  0      
439440  1  0      
440441  1  0      
441442  1  0      
442443  1  0      
435444  1  0      
441445  1  1      
442446  2  0      
447448  1  0      
448449  1  0      
449450  1  0      
450451  1  0      
451452  1  0      
452447  1  0      
451453  1  6      
447454  1  6      
448455  1  6      
448456  1  1      
453457  1  0      
457458  1  0      
458459  1  0      
459460  2  0      
460461  1  0      
453462  2  0      
460463  1  0      
451464  1  1      
465466  2  0      
466467  1  0      
467468  1  0      
468469  1  0      
469470  1  0      
470465  1  0      
469471  1  1      
471472  1  0      
472473  1  0      
473474  1  0      
474475  2  0      
475476  1  0      
471477  2  0      
475478  1  0      
469479  1  6      
466480  1  0      
481482  2  0      
482483  1  0      
483484  2  0      
484485  1  0      
485486  2  0      
486481  1  0      
485487  1  0      
487488  1  0      
488489  1  0      
489490  1  0      
490491  2  0      
491492  1  0      
491493  1  0      
482494  1  0      
487495  1  0      
487496  1  0      
M  STY  1   1 SUP
M  SLB  1   1   1
M  SAL   1  3  74  75  76
M  SBL   1  1  64
M  SMT   1 COOH
M  SBV   1  64   -0.6699    0.4240
M  STY  1   2 SUP
M  SLB  1   2   2
M  SAL   2  2  94  95
M  SBL   2  1  83
M  SMT   2 CH\s2\nOH
M  SBV   2  83   -0.6814    0.4125
M  STY  1   3 SUP
M  SLB  1   3   3
M  SAL   3  3 248 249 250
M  SBL   3  1 240
M  SMT   3 COOH
M  SBV   3 240   -0.7145    0.4125
M  STY  1   4 SUP
M  SLB  1   4   4
M  SAL   4  3 267 268 269
M  SBL   4  1 260
M  SMT   4 COOH
M  SBV   4 260    0.7142    0.4130
M  STY  1   5 SUP
M  SLB  1   5   5
M  SAL   5  2 302 303
M  SBL   5  1 294
M  SMT   5 CH2OH
M  SBV   5 294   -0.6699    0.4240
M  STY  1   6 SUP
M  SLB  1   6   6
M  SAL   6  3 373 374 375
M  SBL   6  1 366
M  SMT   6 COOH
M  SBV   6 366   -0.7145    0.4125
M  STY  1   7 DAT
M  SLB  1   7   7
M  SDT   7 Text                                                  
M  SDD   7    -5.4372    2.8049    DA    ALL  1       5
M  SED   7 10
M  STY  1   8 DAT
M  SLB  1   8   8
M  SDT   8 Text                                                  
M  SDD   8   -13.7819   -3.9691    DA    ALL  1       5
M  SED   8 13
M  STY  1   9 DAT
M  SLB  1   9   9
M  SDT   9 Text                                                  
M  SDD   9    -5.2463   -3.8622    DA    ALL  1       5
M  SED   9 14
M  STY  1  10 DAT
M  SLB  1  10  10
M  SDT  10 Text                                                  
M  SDD  10     4.4817   -3.9326    DA    ALL  1       5
M  SED  10 15
M  STY  1  11 DAT
M  SLB  1  11  11
M  SDT  11 Text                                                  
M  SDD  11    12.9164   -4.1693    DA    ALL  1       5
M  SED  11 16
M  STY  1  12 DAT
M  SLB  1  12  12
M  SDT  12 Text                                                  
M  SDD  12    -5.4525  -11.0884    DA    ALL  1       5
M  SED  12 18
M  STY  1  13 DAT
M  SLB  1  13  13
M  SDT  13 Text                                                  
M  SDD  13     4.5199  -11.3810    DA    ALL  1       5
M  SED  13 19
M  STY  1  14 DAT
M  SLB  1  14  14
M  SDT  14 Text                                                  
M  SDD  14    12.9698  -11.4803    DA    ALL  1       5
M  SED  14 20
M  STY  1  15 DAT
M  SLB  1  15  15
M  SDT  15 Text                                                  
M  SDD  15    -3.7968  -18.2558    DA    ALL  1       5
M  SED  15 23
M  STY  1  16 DAT
M  SLB  1  16  16
M  SDT  16 Text                                                  
M  SDD  16     3.8131  -18.2482    DA    ALL  1       5
M  SED  16 24
M  STY  1  17 DAT
M  SLB  1  17  17
M  SDT  17 Text                                                  
M  SDD  17    -2.7640   19.9568    DA    ALL  1       5
M  SED  17 bisabolane  skeleton
M  STY  1  18 DAT
M  SLB  1  18  18
M  SDT  18 Text                                                  
M  SDD  18    12.7202    8.8824    DA    ALL  1       5
M  SED  18 8
M  STY  1  19 DAT
M  SLB  1  19  19
M  SDT  19 Text                                                  
M  SDD  19   -13.7743  -11.0884    DA    ALL  1       5
M  SED  19 17
M  STY  1  20 DAT
M  SLB  1  20  20
M  SDT  20 Text                                                  
M  SDD  20   -13.6394  -17.9466    DA    ALL  1       5
M  SED  20 21 (+)
22 (-)
M  STY  1  21 DAT
M  SLB  1  21  21
M  SDT  21 Text                                                  
M  SDD  21    13.3447  -18.2482    DA    ALL  1       5
M  SED  21 25
M  STY  1  22 DAT
M  SLB  1  22  22
M  SDT  22 Text                                                  
M  SDD  22   -12.7458  -26.7981    DA    ALL  1       5
M  SED  22 26
M  STY  1  23 DAT
M  SLB  1  23  23
M  SDT  23 Text                                                  
M  SDD  23    -3.3462  -26.7981    DA    ALL  1       5
M  SED  23 27
M  STY  1  24 DAT
M  SLB  1  24  24
M  SDT  24 Text                                                  
M  SDD  24   -13.5748    2.6124    DA    ALL  1       5
M  SED  24 9
M  STY  1  25 DAT
M  SLB  1  25  25
M  SDT  25 Text                                                  
M  SDD  25     4.2041    3.0706    DA    ALL  1       5
M  SED  25 11
M  STY  1  26 DAT
M  SLB  1  26  26
M  SDT  26 Text                                                  
M  SDD  26    12.6277    2.9255    DA    ALL  1       5
M  SED  26 12
M  STY  1  27 DAT
M  SLB  1  27  27
M  SDT  27 Text                                                  
M  SDD  27   -13.6738    9.0657    DA    ALL  1       5
M  SED  27 5
M  STY  1  28 DAT
M  SLB  1  28  28
M  SDT  28 Text                                                  
M  SDD  28    -5.3613    8.9740    DA    ALL  1       5
M  SED  28 6
M  STY  1  29 DAT
M  SLB  1  29  29
M  SDT  29 Text                                                  
M  SDD  29     4.2536    8.9282    DA    ALL  1       5
M  SED  29 7
M  STY  1  30 DAT
M  SLB  1  30  30
M  SDT  30 Text                                                  
M  SDD  30    12.7422   14.6559    DA    ALL  1       5
M  SED  30 4
M  STY  1  31 DAT
M  SLB  1  31  31
M  SDT  31 Text                                                  
M  SDD  31   -13.6059   14.6101    DA    ALL  1       5
M  SED  31 1
M  STY  1  32 DAT
M  SLB  1  32  32
M  SDT  32 Text                                                  
M  SDD  32    -5.2477   14.6101    DA    ALL  1       5
M  SED  32 2
M  STY  1  33 DAT
M  SLB  1  33  33
M  SDT  33 Text                                                  
M  SDD  33     4.3215   14.7017    DA    ALL  1       5
M  SED  33 3
M  END
