# Supplementary material for: Antibacterial and Antifungal Sesquiterpenoids: Chemistry, Resource, and Activity
Source: Biomolecules. 2022 Sep 9;12(9):1271. doi: 10.3390/biom12091271 (PMC9496053; doi:10.3390/biom12091271)
Supplement: Supplementary file 1 [file biomolecules-12-01271-s001.zip › biomolecules-1887774-The Mol. files of sesquiterpenoids with antibacterial and antifungal activity/Figure 4. Structures of guaiane-type sesquiterpenoids 28¿C51..mol]

figure4.mol
  ChemDraw08262211452D

503538  0  0  1  0  0  0  0  0999 V2000
   -3.2830   16.5050    0.0000 C   0  0  0  0  0  0  0  0  0  0  0  0
   -4.7416   16.2940    0.0000 C   0  0  0  0  0  0  0  0  0  0  0  0
   -2.5072   16.2940    0.0000 C   0  0  0  0  0  0  0  0  0  0  0  0
   -3.9658   15.9836    0.0000 C   0  0  0  0  0  0  0  0  0  0  0  0
   -5.2444   15.6361    0.0000 C   0  0  0  0  0  0  0  0  0  0  0  0
   -2.1596   15.5554    0.0000 C   0  0  0  0  0  0  0  0  0  0  0  0
   -3.9844   15.1892    0.0000 C   0  0  0  0  0  0  0  0  0  0  0  0
   -4.7975   14.9719    0.0000 C   0  0  0  0  0  0  0  0  0  0  0  0
   -2.5444   14.8230    0.0000 C   0  0  0  0  0  0  0  0  0  0  0  0
   -3.3451   14.6678    0.0000 C   0  0  0  0  0  0  0  0  0  0  0  0
   -5.0892   14.2209    0.0000 C   0  0  0  0  0  0  0  0  0  0  0  0
   -2.1223   14.2209    0.0000 C   0  0  0  0  0  0  0  0  0  0  0  0
   -1.3092   14.2395    0.0000 C   0  0  0  0  0  0  0  0  0  0  0  0
   -2.5879   13.6002    0.0000 C   0  0  0  0  0  0  0  0  0  0  0  0
   -4.7975   12.8057    0.0000 C   0  0  0  0  0  0  0  0  0  0  0  0
   -5.6293   12.5698    0.0000 C   0  0  0  0  0  0  0  0  0  0  0  0
   -4.2265   16.8092    0.0000 H   0  0  0  0  0  0  0  0  0  0  0  0
   -6.0948   15.6609    0.0000 O   0  0  0  0  0  0  0  0  0  0  0  0
   -1.1788   15.5368    0.0000 O   0  0  0  0  0  0  0  0  0  0  0  0
   -4.0217   14.3760    0.0000 H   0  0  0  0  0  0  0  0  0  0  0  0
   -3.4009   13.8485    0.0000 O   0  0  0  0  0  0  0  0  0  0  0  0
   -4.5616   13.5816    0.0000 O   0  0  0  0  0  0  0  0  0  0  0  0
   -2.3458   12.8119    0.0000 O   0  0  0  0  0  0  0  0  0  0  0  0
   -3.4415   17.3147    0.0000 C   0  0  0  0  0  0  0  0  0  0  0  0
    4.1509   17.2712    0.0000 C   0  0  0  0  0  0  0  0  0  0  0  0
    4.3548   16.4802    0.0000 C   0  0  0  0  0  0  0  0  0  0  0  0
    2.8966   16.2393    0.0000 C   0  0  0  0  0  0  0  0  0  0  0  0
    5.1395   16.2578    0.0000 C   0  0  0  0  0  0  0  0  0  0  0  0
    3.6628   15.9550    0.0000 C   0  0  0  0  0  0  0  0  0  0  0  0
    2.3714   15.6152    0.0000 C   0  0  0  0  0  0  0  0  0  0  0  0
    5.4856   15.5102    0.0000 C   0  0  0  0  0  0  0  0  0  0  0  0
    3.6443   15.1703    0.0000 C   0  0  0  0  0  0  0  0  0  0  0  0
    2.8534   14.9232    0.0000 C   0  0  0  0  0  0  0  0  0  0  0  0
    5.1024   14.7810    0.0000 C   0  0  0  0  0  0  0  0  0  0  0  0
    4.3116   14.6018    0.0000 C   0  0  0  0  0  0  0  0  0  0  0  0
    5.5474   14.1569    0.0000 C   0  0  0  0  0  0  0  0  0  0  0  0
    2.5320   14.1569    0.0000 C   0  0  0  0  0  0  0  0  0  0  0  0
    5.0778   13.5514    0.0000 C   0  0  0  0  0  0  0  0  0  0  0  0
    3.4095   16.7521    0.0000 H   0  0  0  0  0  0  0  0  0  0  0  0
    3.6010   14.3362    0.0000 H   0  0  0  0  0  0  0  0  0  0  0  0
    4.2313   13.7800    0.0000 O   0  0  0  0  0  0  0  0  0  0  0  0
    5.3126   12.7605    0.0000 O   0  0  0  0  0  0  0  0  0  0  0  0
    6.3722   14.1403    0.0000 C   0  0  0  0  0  0  0  0  0  0  0  0
   11.4594   17.3127    0.0000 C   0  0  0  0  0  0  0  0  0  0  0  0
   11.6634   16.5218    0.0000 C   0  0  0  0  0  0  0  0  0  0  0  0
   10.2051   16.2809    0.0000 C   0  0  0  0  0  0  0  0  0  0  0  0
   12.4481   16.2993    0.0000 C   0  0  0  0  0  0  0  0  0  0  0  0
   10.9714   15.9966    0.0000 C   0  0  0  0  0  0  0  0  0  0  0  0
    9.6800   15.6568    0.0000 C   0  0  0  0  0  0  0  0  0  0  0  0
   12.7941   15.5517    0.0000 C   0  0  0  0  0  0  0  0  0  0  0  0
   10.9528   15.2119    0.0000 C   0  0  0  0  0  0  0  0  0  0  0  0
   10.1619   14.9647    0.0000 C   0  0  0  0  0  0  0  0  0  0  0  0
   12.4110   14.8226    0.0000 C   0  0  0  0  0  0  0  0  0  0  0  0
   11.6201   14.6434    0.0000 C   0  0  0  0  0  0  0  0  0  0  0  0
   12.8559   14.1985    0.0000 C   0  0  0  0  0  0  0  0  0  0  0  0
   12.3863   13.5930    0.0000 C   0  0  0  0  0  0  0  0  0  0  0  0
   10.7180   16.7937    0.0000 H   0  0  0  0  0  0  0  0  0  0  0  0
   10.9095   14.3777    0.0000 H   0  0  0  0  0  0  0  0  0  0  0  0
   11.5398   13.8216    0.0000 O   0  0  0  0  0  0  0  0  0  0  0  0
   12.6211   12.8021    0.0000 O   0  0  0  0  0  0  0  0  0  0  0  0
    8.8831   15.8703    0.0000 O   0  0  0  0  0  0  0  0  0  0  0  0
    9.7494   14.2503    0.0000 C   0  0  0  0  0  0  0  0  0  0  0  0
   13.6808   14.1819    0.0000 C   0  0  0  0  0  0  0  0  0  0  0  0
  -12.0871   10.4586    0.0000 C   0  0  0  0  0  0  0  0  0  0  0  0
  -11.8362    9.6934    0.0000 C   0  0  0  0  0  0  0  0  0  0  0  0
  -13.2977    9.4989    0.0000 C   0  0  0  0  0  0  0  0  0  0  0  0
  -11.0709    9.4800    0.0000 C   0  0  0  0  0  0  0  0  0  0  0  0
  -12.5011    9.2292    0.0000 C   0  0  0  0  0  0  0  0  0  0  0  0
  -13.7870    8.8528    0.0000 C   0  0  0  0  0  0  0  0  0  0  0  0
  -10.7197    8.7587    0.0000 C   0  0  0  0  0  0  0  0  0  0  0  0
  -12.5387    8.3886    0.0000 C   0  0  0  0  0  0  0  0  0  0  0  0
  -13.3228    8.1691    0.0000 C   0  0  0  0  0  0  0  0  0  0  0  0
  -11.1086    8.0311    0.0000 C   0  0  0  0  0  0  0  0  0  0  0  0
  -11.8739    7.8743    0.0000 C   0  0  0  0  0  0  0  0  0  0  0  0
  -10.7009    7.3097    0.0000 C   0  0  0  0  0  0  0  0  0  0  0  0
   -9.8791    7.1906    0.0000 C   0  0  0  0  0  0  0  0  0  0  0  0
  -11.2278    6.6825    0.0000 C   0  0  0  0  0  0  0  0  0  0  0  0
  -11.2466   10.4084    0.0000 O   0  0  0  0  0  0  0  0  0  0  0  0
  -12.5576    9.9882    0.0000 H   0  0  0  0  0  0  0  0  0  0  0  0
  -10.1802    9.9317    0.0000 O   0  0  0  0  0  0  0  0  0  0  0  0
  -12.0683    7.0463    0.0000 O   0  0  0  0  0  0  0  0  0  0  0  0
  -11.1462    5.8922    0.0000 O   0  0  0  0  0  0  0  0  0  0  0  0
  -12.5387    7.5636    0.0000 H   0  0  0  0  0  0  0  0  0  0  0  0
  -13.9061    7.5857    0.0000 C   0  0  0  0  0  0  0  0  0  0  0  0
  -13.3228    7.3441    0.0000 O   0  0  0  0  0  0  0  0  0  0  0  0
   -6.9801    8.8658    0.0000 C   0  0  0  0  0  0  0  0  0  0  0  0
   -6.5675    8.1903    0.0000 C   0  0  0  0  0  0  0  0  0  0  0  0
   -5.7973    8.3738    0.0000 C   0  0  0  0  0  0  0  0  0  0  0  0
   -5.7339    9.1630    0.0000 C   0  0  0  0  0  0  0  0  0  0  0  0
   -6.4648    9.4672    0.0000 C   0  0  0  0  0  0  0  0  0  0  0  0
   -5.2200    7.8320    0.0000 C   0  0  0  0  0  0  0  0  0  0  0  0
   -4.4362    7.9459    0.0000 C   0  0  0  0  0  0  0  0  0  0  0  0
   -4.0369    8.6295    0.0000 C   0  0  0  0  0  0  0  0  0  0  0  0
   -4.3223    9.3678    0.0000 C   0  0  0  0  0  0  0  0  0  0  0  0
   -5.0591    9.5747    0.0000 C   0  0  0  0  0  0  0  0  0  0  0  0
   -7.7653    8.9643    0.0000 O   0  0  0  0  0  0  0  0  0  0  0  0
   -6.8716    7.4593    0.0000 C   0  0  0  0  0  0  0  0  0  0  0  0
   -5.3535    7.0520    0.0000 O   0  0  0  0  0  0  0  0  0  0  0  0
   -4.6531    6.6835    0.0000 C   0  0  0  0  0  0  0  0  0  0  0  0
   -4.0863    7.2361    0.0000 C   0  0  0  0  0  0  0  0  0  0  0  0
   -3.2515    8.5305    0.0000 O   0  0  0  0  0  0  0  0  0  0  0  0
   -2.7731    9.1618    0.0000 C   0  0  0  0  0  0  0  0  0  0  0  0
   -1.9877    9.0628    0.0000 C   0  0  0  0  0  0  0  0  0  0  0  0
   -3.0804    9.8915    0.0000 O   0  0  0  0  0  0  0  0  0  0  0  0
   -1.6804    8.3332    0.0000 C   0  0  0  0  0  0  0  0  0  0  0  0
   -0.8946    8.2349    0.0000 O   0  0  0  0  0  0  0  0  0  0  0  0
   -1.5092    9.6941    0.0000 C   0  0  0  0  0  0  0  0  0  0  0  0
   -3.3003    7.1373    0.0000 C   0  0  0  0  0  0  0  0  0  0  0  0
   -4.5391    5.8997    0.0000 O   0  0  0  0  0  0  0  0  0  0  0  0
   -5.9474    9.9599    0.0000 H   0  0  0  0  0  0  0  0  0  0  0  0
   -5.7973    7.5488    0.0000 H   0  0  0  0  0  0  0  0  0  0  0  0
   -5.1718   10.3920    0.0000 C   0  0  0  0  0  0  0  0  0  0  0  0
    1.6083   10.1631    0.0000 C   0  0  0  0  0  0  0  0  0  0  0  0
    2.0243    9.4521    0.0000 C   0  0  0  0  0  0  0  0  0  0  0  0
    2.8292    9.6279    0.0000 C   0  0  0  0  0  0  0  0  0  0  0  0
    2.9107   10.4478    0.0000 C   0  0  0  0  0  0  0  0  0  0  0  0
    2.1562   10.7786    0.0000 C   0  0  0  0  0  0  0  0  0  0  0  0
    3.4192    9.0529    0.0000 C   0  0  0  0  0  0  0  0  0  0  0  0
    4.2369    9.1560    0.0000 C   0  0  0  0  0  0  0  0  0  0  0  0
    4.6657    9.8594    0.0000 C   0  0  0  0  0  0  0  0  0  0  0  0
    4.3833   10.6331    0.0000 C   0  0  0  0  0  0  0  0  0  0  0  0
    3.6208   10.8629    0.0000 C   0  0  0  0  0  0  0  0  0  0  0  0
    2.8628   11.2700    0.0000 H   0  0  0  0  0  0  0  0  0  0  0  0
    3.2650    8.2441    0.0000 O   0  0  0  0  0  0  0  0  0  0  0  0
    4.7730    8.5306    0.0000 C   0  0  0  0  0  0  0  0  0  0  0  0
    5.5381    8.8360    0.0000 C   0  0  0  0  0  0  0  0  0  0  0  0
    5.4746    9.6501    0.0000 O   0  0  0  0  0  0  0  0  0  0  0  0
    1.2581    9.1463    0.0000 C   0  0  0  0  0  0  0  0  0  0  0  0
    1.9060    8.6351    0.0000 O   0  0  0  0  0  0  0  0  0  0  0  0
    6.2962    8.5105    0.0000 O   0  0  0  0  0  0  0  0  0  0  0  0
    2.4747    7.6601    0.0000 C   0  0  0  0  0  0  0  0  0  0  0  0
    1.7602    8.0726    0.0000 O   0  0  0  0  0  0  0  0  0  0  0  0
    2.7801    6.8950    0.0000 C   0  0  0  0  0  0  0  0  0  0  0  0
    2.2703    6.2483    0.0000 C   0  0  0  0  0  0  0  0  0  0  0  0
    2.5756    5.4832    0.0000 O   0  0  0  0  0  0  0  0  0  0  0  0
    3.5956    6.7773    0.0000 C   0  0  0  0  0  0  0  0  0  0  0  0
    3.9010    6.0121    0.0000 C   0  0  0  0  0  0  0  0  0  0  0  0
    3.5236   11.6821    0.0000 C   0  0  0  0  0  0  0  0  0  0  0  0
    2.8292    8.8029    0.0000 H   0  0  0  0  0  0  0  0  0  0  0  0
    4.5759    7.7295    0.0000 C   0  0  0  0  0  0  0  0  0  0  0  0
    4.7175    5.8939    0.0000 O   0  0  0  0  0  0  0  0  0  0  0  0
  -13.7235    1.7546    0.0000 C   0  0  0  0  0  0  0  0  0  0  0  0
  -13.3315    0.9323    0.0000 C   0  0  0  0  0  0  0  0  0  0  0  0
  -12.4281    1.0515    0.0000 C   0  0  0  0  0  0  0  0  0  0  0  0
  -12.2623    1.9476    0.0000 C   0  0  0  0  0  0  0  0  0  0  0  0
  -13.0632    2.3820    0.0000 C   0  0  0  0  0  0  0  0  0  0  0  0
  -11.8307    0.3639    0.0000 C   0  0  0  0  0  0  0  0  0  0  0  0
  -10.9206    0.4016    0.0000 C   0  0  0  0  0  0  0  0  0  0  0  0
  -10.3820    1.1367    0.0000 C   0  0  0  0  0  0  0  0  0  0  0  0
  -10.6218    2.0161    0.0000 C   0  0  0  0  0  0  0  0  0  0  0  0
  -11.4582    2.3771    0.0000 C   0  0  0  0  0  0  0  0  0  0  0  0
  -13.7659    0.1314    0.0000 C   0  0  0  0  0  0  0  0  0  0  0  0
  -11.9465    3.1465    0.0000 O   0  0  0  0  0  0  0  0  0  0  0  0
  -11.0358    3.1844    0.0000 C   0  0  0  0  0  0  0  0  0  0  0  0
  -10.3871   -0.3372    0.0000 C   0  0  0  0  0  0  0  0  0  0  0  0
   -9.5195   -0.0586    0.0000 C   0  0  0  0  0  0  0  0  0  0  0  0
   -9.5165    0.8525    0.0000 O   0  0  0  0  0  0  0  0  0  0  0  0
  -12.7508    0.1999    0.0000 H   0  0  0  0  0  0  0  0  0  0  0  0
   -8.7846   -0.5966    0.0000 O   0  0  0  0  0  0  0  0  0  0  0  0
  -10.6445   -1.1210    0.0000 C   0  0  0  0  0  0  0  0  0  0  0  0
  -12.1915   -0.4732    0.0000 O   0  0  0  0  0  0  0  0  0  0  0  0
  -13.4992    0.0905    0.0000 O   0  0  0  0  0  0  0  0  0  0  0  0
  -13.0081   -0.5688    0.0000 C   0  0  0  0  0  0  0  0  0  0  0  0
  -13.3335   -1.3238    0.0000 C   0  0  0  0  0  0  0  0  0  0  0  0
   -7.0946    1.6507    0.0000 C   0  0  0  0  0  0  0  0  0  0  0  0
   -6.6552    0.8527    0.0000 C   0  0  0  0  0  0  0  0  0  0  0  0
   -5.7603    1.0246    0.0000 C   0  0  0  0  0  0  0  0  0  0  0  0
   -5.6472    1.9288    0.0000 C   0  0  0  0  0  0  0  0  0  0  0  0
   -6.4722    2.3157    0.0000 C   0  0  0  0  0  0  0  0  0  0  0  0
   -5.1237    0.3731    0.0000 C   0  0  0  0  0  0  0  0  0  0  0  0
   -4.2174    0.4641    0.0000 C   0  0  0  0  0  0  0  0  0  0  0  0
   -3.7227    1.2294    0.0000 C   0  0  0  0  0  0  0  0  0  0  0  0
   -4.0135    2.0933    0.0000 C   0  0  0  0  0  0  0  0  0  0  0  0
   -4.8696    2.4047    0.0000 C   0  0  0  0  0  0  0  0  0  0  0  0
   -7.0420    0.0278    0.0000 C   0  0  0  0  0  0  0  0  0  0  0  0
   -3.6415   -0.2422    0.0000 C   0  0  0  0  0  0  0  0  0  0  0  0
   -2.7917    0.0867    0.0000 C   0  0  0  0  0  0  0  0  0  0  0  0
   -2.8420    0.9964    0.0000 O   0  0  0  0  0  0  0  0  0  0  0  0
   -6.0326    0.1555    0.0000 H   0  0  0  0  0  0  0  0  0  0  0  0
   -3.8749   -1.1237    0.0000 C   0  0  0  0  0  0  0  0  0  0  0  0
   -2.0266   -0.4074    0.0000 O   0  0  0  0  0  0  0  0  0  0  0  0
   -5.7315    2.8376    0.0000 O   0  0  0  0  0  0  0  0  0  0  0  0
   -4.9521    3.2256    0.0000 C   0  0  0  0  0  0  0  0  0  0  0  0
   -5.4349   -0.4836    0.0000 O   0  0  0  0  0  0  0  0  0  0  0  0
   -6.7733    0.0026    0.0000 O   0  0  0  0  0  0  0  0  0  0  0  0
   -6.2444   -0.6269    0.0000 C   0  0  0  0  0  0  0  0  0  0  0  0
   -6.5251   -1.3996    0.0000 C   0  0  0  0  0  0  0  0  0  0  0  0
    9.4822    2.1068    0.0000 C   0  0  0  0  0  0  0  0  0  0  0  0
    9.0775    1.3780    0.0000 C   0  0  0  0  0  0  0  0  0  0  0  0
    9.6782    0.7852    0.0000 C   0  0  0  0  0  0  0  0  0  0  0  0
   10.4541    1.1476    0.0000 C   0  0  0  0  0  0  0  0  0  0  0  0
   10.3330    1.9644    0.0000 C   0  0  0  0  0  0  0  0  0  0  0  0
   11.2165    0.7614    0.0000 C   0  0  0  0  0  0  0  0  0  0  0  0
   12.0233    1.0560    0.0000 C   0  0  0  0  0  0  0  0  0  0  0  0
   12.2853    1.8421    0.0000 C   0  0  0  0  0  0  0  0  0  0  0  0
   11.8051    2.5279    0.0000 C   0  0  0  0  0  0  0  0  0  0  0  0
   10.9443    2.5969    0.0000 C   0  0  0  0  0  0  0  0  0  0  0  0
    9.9734    0.0129    0.0000 O   0  0  0  0  0  0  0  0  0  0  0  0
    9.1256    0.1548    0.0000 C   0  0  0  0  0  0  0  0  0  0  0  0
   12.6491    0.4914    0.0000 C   0  0  0  0  0  0  0  0  0  0  0  0
   12.4500   -0.3084    0.0000 C   0  0  0  0  0  0  0  0  0  0  0  0
   13.4738    0.7267    0.0000 C   0  0  0  0  0  0  0  0  0  0  0  0
    9.0697    2.8213    0.0000 O   0  0  0  0  0  0  0  0  0  0  0  0
   10.5318    3.3114    0.0000 R   0  0  0  0  0  0  0  0  0  0  0  0
   -6.6538   -4.2810    0.0000 C   0  0  0  0  0  0  0  0  0  0  0  0
   -7.1484   -4.9412    0.0000 C   0  0  0  0  0  0  0  0  0  0  0  0
   -6.6734   -5.6157    0.0000 C   0  0  0  0  0  0  0  0  0  0  0  0
   -5.8851   -5.3723    0.0000 C   0  0  0  0  0  0  0  0  0  0  0  0
   -5.8730   -4.5474    0.0000 C   0  0  0  0  0  0  0  0  0  0  0  0
   -5.2255   -5.8665    0.0000 C   0  0  0  0  0  0  0  0  0  0  0  0
   -4.4186   -5.6948    0.0000 C   0  0  0  0  0  0  0  0  0  0  0  0
   -4.0498   -4.9568    0.0000 C   0  0  0  0  0  0  0  0  0  0  0  0
   -4.3967   -4.2083    0.0000 C   0  0  0  0  0  0  0  0  0  0  0  0
   -5.1983   -4.0130    0.0000 C   0  0  0  0  0  0  0  0  0  0  0  0
   -7.0859   -6.3302    0.0000 C   0  0  0  0  0  0  0  0  0  0  0  0
   -6.0986   -6.1692    0.0000 O   0  0  0  0  0  0  0  0  0  0  0  0
   -6.0865   -3.7505    0.0000 H   0  0  0  0  0  0  0  0  0  0  0  0
   -3.2262   -4.9689    0.0000 O   0  0  0  0  0  0  0  0  0  0  0  0
   -3.9146   -6.3462    0.0000 C   0  0  0  0  0  0  0  0  0  0  0  0
   -3.0984   -6.2354    0.0000 C   0  0  0  0  0  0  0  0  0  0  0  0
   -4.2267   -7.1084    0.0000 C   0  0  0  0  0  0  0  0  0  0  0  0
   -5.4118   -3.2161    0.0000 C   0  0  0  0  0  0  0  0  0  0  0  0
   -4.6149   -3.4296    0.0000 O   0  0  0  0  0  0  0  0  0  0  0  0
    2.0005   -3.7588    0.0000 C   0  0  0  0  0  0  0  0  0  0  0  0
    1.5058   -4.4191    0.0000 C   0  0  0  0  0  0  0  0  0  0  0  0
    1.9808   -5.0936    0.0000 C   0  0  0  0  0  0  0  0  0  0  0  0
    2.7691   -4.8502    0.0000 C   0  0  0  0  0  0  0  0  0  0  0  0
    2.7813   -4.0253    0.0000 C   0  0  0  0  0  0  0  0  0  0  0  0
    3.4287   -5.3444    0.0000 C   0  0  0  0  0  0  0  0  0  0  0  0
    4.2356   -5.1726    0.0000 C   0  0  0  0  0  0  0  0  0  0  0  0
    4.6045   -4.4347    0.0000 C   0  0  0  0  0  0  0  0  0  0  0  0
    4.2575   -3.6862    0.0000 C   0  0  0  0  0  0  0  0  0  0  0  0
    3.4560   -3.4908    0.0000 C   0  0  0  0  0  0  0  0  0  0  0  0
    1.8594   -5.9245    0.0000 C   0  0  0  0  0  0  0  0  0  0  0  0
    2.7424   -3.2284    0.0000 H   0  0  0  0  0  0  0  0  0  0  0  0
    4.0393   -2.9075    0.0000 O   0  0  0  0  0  0  0  0  0  0  0  0
    4.7396   -5.8241    0.0000 C   0  0  0  0  0  0  0  0  0  0  0  0
    5.5558   -5.7133    0.0000 C   0  0  0  0  0  0  0  0  0  0  0  0
    4.4275   -6.5863    0.0000 C   0  0  0  0  0  0  0  0  0  0  0  0
    1.1839   -5.3071    0.0000 O   0  0  0  0  0  0  0  0  0  0  0  0
    3.0435   -2.7763    0.0000 C   0  0  0  0  0  0  0  0  0  0  0  0
    2.5556   -5.6471    0.0000 H   0  0  0  0  0  0  0  0  0  0  0  0
   10.3508   -3.9687    0.0000 C   0  0  0  0  0  0  0  0  0  0  0  0
    9.8561   -4.6290    0.0000 C   0  0  0  0  0  0  0  0  0  0  0  0
   10.3312   -5.3035    0.0000 C   0  0  0  0  0  0  0  0  0  0  0  0
   11.1195   -5.0601    0.0000 C   0  0  0  0  0  0  0  0  0  0  0  0
   11.1316   -4.2352    0.0000 C   0  0  0  0  0  0  0  0  0  0  0  0
   11.7790   -5.5543    0.0000 C   0  0  0  0  0  0  0  0  0  0  0  0
   12.5860   -5.3826    0.0000 C   0  0  0  0  0  0  0  0  0  0  0  0
   12.9548   -4.6446    0.0000 C   0  0  0  0  0  0  0  0  0  0  0  0
   12.6078   -3.8961    0.0000 C   0  0  0  0  0  0  0  0  0  0  0  0
   11.8063   -3.7007    0.0000 C   0  0  0  0  0  0  0  0  0  0  0  0
   11.1679   -5.9152    0.0000 H   0  0  0  0  0  0  0  0  0  0  0  0
   10.9181   -3.4383    0.0000 H   0  0  0  0  0  0  0  0  0  0  0  0
   12.3896   -3.1174    0.0000 C   0  0  0  0  0  0  0  0  0  0  0  0
   13.0900   -6.0340    0.0000 C   0  0  0  0  0  0  0  0  0  0  0  0
   13.9061   -5.9232    0.0000 C   0  0  0  0  0  0  0  0  0  0  0  0
   12.7778   -6.7962    0.0000 C   0  0  0  0  0  0  0  0  0  0  0  0
   10.5447   -6.1004    0.0000 C   0  0  0  0  0  0  0  0  0  0  0  0
    9.5343   -5.5170    0.0000 O   0  0  0  0  0  0  0  0  0  0  0  0
   11.3938   -2.9863    0.0000 O   0  0  0  0  0  0  0  0  0  0  0  0
  -12.1119   -9.5989    0.0000 C   0  0  0  0  0  0  0  0  0  0  0  0
  -12.1119  -10.4759    0.0000 C   0  0  0  0  0  0  0  0  0  0  0  0
  -11.4262  -11.0227    0.0000 C   0  0  0  0  0  0  0  0  0  0  0  0
  -10.5712  -10.8275    0.0000 C   0  0  0  0  0  0  0  0  0  0  0  0
  -10.1907  -10.0374    0.0000 C   0  0  0  0  0  0  0  0  0  0  0  0
  -10.5712   -9.2473    0.0000 C   0  0  0  0  0  0  0  0  0  0  0  0
  -11.4262   -9.0521    0.0000 C   0  0  0  0  0  0  0  0  0  0  0  0
  -12.9459   -9.3279    0.0000 C   0  0  0  0  0  0  0  0  0  0  0  0
  -13.4614  -10.0374    0.0000 C   0  0  0  0  0  0  0  0  0  0  0  0
  -12.9459  -10.7469    0.0000 C   0  0  0  0  0  0  0  0  0  0  0  0
  -13.7054  -11.1854    0.0000 C   0  0  0  0  0  0  0  0  0  0  0  0
  -12.5892  -11.5480    0.0000 O   0  0  0  0  0  0  0  0  0  0  0  0
  -10.0245  -11.5132    0.0000 C   0  0  0  0  0  0  0  0  0  0  0  0
  -10.3449  -12.3295    0.0000 C   0  0  0  0  0  0  0  0  0  0  0  0
   -9.1573  -11.3824    0.0000 C   0  0  0  0  0  0  0  0  0  0  0  0
  -11.6098   -8.2478    0.0000 C   0  0  0  0  0  0  0  0  0  0  0  0
   -5.4199   -9.9374    0.0000 C   0  0  0  0  0  0  0  0  0  0  0  0
   -5.4199  -10.8144    0.0000 C   0  0  0  0  0  0  0  0  0  0  0  0
   -4.7342  -11.3612    0.0000 C   0  0  0  0  0  0  0  0  0  0  0  0
   -3.8792  -11.1661    0.0000 C   0  0  0  0  0  0  0  0  0  0  0  0
   -3.4987  -10.3759    0.0000 C   0  0  0  0  0  0  0  0  0  0  0  0
   -3.8792   -9.5858    0.0000 C   0  0  0  0  0  0  0  0  0  0  0  0
   -4.7342   -9.3907    0.0000 C   0  0  0  0  0  0  0  0  0  0  0  0
   -6.2539   -9.6664    0.0000 C   0  0  0  0  0  0  0  0  0  0  0  0
   -6.7694  -10.3759    0.0000 C   0  0  0  0  0  0  0  0  0  0  0  0
   -6.2539  -11.0854    0.0000 C   0  0  0  0  0  0  0  0  0  0  0  0
   -3.3325  -11.8517    0.0000 C   0  0  0  0  0  0  0  0  0  0  0  0
   -3.6529  -12.6681    0.0000 C   0  0  0  0  0  0  0  0  0  0  0  0
   -2.4653  -11.7210    0.0000 C   0  0  0  0  0  0  0  0  0  0  0  0
   -7.6464  -10.3759    0.0000 C   0  0  0  0  0  0  0  0  0  0  0  0
   -5.4199  -11.6914    0.0000 C   0  0  0  0  0  0  0  0  0  0  0  0
   -4.9294   -8.5357    0.0000 O   0  0  0  0  0  0  0  0  0  0  0  0
   -3.3325   -8.9002    0.0000 O   0  0  0  0  0  0  0  0  0  0  0  0
    1.7324   -9.8317    0.0000 C   0  0  0  0  0  0  0  0  0  0  0  0
    1.8944  -10.6936    0.0000 C   0  0  0  0  0  0  0  0  0  0  0  0
    2.6692  -11.1043    0.0000 C   0  0  0  0  0  0  0  0  0  0  0  0
    3.4734  -10.7547    0.0000 C   0  0  0  0  0  0  0  0  0  0  0  0
    3.7015   -9.9079    0.0000 C   0  0  0  0  0  0  0  0  0  0  0  0
    3.1816   -9.2016    0.0000 C   0  0  0  0  0  0  0  0  0  0  0  0
    2.3053   -9.1677    0.0000 C   0  0  0  0  0  0  0  0  0  0  0  0
    0.8627   -9.7194    0.0000 C   0  0  0  0  0  0  0  0  0  0  0  0
    0.4871  -10.5118    0.0000 C   0  0  0  0  0  0  0  0  0  0  0  0
    1.1247  -11.1139    0.0000 C   0  0  0  0  0  0  0  0  0  0  0  0
    4.2083  -11.2332    0.0000 C   0  0  0  0  0  0  0  0  0  0  0  0
    4.8905  -10.6822    0.0000 C   0  0  0  0  0  0  0  0  0  0  0  0
    4.5773   -9.8631    0.0000 O   0  0  0  0  0  0  0  0  0  0  0  0
    1.9258   -8.3771    0.0000 C   0  0  0  0  0  0  0  0  0  0  0  0
    0.8340  -11.9413    0.0000 C   0  0  0  0  0  0  0  0  0  0  0  0
    4.3703  -12.0951    0.0000 C   0  0  0  0  0  0  0  0  0  0  0  0
    5.7374  -10.9103    0.0000 O   0  0  0  0  0  0  0  0  0  0  0  0
    1.8736  -11.5703    0.0000 O   0  0  0  0  0  0  0  0  0  0  0  0
   10.2702   -9.8817    0.0000 C   0  0  0  0  0  0  0  0  0  0  0  0
   10.2702  -10.7067    0.0000 C   0  0  0  0  0  0  0  0  0  0  0  0
   10.9152  -11.2210    0.0000 C   0  0  0  0  0  0  0  0  0  0  0  0
   11.7196  -11.0375    0.0000 C   0  0  0  0  0  0  0  0  0  0  0  0
   12.0775  -10.2942    0.0000 C   0  0  0  0  0  0  0  0  0  0  0  0
   11.7196   -9.5509    0.0000 C   0  0  0  0  0  0  0  0  0  0  0  0
   10.9152   -9.3673    0.0000 C   0  0  0  0  0  0  0  0  0  0  0  0
    9.4856   -9.6267    0.0000 C   0  0  0  0  0  0  0  0  0  0  0  0
    9.0007  -10.2942    0.0000 C   0  0  0  0  0  0  0  0  0  0  0  0
    9.4856  -10.9616    0.0000 C   0  0  0  0  0  0  0  0  0  0  0  0
    9.2307  -11.7462    0.0000 C   0  0  0  0  0  0  0  0  0  0  0  0
   10.7317   -8.5630    0.0000 C   0  0  0  0  0  0  0  0  0  0  0  0
    9.2307   -8.8421    0.0000 O   0  0  0  0  0  0  0  0  0  0  0  0
   10.0567  -11.5036    0.0000 H   0  0  0  0  0  0  0  0  0  0  0  0
   11.7196  -11.8625    0.0000 H   0  0  0  0  0  0  0  0  0  0  0  0
   11.3277   -8.6528    0.0000 O   0  0  0  0  0  0  0  0  0  0  0  0
   12.4340  -11.4500    0.0000 C   0  0  0  0  0  0  0  0  0  0  0  0
   12.0215  -12.1644    0.0000 C   0  0  0  0  0  0  0  0  0  0  0  0
   13.2309  -11.2364    0.0000 C   0  0  0  0  0  0  0  0  0  0  0  0
   13.8143  -11.8198    0.0000 O   0  0  0  0  0  0  0  0  0  0  0  0
   12.8465  -12.1644    0.0000 O   0  0  0  0  0  0  0  0  0  0  0  0
   10.0567   -9.0848    0.0000 H   0  0  0  0  0  0  0  0  0  0  0  0
  -12.0886  -14.9119    0.0000 C   0  0  0  0  0  0  0  0  0  0  0  0
  -12.0886  -15.7369    0.0000 C   0  0  0  0  0  0  0  0  0  0  0  0
  -11.4436  -16.2513    0.0000 C   0  0  0  0  0  0  0  0  0  0  0  0
  -10.6393  -16.0677    0.0000 C   0  0  0  0  0  0  0  0  0  0  0  0
  -10.2813  -15.3244    0.0000 C   0  0  0  0  0  0  0  0  0  0  0  0
  -10.6393  -14.5811    0.0000 C   0  0  0  0  0  0  0  0  0  0  0  0
  -11.4436  -14.3975    0.0000 C   0  0  0  0  0  0  0  0  0  0  0  0
  -12.8732  -14.6569    0.0000 C   0  0  0  0  0  0  0  0  0  0  0  0
  -13.3581  -15.3244    0.0000 C   0  0  0  0  0  0  0  0  0  0  0  0
  -12.8732  -15.9918    0.0000 C   0  0  0  0  0  0  0  0  0  0  0  0
  -13.1282  -16.7764    0.0000 C   0  0  0  0  0  0  0  0  0  0  0  0
  -11.6272  -13.5932    0.0000 C   0  0  0  0  0  0  0  0  0  0  0  0
  -13.1282  -13.8723    0.0000 O   0  0  0  0  0  0  0  0  0  0  0  0
  -12.3021  -16.5338    0.0000 H   0  0  0  0  0  0  0  0  0  0  0  0
  -10.6393  -16.8927    0.0000 H   0  0  0  0  0  0  0  0  0  0  0  0
  -11.0311  -13.6830    0.0000 O   0  0  0  0  0  0  0  0  0  0  0  0
   -9.9248  -16.4802    0.0000 C   0  0  0  0  0  0  0  0  0  0  0  0
  -10.3373  -17.1946    0.0000 C   0  0  0  0  0  0  0  0  0  0  0  0
   -9.1279  -16.2667    0.0000 C   0  0  0  0  0  0  0  0  0  0  0  0
   -8.5445  -16.8500    0.0000 O   0  0  0  0  0  0  0  0  0  0  0  0
   -9.5123  -17.1946    0.0000 O   0  0  0  0  0  0  0  0  0  0  0  0
  -13.6701  -16.2053    0.0000 O   0  0  0  0  0  0  0  0  0  0  0  0
  -12.3021  -14.1150    0.0000 H   0  0  0  0  0  0  0  0  0  0  0  0
   -5.1701  -14.8783    0.0000 C   0  0  0  0  0  0  0  0  0  0  0  0
   -5.1701  -15.7019    0.0000 C   0  0  0  0  0  0  0  0  0  0  0  0
   -4.5261  -16.2155    0.0000 C   0  0  0  0  0  0  0  0  0  0  0  0
   -3.7231  -16.0322    0.0000 C   0  0  0  0  0  0  0  0  0  0  0  0
   -3.3658  -15.2901    0.0000 C   0  0  0  0  0  0  0  0  0  0  0  0
   -3.7231  -14.5480    0.0000 C   0  0  0  0  0  0  0  0  0  0  0  0
   -4.5261  -14.3648    0.0000 C   0  0  0  0  0  0  0  0  0  0  0  0
   -5.9534  -14.6238    0.0000 C   0  0  0  0  0  0  0  0  0  0  0  0
   -6.4375  -15.2901    0.0000 C   0  0  0  0  0  0  0  0  0  0  0  0
   -5.9534  -15.9565    0.0000 C   0  0  0  0  0  0  0  0  0  0  0  0
   -6.1669  -16.7534    0.0000 C   0  0  0  0  0  0  0  0  0  0  0  0
   -5.0864  -13.7610    0.0000 C   0  0  0  0  0  0  0  0  0  0  0  0
   -5.4556  -14.1057    0.0000 H   0  0  0  0  0  0  0  0  0  0  0  0
   -3.6004  -16.8467    0.0000 H   0  0  0  0  0  0  0  0  0  0  0  0
   -4.2834  -13.5777    0.0000 O   0  0  0  0  0  0  0  0  0  0  0  0
   -2.9564  -16.3331    0.0000 C   0  0  0  0  0  0  0  0  0  0  0  0
   -3.2573  -17.0998    0.0000 C   0  0  0  0  0  0  0  0  0  0  0  0
   -2.3125  -15.8196    0.0000 C   0  0  0  0  0  0  0  0  0  0  0  0
   -1.5458  -16.1205    0.0000 O   0  0  0  0  0  0  0  0  0  0  0  0
   -2.4429  -16.9771    0.0000 O   0  0  0  0  0  0  0  0  0  0  0  0
   -6.7503  -16.1700    0.0000 O   0  0  0  0  0  0  0  0  0  0  0  0
   -5.3836  -16.4988    0.0000 O   0  0  0  0  0  0  0  0  0  0  0  0
    2.0408  -15.0931    0.0000 C   0  0  0  0  0  0  0  0  0  0  0  0
    2.0408  -15.9168    0.0000 C   0  0  0  0  0  0  0  0  0  0  0  0
    2.6848  -16.4303    0.0000 C   0  0  0  0  0  0  0  0  0  0  0  0
    3.4878  -16.2470    0.0000 C   0  0  0  0  0  0  0  0  0  0  0  0
    3.8451  -15.5050    0.0000 C   0  0  0  0  0  0  0  0  0  0  0  0
    3.4878  -14.7629    0.0000 C   0  0  0  0  0  0  0  0  0  0  0  0
    2.6848  -14.5796    0.0000 C   0  0  0  0  0  0  0  0  0  0  0  0
    1.2575  -14.8386    0.0000 C   0  0  0  0  0  0  0  0  0  0  0  0
    0.7734  -15.5050    0.0000 C   0  0  0  0  0  0  0  0  0  0  0  0
    1.2575  -16.1713    0.0000 C   0  0  0  0  0  0  0  0  0  0  0  0
    0.9485  -16.8460    0.0000 C   0  0  0  0  0  0  0  0  0  0  0  0
    2.1246  -13.9758    0.0000 C   0  0  0  0  0  0  0  0  0  0  0  0
    1.7553  -14.3206    0.0000 O   0  0  0  0  0  0  0  0  0  0  0  0
    3.6105  -17.0615    0.0000 H   0  0  0  0  0  0  0  0  0  0  0  0
    2.9276  -13.7925    0.0000 O   0  0  0  0  0  0  0  0  0  0  0  0
    4.2545  -16.5480    0.0000 C   0  0  0  0  0  0  0  0  0  0  0  0
    3.9536  -17.3147    0.0000 C   0  0  0  0  0  0  0  0  0  0  0  0
    4.8984  -16.0344    0.0000 C   0  0  0  0  0  0  0  0  0  0  0  0
    5.6652  -16.3353    0.0000 O   0  0  0  0  0  0  0  0  0  0  0  0
    4.7680  -17.1919    0.0000 O   0  0  0  0  0  0  0  0  0  0  0  0
    1.8273  -16.7137    0.0000 O   0  0  0  0  0  0  0  0  0  0  0  0
   10.2332  -15.0931    0.0000 C   0  0  0  0  0  0  0  0  0  0  0  0
   10.2332  -15.9168    0.0000 C   0  0  0  0  0  0  0  0  0  0  0  0
   10.8771  -16.4303    0.0000 C   0  0  0  0  0  0  0  0  0  0  0  0
   11.6801  -16.2470    0.0000 C   0  0  0  0  0  0  0  0  0  0  0  0
   12.0375  -15.5050    0.0000 C   0  0  0  0  0  0  0  0  0  0  0  0
   11.6801  -14.7629    0.0000 C   0  0  0  0  0  0  0  0  0  0  0  0
   10.8771  -14.5796    0.0000 C   0  0  0  0  0  0  0  0  0  0  0  0
    9.4499  -14.8386    0.0000 C   0  0  0  0  0  0  0  0  0  0  0  0
    8.9657  -15.5050    0.0000 C   0  0  0  0  0  0  0  0  0  0  0  0
    9.4499  -16.1713    0.0000 C   0  0  0  0  0  0  0  0  0  0  0  0
    9.6211  -16.9770    0.0000 C   0  0  0  0  0  0  0  0  0  0  0  0
   10.3169  -13.9758    0.0000 C   0  0  0  0  0  0  0  0  0  0  0  0
    9.9476  -14.3206    0.0000 H   0  0  0  0  0  0  0  0  0  0  0  0
   11.8029  -17.0615    0.0000 H   0  0  0  0  0  0  0  0  0  0  0  0
   11.1199  -13.7925    0.0000 O   0  0  0  0  0  0  0  0  0  0  0  0
   12.4469  -16.5480    0.0000 C   0  0  0  0  0  0  0  0  0  0  0  0
   12.1459  -17.3147    0.0000 C   0  0  0  0  0  0  0  0  0  0  0  0
   13.0908  -16.0344    0.0000 C   0  0  0  0  0  0  0  0  0  0  0  0
   13.8575  -16.3353    0.0000 O   0  0  0  0  0  0  0  0  0  0  0  0
    8.8378  -16.7224    0.0000 O   0  0  0  0  0  0  0  0  0  0  0  0
   10.0197  -16.7137    0.0000 H   0  0  0  0  0  0  0  0  0  0  0  0
   12.9604  -17.1919    0.0000 O   0  0  0  0  0  0  0  0  0  0  0  0
   13.7733  -17.0694    0.0000 C   0  0  0  0  0  0  0  0  0  0  0  0
  -11.5781   16.3784    0.0000 C   0  0  0  0  0  0  0  0  0  0  0  0
  -13.0364   16.1375    0.0000 C   0  0  0  0  0  0  0  0  0  0  0  0
  -10.7934   16.1560    0.0000 C   0  0  0  0  0  0  0  0  0  0  0  0
  -12.2701   15.8532    0.0000 C   0  0  0  0  0  0  0  0  0  0  0  0
  -13.5615   15.5134    0.0000 C   0  0  0  0  0  0  0  0  0  0  0  0
  -10.4474   15.4084    0.0000 C   0  0  0  0  0  0  0  0  0  0  0  0
  -12.2887   15.0686    0.0000 C   0  0  0  0  0  0  0  0  0  0  0  0
  -13.0796   14.8214    0.0000 C   0  0  0  0  0  0  0  0  0  0  0  0
  -10.8305   14.6793    0.0000 C   0  0  0  0  0  0  0  0  0  0  0  0
  -11.6214   14.5000    0.0000 C   0  0  0  0  0  0  0  0  0  0  0  0
  -13.4921   14.1069    0.0000 C   0  0  0  0  0  0  0  0  0  0  0  0
  -11.5781   17.2034    0.0000 C   0  0  0  0  0  0  0  0  0  0  0  0
  -10.2472   14.0959    0.0000 C   0  0  0  0  0  0  0  0  0  0  0  0
  -10.6597   13.3814    0.0000 C   0  0  0  0  0  0  0  0  0  0  0  0
   -9.4222   14.0959    0.0000 C   0  0  0  0  0  0  0  0  0  0  0  0
    2.7553    1.6131    0.0000 C   0  0  0  0  0  0  0  0  0  0  0  0
    2.2607    0.9529    0.0000 C   0  0  0  0  0  0  0  0  0  0  0  0
    2.7357    0.2784    0.0000 C   0  0  0  0  0  0  0  0  0  0  0  0
    3.5240    0.5218    0.0000 C   0  0  0  0  0  0  0  0  0  0  0  0
    3.5361    1.3467    0.0000 C   0  0  0  0  0  0  0  0  0  0  0  0
    4.1836    0.0276    0.0000 C   0  0  0  0  0  0  0  0  0  0  0  0
    4.9905    0.1993    0.0000 C   0  0  0  0  0  0  0  0  0  0  0  0
    5.3594    0.9373    0.0000 C   0  0  0  0  0  0  0  0  0  0  0  0
    5.0124    1.6858    0.0000 C   0  0  0  0  0  0  0  0  0  0  0  0
    4.2108    1.8812    0.0000 C   0  0  0  0  0  0  0  0  0  0  0  0
    5.3449   -0.4317    0.0000 C   0  0  0  0  0  0  0  0  0  0  0  0
    6.3107   -0.3413    0.0000 C   0  0  0  0  0  0  0  0  0  0  0  0
    5.1824   -1.2143    0.0000 O   0  0  0  0  0  0  0  0  0  0  0  0
    3.9973    2.6781    0.0000 C   0  0  0  0  0  0  0  0  0  0  0  0
    1.4357    0.9529    0.0000 O   0  0  0  0  0  0  0  0  0  0  0  0
    6.0779   -1.0355    0.0000 C   0  0  0  0  0  0  0  0  0  0  0  0
    2.4693   -0.5024    0.0000 C   0  0  0  0  0  0  0  0  0  0  0  0
  -12.8622   -4.1246    0.0000 C   0  0  0  0  0  0  0  0  0  0  0  0
  -13.3569   -4.7849    0.0000 C   0  0  0  0  0  0  0  0  0  0  0  0
  -12.8818   -5.4594    0.0000 C   0  0  0  0  0  0  0  0  0  0  0  0
  -12.0936   -5.2160    0.0000 C   0  0  0  0  0  0  0  0  0  0  0  0
  -12.0814   -4.3911    0.0000 C   0  0  0  0  0  0  0  0  0  0  0  0
  -11.4340   -5.7102    0.0000 C   0  0  0  0  0  0  0  0  0  0  0  0
  -10.6271   -5.5384    0.0000 C   0  0  0  0  0  0  0  0  0  0  0  0
  -10.2582   -4.8005    0.0000 C   0  0  0  0  0  0  0  0  0  0  0  0
  -10.6052   -4.0520    0.0000 C   0  0  0  0  0  0  0  0  0  0  0  0
  -11.4067   -3.8566    0.0000 C   0  0  0  0  0  0  0  0  0  0  0  0
  -10.1230   -6.1899    0.0000 C   0  0  0  0  0  0  0  0  0  0  0  0
   -9.3069   -6.0791    0.0000 C   0  0  0  0  0  0  0  0  0  0  0  0
  -10.4352   -6.9521    0.0000 C   0  0  0  0  0  0  0  0  0  0  0  0
  -10.9942   -3.1421    0.0000 O   0  0  0  0  0  0  0  0  0  0  0  0
  -12.2949   -3.5942    0.0000 H   0  0  0  0  0  0  0  0  0  0  0  0
  -12.8818   -6.2844    0.0000 C   0  0  0  0  0  0  0  0  0  0  0  0
  -11.8192   -3.1421    0.0000 C   0  0  0  0  0  0  0  0  0  0  0  0
  -13.5963   -5.8719    0.0000 O   0  0  0  0  0  0  0  0  0  0  0  0
  -12.0936   -6.0410    0.0000 H   0  0  0  0  0  0  0  0  0  0  0  0
    9.0161   10.1287    0.0000 C   0  0  0  0  0  0  0  0  0  0  0  0
    9.4321    9.4177    0.0000 C   0  0  0  0  0  0  0  0  0  0  0  0
   10.2371    9.5936    0.0000 C   0  0  0  0  0  0  0  0  0  0  0  0
   10.3185   10.4135    0.0000 C   0  0  0  0  0  0  0  0  0  0  0  0
    9.5640   10.7442    0.0000 C   0  0  0  0  0  0  0  0  0  0  0  0
   10.8270    9.0185    0.0000 C   0  0  0  0  0  0  0  0  0  0  0  0
   11.6447    9.1217    0.0000 C   0  0  0  0  0  0  0  0  0  0  0  0
   12.0736    9.8251    0.0000 C   0  0  0  0  0  0  0  0  0  0  0  0
   11.7911   10.5987    0.0000 C   0  0  0  0  0  0  0  0  0  0  0  0
   11.0286   10.8285    0.0000 C   0  0  0  0  0  0  0  0  0  0  0  0
   10.2706   11.2356    0.0000 H   0  0  0  0  0  0  0  0  0  0  0  0
   10.6728    8.2097    0.0000 O   0  0  0  0  0  0  0  0  0  0  0  0
   12.1808    8.4963    0.0000 C   0  0  0  0  0  0  0  0  0  0  0  0
   12.9459    8.8016    0.0000 C   0  0  0  0  0  0  0  0  0  0  0  0
   12.8824    9.6157    0.0000 O   0  0  0  0  0  0  0  0  0  0  0  0
    8.6659    9.1119    0.0000 C   0  0  0  0  0  0  0  0  0  0  0  0
    9.3138    8.6007    0.0000 O   0  0  0  0  0  0  0  0  0  0  0  0
   13.7040    8.4761    0.0000 O   0  0  0  0  0  0  0  0  0  0  0  0
    9.8825    7.6257    0.0000 C   0  0  0  0  0  0  0  0  0  0  0  0
    9.1680    8.0382    0.0000 O   0  0  0  0  0  0  0  0  0  0  0  0
   10.1879    6.8606    0.0000 C   0  0  0  0  0  0  0  0  0  0  0  0
    9.6781    6.2139    0.0000 C   0  0  0  0  0  0  0  0  0  0  0  0
    9.9835    5.4488    0.0000 O   0  0  0  0  0  0  0  0  0  0  0  0
   11.0034    6.7429    0.0000 C   0  0  0  0  0  0  0  0  0  0  0  0
   11.3088    5.9778    0.0000 C   0  0  0  0  0  0  0  0  0  0  0  0
   10.9314   11.6478    0.0000 C   0  0  0  0  0  0  0  0  0  0  0  0
   10.2371    8.7686    0.0000 H   0  0  0  0  0  0  0  0  0  0  0  0
   11.9837    7.6951    0.0000 C   0  0  0  0  0  0  0  0  0  0  0  0
   12.1253    5.8595    0.0000 O   0  0  0  0  0  0  0  0  0  0  0  0
  1  3  1  0      
  1  4  1  0      
  2  4  1  0      
  2  5  1  0      
  3  6  1  0      
  4  7  1  0      
  4 17  1  6      
  5  8  1  0      
  5 18  2  0      
  6  9  1  0      
  6 19  1  6      
  7  8  1  0      
  7 10  1  0      
  7 20  1  6      
  8 11  1  6      
  9 10  1  0      
  9 12  1  1      
 10 21  1  6      
 11 22  1  0      
 12 13  2  0      
 12 14  1  0      
 14 21  1  0      
 14 23  2  0      
 15 16  1  0      
 15 22  1  0      
  1 24  2  0      
 25 26  2  0      
 26 28  1  0      
 26 29  1  0      
 27 29  1  0      
 27 30  1  0      
 28 31  1  0      
 29 32  1  0      
 29 39  1  6      
 30 33  1  0      
 31 34  1  0      
 32 33  1  0      
 32 35  1  0      
 32 40  1  6      
 33 37  2  0      
 34 35  1  0      
 34 36  1  1      
 35 41  1  6      
 36 38  1  0      
 38 41  1  0      
 38 42  2  0      
 36 43  2  0      
 44 45  2  0      
 45 47  1  0      
 45 48  1  0      
 46 48  1  0      
 46 49  1  0      
 47 50  1  0      
 48 51  1  0      
 48 57  1  6      
 49 52  1  0      
 50 53  1  0      
 51 52  1  0      
 51 54  1  0      
 51 58  1  6      
 53 54  1  0      
 53 55  1  1      
 54 59  1  6      
 55 56  1  0      
 56 59  1  0      
 56 60  2  0      
 49 61  2  0      
 52 62  1  6      
 55 63  1  6      
 65 64  1  1      
 65 67  1  0      
 65 68  1  0      
 65 78  1  6      
 66 68  1  0      
 66 69  1  0      
 67 70  1  0      
 67 80  1  6      
 68 71  1  0      
 68 79  1  6      
 69 72  1  0      
 70 73  1  0      
 71 72  1  0      
 71 74  1  0      
 73 74  1  0      
 73 75  1  1      
 74 81  1  6      
 75 76  2  0      
 75 77  1  0      
 77 81  1  0      
 77 82  2  0      
 71 83  1  6      
 72 84  1  1      
 72 85  1  6      
 86 87  1  0      
 87 88  1  0      
 88 89  1  0      
 89 90  1  0      
 90 86  1  0      
 88 91  1  0      
 91 92  1  0      
 92 93  1  0      
 93 94  1  0      
 94 95  1  0      
 95 89  1  0      
 86 96  1  1      
 87 97  2  0      
 91 98  1  6      
 98 99  1  0      
 99100  1  0      
 92100  1  1      
 93101  1  6      
101102  1  0      
102103  1  0      
102104  2  0      
103105  1  0      
105106  1  0      
103107  1  1      
100108  2  0      
 99109  2  0      
 89110  1  6      
 88111  1  6      
 95112  2  0      
113114  1  0      
114115  1  0      
115116  1  0      
116117  1  0      
117113  1  0      
115118  1  0      
118119  1  0      
119120  1  0      
120121  1  0      
121122  1  0      
122116  1  0      
116123  1  1      
118124  1  6      
119125  1  1      
125126  1  0      
126127  1  0      
120127  1  6      
114128  1  1      
114129  1  6      
126130  2  0      
124131  1  0      
131132  2  0      
131133  1  0      
133134  1  0      
134135  1  0      
133136  2  0      
136137  1  0      
122138  2  0      
115139  1  6      
125140  2  0      
137141  1  0      
163164  1  0      
162163  2  0      
161163  1  0      
147161  1  6      
142143  1  0      
143144  1  0      
144145  1  0      
145146  2  0      
146142  1  0      
144147  1  0      
147148  1  0      
148149  1  0      
149150  1  0      
150151  1  0      
151145  1  0      
143152  2  0      
151153  1  1      
151154  1  0      
148155  1  1      
155156  1  0      
156157  1  0      
149157  1  6      
144158  1  1      
156159  2  0      
155160  2  0      
186187  1  0      
185186  2  0      
184186  1  0      
170184  1  6      
165166  1  0      
166167  1  0      
167168  1  0      
168169  1  0      
169165  1  0      
167170  1  0      
170171  1  0      
171172  1  0      
172173  1  0      
173174  1  0      
174168  1  0      
166175  2  0      
171176  1  1      
176177  1  0      
177178  1  0      
172178  1  6      
167179  1  1      
176180  2  0      
177181  2  0      
168182  1  0      
174183  2  0      
188189  1  0      
189190  1  0      
190191  1  0      
191192  2  0      
192188  1  0      
191193  1  0      
193194  2  0      
194195  1  0      
195196  1  0      
196197  1  0      
197192  1  0      
190198  1  1      
190199  1  6      
194200  1  0      
200201  1  0      
200202  1  0      
188203  2  0      
197204  1  0      
205206  1  0      
206207  1  0      
207208  1  0      
208209  1  0      
209205  1  0      
208210  1  0      
210211  1  0      
211212  1  0      
212213  1  0      
213214  1  0      
214209  1  0      
207215  1  1      
208216  1  1      
209217  1  1      
212218  2  0      
211219  2  0      
219220  1  0      
219221  1  0      
214222  1  1      
214223  1  6      
224225  1  0      
225226  1  0      
226227  1  0      
227228  1  0      
228224  1  0      
227229  1  0      
229230  2  0      
230231  1  0      
231232  1  0      
232233  1  0      
233228  1  0      
226234  1  1      
228235  1  6      
233236  1  6      
230237  1  0      
237238  1  0      
237239  1  0      
226240  1  6      
233241  1  1      
227242  1  1      
243244  1  0      
244245  1  0      
245246  1  0      
246247  1  0      
247243  1  0      
246248  1  0      
248249  2  0      
249250  1  0      
250251  1  0      
251252  1  0      
252247  1  0      
246253  1  1      
247254  1  6      
252255  1  6      
249256  1  0      
256257  1  0      
256258  1  0      
245259  1  6      
245260  1  1      
252261  1  1      
262263  1  0      
263264  1  0      
264265  1  0      
265266  1  0      
266267  1  0      
267268  2  0      
268262  1  0      
262269  1  0      
269270  1  0      
270271  1  0      
271263  1  0      
271272  1  0      
271273  1  0      
265274  1  0      
274275  1  0      
274276  1  0      
268277  1  0      
278279  1  0      
279280  1  0      
280281  1  0      
281282  1  0      
282283  1  0      
283284  1  0      
284278  1  0      
278285  2  0      
285286  1  0      
286287  1  0      
287279  1  0      
281288  1  0      
288289  1  0      
288290  2  0      
286291  1  0      
279292  1  0      
284293  2  0      
283294  2  0      
295296  1  0      
296297  1  0      
297298  1  0      
298299  1  0      
299300  1  0      
300301  1  0      
301295  1  0      
295302  1  0      
302303  1  0      
303304  1  0      
304296  1  0      
305306  1  0      
306307  1  0      
299307  1  6      
301308  1  1      
304309  1  1      
305298  1  1      
305310  2  0      
306311  2  0      
304312  1  6      
296312  1  6      
313314  1  0      
314315  1  0      
315316  1  0      
316317  1  0      
317318  1  0      
318319  1  0      
319313  1  0      
313320  1  0      
320321  1  0      
321322  1  0      
322314  1  0      
322323  1  1      
319324  1  1      
320325  1  6      
314326  1  6      
316327  1  6      
319328  1  6      
316329  1  0      
329330  1  0      
329331  1  0      
331332  1  0      
329333  1  0      
313334  1  6      
335336  1  0      
336337  1  0      
337338  1  0      
338339  1  0      
339340  1  0      
340341  1  0      
341335  1  0      
335342  1  0      
342343  1  0      
343344  1  0      
344336  1  0      
344345  1  1      
341346  1  1      
342347  1  6      
336348  1  6      
338349  1  6      
341350  1  6      
338351  1  0      
351352  1  0      
351353  1  0      
353354  1  0      
351355  1  0      
344356  1  6      
335357  1  6      
358359  1  0      
359360  1  0      
360361  1  0      
361362  1  0      
362363  1  0      
363364  1  0      
364358  1  0      
358365  1  0      
365366  1  0      
366367  1  0      
367359  1  0      
367368  1  1      
364369  1  1      
358370  1  6      
361371  1  6      
364372  1  6      
361373  1  0      
373374  1  0      
373375  1  0      
375376  1  0      
373377  1  0      
367378  1  6      
359379  1  6      
380381  1  0      
381382  1  0      
382383  1  0      
383384  1  0      
384385  1  0      
385386  1  0      
386380  1  0      
380387  1  0      
387388  1  0      
388389  1  0      
389381  1  0      
389390  1  1      
386391  1  1      
380392  1  6      
383393  1  6      
386394  1  6      
383395  1  0      
395396  1  0      
395397  1  0      
397398  1  0      
395399  1  0      
381400  1  6      
422423  1  0      
416422  1  0      
401402  1  0      
402403  1  0      
403404  1  0      
404405  1  0      
405406  1  0      
406407  1  0      
407401  1  0      
401408  1  0      
408409  1  0      
409410  1  0      
410402  1  0      
410411  1  1      
407412  1  1      
401413  1  6      
404414  1  6      
407415  1  6      
404416  1  0      
416417  1  0      
416418  1  0      
418419  1  0      
410420  1  6      
402421  1  6      
424426  1  0      
424427  1  0      
425427  1  0      
425428  1  0      
426429  1  0      
427430  1  0      
428431  1  0      
429432  1  0      
430431  1  0      
430433  1  0      
432433  1  0      
431434  1  0      
424435  1  0      
432436  1  0      
436437  1  0      
436438  1  0      
439440  1  0      
440441  1  0      
441442  2  0      
442443  1  0      
443439  1  0      
442444  1  0      
444445  2  0      
445446  1  0      
446447  1  0      
447448  1  0      
448443  1  0      
445449  1  0      
449450  1  0      
449451  1  0      
448452  1  1      
440453  2  0      
449454  1  0      
441455  1  0      
456457  1  0      
457458  1  0      
458459  1  0      
459460  1  0      
460456  1  0      
459461  1  0      
461462  2  0      
462463  1  0      
463464  1  0      
464465  1  0      
465460  1  0      
462466  1  0      
466467  1  0      
466468  1  0      
465469  1  1      
460470  1  1      
458471  1  1      
465472  1  6      
458473  1  6      
459474  1  6      
475476  1  0      
476477  1  0      
477478  1  0      
478479  1  0      
479475  1  0      
477480  1  0      
480481  1  0      
481482  1  0      
482483  1  0      
483484  2  0      
484478  1  0      
478485  1  1      
480486  1  6      
481487  1  1      
487488  1  0      
488489  1  0      
482489  1  6      
476490  1  1      
476491  1  6      
488492  2  0      
486493  1  0      
493494  2  0      
493495  1  0      
495496  1  0      
496497  1  0      
495498  2  0      
498499  1  0      
484500  1  0      
477501  1  6      
487502  2  0      
499503  1  0      
M  STY  1   1 SUP
M  SLB  1   1   1
M  SAL   1  4 161 162 163 164
M  SBL   1  1 157
M  SMT   1 OAc
M  SBV   1 157    0.3608    0.8370
M  STY  1   2 SUP
M  SLB  1   2   2
M  SAL   2  4 184 185 186 187
M  SBL   2  1 182
M  SMT   2 OAc
M  SBV   2 182    0.3112    0.8567
M  STY  1   3 SUP
M  SLB  1   3   3
M  SAL   3  2 422 423
M  SBL   3  1 431
M  SMT   3 OMe
M  SBV   3 431   -0.5135    0.6440
M  STY  1   4 DAT
M  SLB  1   4   4
M  SDT   4 Text                                                  
M  SDD   4    -4.0605   12.0659    DA    ALL  1       5
M  SED   4 28
M  STY  1   5 DAT
M  SLB  1   5   5
M  SDT   5 Text                                                  
M  SDD   5     2.7765   -2.0360    DA    ALL  1       5
M  SED   5 37
M  STY  1   6 DAT
M  SLB  1   6   6
M  SDT   6 Text                                                  
M  SDD   6     3.6218   12.1147    DA    ALL  1       5
M  SED   6 29
M  STY  1   7 DAT
M  SLB  1   7   7
M  SDT   7 Text                                                  
M  SDD   7    10.7312   12.0917    DA    ALL  1       5
M  SED   7 30
M  STY  1   8 DAT
M  SLB  1   8   8
M  SDT   8 Text                                                  
M  SDD   8   -12.8932    4.1779    DA    ALL  1       5
M  SED   8 31
M  STY  1   9 DAT
M  SLB  1   9   9
M  SDT   9 Text                                                  
M  SDD   9    -4.8312    4.1390    DA    ALL  1       5
M  SED   9 32
M  STY  1  10 DAT
M  SLB  1  10  10
M  SDT  10 Text                                                  
M  SDD  10     2.7784    4.1513    DA    ALL  1       5
M  SED  10 33
M  STY  1  11 DAT
M  SLB  1  11  11
M  SDT  11 Text                                                  
M  SDD  11   -12.9387   -1.9635    DA    ALL  1       5
M  SED  11 35
M  STY  1  12 DAT
M  SLB  1  12  12
M  SDT  12 Text                                                  
M  SDD  12    -5.3640   -7.4012    DA    ALL  1       5
M  SED  12 41
M  STY  1  13 DAT
M  SLB  1  13  13
M  SDT  13 Text                                                  
M  SDD  13     2.8119   -7.4431    DA    ALL  1       5
M  SED  13 42
M  STY  1  14 DAT
M  SLB  1  14  14
M  SDT  14 Text                                                  
M  SDD  14    10.6919   -7.4422    DA    ALL  1       5
M  SED  14 43
M  STY  1  15 DAT
M  SLB  1  15  15
M  SDT  15 Text                                                  
M  SDD  15   -14.3389   12.8627    DA    ALL  1       5
M  SED  15 guaiane skeleton
M  STY  1  16 DAT
M  SLB  1  16  16
M  SDT  16 Text                                                  
M  SDD  16   -12.1958  -18.1506    DA    ALL  1       5
M  SED  16 48
M  STY  1  17 DAT
M  SLB  1  17  17
M  SDT  17 Text                                                  
M  SDD  17    -5.1244  -18.1735    DA    ALL  1       5
M  SED  17 49
M  STY  1  18 DAT
M  SLB  1  18  18
M  SDT  18 Text                                                  
M  SDD  18     2.3523  -18.1620    DA    ALL  1       5
M  SED  18 50
M  STY  1  19 DAT
M  SLB  1  19  19
M  SDT  19 Text                                                  
M  SDD  19   -12.8804   -7.3240    DA    ALL  1       5
M  SED  19 40
M  STY  1  20 DAT
M  SLB  1  20  20
M  SDT  20 Text                                                  
M  SDD  20   -12.0255  -12.8058    DA    ALL  1       5
M  SED  20 44
M  STY  1  21 DAT
M  SLB  1  21  21
M  SDT  21 Text                                                  
M  SDD  21    -5.5625  -12.8632    DA    ALL  1       5
M  SED  21 45
M  STY  1  22 DAT
M  SLB  1  22  22
M  SDT  22 Text                                                  
M  SDD  22     2.5112  -13.0206    DA    ALL  1       5
M  SED  22 46
M  STY  1  23 DAT
M  SLB  1  23  23
M  SDT  23 Text                                                  
M  SDD  23    10.1005  -13.1894    DA    ALL  1       5
M  SED  23 47
M  STY  1  24 DAT
M  SLB  1  24  24
M  SDT  24 Text                                                  
M  SDD  24    10.5872    4.0427    DA    ALL  1       5
M  SED  24 34
M  STY  1  25 DAT
M  SLB  1  25  25
M  SDT  25 Text                                                  
M  SDD  25    -4.8824   -2.1161    DA    ALL  1       5
M  SED  25 36
M  STY  1  26 DAT
M  SLB  1  26  26
M  SDT  26 Text                                                  
M  SDD  26     9.0703   -1.4829    DA    ALL  1       5
M  SED  26 38 R=a-CH3
39 R=b-CH3
M  STY  1  27 DAT
M  SLB  1  27  27
M  SDT  27 Text                                                  
M  SDD  27    10.1550  -18.2396    DA    ALL  1       5
M  SED  27 51
M  END
