# Supplementary material for: Antibacterial and Antifungal Sesquiterpenoids: Chemistry, Resource, and Activity
Source: Biomolecules. 2022 Sep 9;12(9):1271. doi: 10.3390/biom12091271 (PMC9496053; doi:10.3390/biom12091271)
Supplement: Supplementary file 1 [file biomolecules-12-01271-s001.zip › biomolecules-1887774-The Mol. files of sesquiterpenoids with antibacterial and antifungal activity/Figure 5. Structures of eudesmane-type sesquiterpenoids 52¿C72..mol]

figure5.mol
  ChemDraw08262211452D

420452  0  0  1  0  0  0  0  0999 V2000
   -6.6801   12.4023    0.0000 C   0  0  0  0  0  0  0  0  0  0  0  0
   -5.2154   12.4023    0.0000 C   0  0  0  0  0  0  0  0  0  0  0  0
   -5.9477   12.0057    0.0000 C   0  0  0  0  0  0  0  0  0  0  0  0
   -4.5197   11.1757    0.0000 C   0  0  0  0  0  0  0  0  0  0  0  0
   -5.9477   11.1757    0.0000 C   0  0  0  0  0  0  0  0  0  0  0  0
   -3.0733   11.1757    0.0000 C   0  0  0  0  0  0  0  0  0  0  0  0
   -5.2337   10.7606    0.0000 C   0  0  0  0  0  0  0  0  0  0  0  0
   -3.8117   10.7606    0.0000 C   0  0  0  0  0  0  0  0  0  0  0  0
   -2.3836   10.7606    0.0000 C   0  0  0  0  0  0  0  0  0  0  0  0
   -5.2337    9.9245    0.0000 C   0  0  0  0  0  0  0  0  0  0  0  0
   -3.8117    9.9245    0.0000 C   0  0  0  0  0  0  0  0  0  0  0  0
   -2.3653    9.9490    0.0000 C   0  0  0  0  0  0  0  0  0  0  0  0
   -4.5197    9.5096    0.0000 C   0  0  0  0  0  0  0  0  0  0  0  0
   -3.0733    9.5340    0.0000 C   0  0  0  0  0  0  0  0  0  0  0  0
   -1.7673    9.3936    0.0000 C   0  0  0  0  0  0  0  0  0  0  0  0
   -4.5014    8.6979    0.0000 C   0  0  0  0  0  0  0  0  0  0  0  0
   -2.0846    8.6613    0.0000 C   0  0  0  0  0  0  0  0  0  0  0  0
   -5.2154   13.2273    0.0000 O   0  0  0  0  0  0  0  0  0  0  0  0
   -4.5624   11.9996    0.0000 O   0  0  0  0  0  0  0  0  0  0  0  0
   -2.9573    8.7162    0.0000 O   0  0  0  0  0  0  0  0  0  0  0  0
   -1.7367    7.9167    0.0000 O   0  0  0  0  0  0  0  0  0  0  0  0
   -3.8117   11.5856    0.0000 C   0  0  0  0  0  0  0  0  0  0  0  0
   -0.9704    9.6072    0.0000 C   0  0  0  0  0  0  0  0  0  0  0  0
  -11.9634   12.0151    0.0000 C   0  0  0  0  0  0  0  0  0  0  0  0
  -12.6661   11.6126    0.0000 C   0  0  0  0  0  0  0  0  0  0  0  0
  -11.2159   11.6126    0.0000 C   0  0  0  0  0  0  0  0  0  0  0  0
  -13.3752   11.1910    0.0000 C   0  0  0  0  0  0  0  0  0  0  0  0
  -11.9442   11.2102    0.0000 C   0  0  0  0  0  0  0  0  0  0  0  0
  -10.5132   11.2102    0.0000 C   0  0  0  0  0  0  0  0  0  0  0  0
  -13.3752   10.3861    0.0000 C   0  0  0  0  0  0  0  0  0  0  0  0
  -11.9442   10.3861    0.0000 C   0  0  0  0  0  0  0  0  0  0  0  0
  -10.5132   10.3861    0.0000 C   0  0  0  0  0  0  0  0  0  0  0  0
   -9.0822   10.3861    0.0000 C   0  0  0  0  0  0  0  0  0  0  0  0
   -9.7849    9.9772    0.0000 C   0  0  0  0  0  0  0  0  0  0  0  0
  -12.6469    9.9580    0.0000 C   0  0  0  0  0  0  0  0  0  0  0  0
  -11.2159    9.9580    0.0000 C   0  0  0  0  0  0  0  0  0  0  0  0
   -8.1815    9.9517    0.0000 O   0  0  0  0  0  0  0  0  0  0  0  0
  -10.5707    9.5556    0.0000 H   0  0  0  0  0  0  0  0  0  0  0  0
   -9.7849    9.1522    0.0000 C   0  0  0  0  0  0  0  0  0  0  0  0
  -12.6469    9.1330    0.0000 C   0  0  0  0  0  0  0  0  0  0  0  0
  -11.2096   12.4376    0.0000 O   0  0  0  0  0  0  0  0  0  0  0  0
    0.5200   12.4774    0.0000 C   0  0  0  0  0  0  0  0  0  0  0  0
    1.9620   12.4774    0.0000 C   0  0  0  0  0  0  0  0  0  0  0  0
    1.2379   12.0645    0.0000 C   0  0  0  0  0  0  0  0  0  0  0  0
    2.6798   11.2260    0.0000 C   0  0  0  0  0  0  0  0  0  0  0  0
    4.1219   11.2260    0.0000 C   0  0  0  0  0  0  0  0  0  0  0  0
    1.2379   11.2260    0.0000 C   0  0  0  0  0  0  0  0  0  0  0  0
    3.3850   10.8385    0.0000 C   0  0  0  0  0  0  0  0  0  0  0  0
    1.9620   10.8194    0.0000 C   0  0  0  0  0  0  0  0  0  0  0  0
    4.8270   10.8194    0.0000 C   0  0  0  0  0  0  0  0  0  0  0  0
    1.9620    9.9809    0.0000 C   0  0  0  0  0  0  0  0  0  0  0  0
    3.4040    9.9999    0.0000 C   0  0  0  0  0  0  0  0  0  0  0  0
    4.8270    9.9999    0.0000 C   0  0  0  0  0  0  0  0  0  0  0  0
    4.1219    9.5934    0.0000 C   0  0  0  0  0  0  0  0  0  0  0  0
    2.6608    9.5744    0.0000 C   0  0  0  0  0  0  0  0  0  0  0  0
    5.4305    9.4346    0.0000 C   0  0  0  0  0  0  0  0  0  0  0  0
    5.1192    8.7168    0.0000 C   0  0  0  0  0  0  0  0  0  0  0  0
    1.9620   13.3024    0.0000 O   0  0  0  0  0  0  0  0  0  0  0  0
    2.6417   12.0455    0.0000 O   0  0  0  0  0  0  0  0  0  0  0  0
    4.2425    8.7739    0.0000 O   0  0  0  0  0  0  0  0  0  0  0  0
    2.5845    8.4627    0.0000 C   0  0  0  0  0  0  0  0  0  0  0  0
    5.4686    7.9735    0.0000 O   0  0  0  0  0  0  0  0  0  0  0  0
    3.3850   11.6635    0.0000 C   0  0  0  0  0  0  0  0  0  0  0  0
    6.2383    9.6021    0.0000 C   0  0  0  0  0  0  0  0  0  0  0  0
    9.7504   12.4359    0.0000 C   0  0  0  0  0  0  0  0  0  0  0  0
    8.9986   11.9990    0.0000 C   0  0  0  0  0  0  0  0  0  0  0  0
    8.9986   11.1765    0.0000 C   0  0  0  0  0  0  0  0  0  0  0  0
   10.4573   11.1765    0.0000 C   0  0  0  0  0  0  0  0  0  0  0  0
   11.8966   11.1958    0.0000 C   0  0  0  0  0  0  0  0  0  0  0  0
    9.7312   10.7588    0.0000 C   0  0  0  0  0  0  0  0  0  0  0  0
   11.1641   10.7781    0.0000 C   0  0  0  0  0  0  0  0  0  0  0  0
   12.6227   10.7588    0.0000 C   0  0  0  0  0  0  0  0  0  0  0  0
   12.6227    9.9363    0.0000 C   0  0  0  0  0  0  0  0  0  0  0  0
    9.7312    9.9363    0.0000 C   0  0  0  0  0  0  0  0  0  0  0  0
   11.1834    9.9363    0.0000 C   0  0  0  0  0  0  0  0  0  0  0  0
   10.4765    9.5187    0.0000 C   0  0  0  0  0  0  0  0  0  0  0  0
   11.9159    9.5187    0.0000 C   0  0  0  0  0  0  0  0  0  0  0  0
   13.2332    9.3837    0.0000 C   0  0  0  0  0  0  0  0  0  0  0  0
   12.9376    8.6512    0.0000 C   0  0  0  0  0  0  0  0  0  0  0  0
    9.7504   13.2609    0.0000 O   0  0  0  0  0  0  0  0  0  0  0  0
   10.4059   11.9990    0.0000 O   0  0  0  0  0  0  0  0  0  0  0  0
   12.0316    8.7219    0.0000 O   0  0  0  0  0  0  0  0  0  0  0  0
   13.2846    7.9058    0.0000 O   0  0  0  0  0  0  0  0  0  0  0  0
   11.1834    9.1113    0.0000 O   0  0  0  0  0  0  0  0  0  0  0  0
    8.2842   12.4115    0.0000 C   0  0  0  0  0  0  0  0  0  0  0  0
   10.4765    8.6937    0.0000 C   0  0  0  0  0  0  0  0  0  0  0  0
   14.0301    9.5972    0.0000 C   0  0  0  0  0  0  0  0  0  0  0  0
   11.1621   11.6031    0.0000 C   0  0  0  0  0  0  0  0  0  0  0  0
  -11.9777    5.5941    0.0000 C   0  0  0  0  0  0  0  0  0  0  0  0
  -11.9777    4.7592    0.0000 C   0  0  0  0  0  0  0  0  0  0  0  0
  -11.2546    4.3418    0.0000 C   0  0  0  0  0  0  0  0  0  0  0  0
  -10.5316    4.7592    0.0000 C   0  0  0  0  0  0  0  0  0  0  0  0
  -10.5316    5.5941    0.0000 C   0  0  0  0  0  0  0  0  0  0  0  0
  -11.2546    6.0116    0.0000 C   0  0  0  0  0  0  0  0  0  0  0  0
   -9.8086    4.3418    0.0000 C   0  0  0  0  0  0  0  0  0  0  0  0
   -9.0855    4.7592    0.0000 C   0  0  0  0  0  0  0  0  0  0  0  0
   -9.0855    5.5941    0.0000 C   0  0  0  0  0  0  0  0  0  0  0  0
   -9.8086    6.0116    0.0000 C   0  0  0  0  0  0  0  0  0  0  0  0
  -12.7007    4.3418    0.0000 C   0  0  0  0  0  0  0  0  0  0  0  0
  -13.4238    4.7592    0.0000 C   0  0  0  0  0  0  0  0  0  0  0  0
  -12.7007    3.5069    0.0000 C   0  0  0  0  0  0  0  0  0  0  0  0
  -12.7007    5.1767    0.0000 O   0  0  0  0  0  0  0  0  0  0  0  0
  -10.5316    6.4290    0.0000 C   0  0  0  0  0  0  0  0  0  0  0  0
   -9.8086    3.5069    0.0000 C   0  0  0  0  0  0  0  0  0  0  0  0
  -10.5316    3.9342    0.0000 O   0  0  0  0  0  0  0  0  0  0  0  0
   -6.3222    5.2800    0.0000 C   0  0  0  0  0  0  0  0  0  0  0  0
   -6.3222    4.4550    0.0000 C   0  0  0  0  0  0  0  0  0  0  0  0
   -5.6078    4.0425    0.0000 C   0  0  0  0  0  0  0  0  0  0  0  0
   -4.8933    4.4550    0.0000 C   0  0  0  0  0  0  0  0  0  0  0  0
   -4.8933    5.2800    0.0000 C   0  0  0  0  0  0  0  0  0  0  0  0
   -5.6078    5.6925    0.0000 C   0  0  0  0  0  0  0  0  0  0  0  0
   -4.1788    4.0425    0.0000 C   0  0  0  0  0  0  0  0  0  0  0  0
   -3.4644    4.4550    0.0000 C   0  0  0  0  0  0  0  0  0  0  0  0
   -3.4644    5.2800    0.0000 C   0  0  0  0  0  0  0  0  0  0  0  0
   -4.1788    5.6925    0.0000 C   0  0  0  0  0  0  0  0  0  0  0  0
   -2.7511    4.0432    0.0000 C   0  0  0  0  0  0  0  0  0  0  0  0
   -4.8933    6.1037    0.0000 C   0  0  0  0  0  0  0  0  0  0  0  0
   -5.6078    3.2189    0.0000 C   0  0  0  0  0  0  0  0  0  0  0  0
   -2.7511    3.2196    0.0000 C   0  0  0  0  0  0  0  0  0  0  0  0
   -2.0378    4.4550    0.0000 C   0  0  0  0  0  0  0  0  0  0  0  0
   -1.3245    4.0432    0.0000 O   0  0  0  0  0  0  0  0  0  0  0  0
   -4.8933    3.6314    0.0000 H   0  0  0  0  0  0  0  0  0  0  0  0
    1.7972    5.0238    0.0000 C   0  0  0  0  0  0  0  0  0  0  0  0
    1.7972    4.1988    0.0000 C   0  0  0  0  0  0  0  0  0  0  0  0
    2.5117    3.7863    0.0000 C   0  0  0  0  0  0  0  0  0  0  0  0
    3.2262    4.1988    0.0000 C   0  0  0  0  0  0  0  0  0  0  0  0
    3.2262    5.0238    0.0000 C   0  0  0  0  0  0  0  0  0  0  0  0
    2.5117    5.4363    0.0000 C   0  0  0  0  0  0  0  0  0  0  0  0
    3.9406    3.7863    0.0000 C   0  0  0  0  0  0  0  0  0  0  0  0
    4.6551    4.1988    0.0000 C   0  0  0  0  0  0  0  0  0  0  0  0
    4.6551    5.0238    0.0000 C   0  0  0  0  0  0  0  0  0  0  0  0
    3.9406    5.4363    0.0000 C   0  0  0  0  0  0  0  0  0  0  0  0
    4.1122    2.9793    0.0000 O   0  0  0  0  0  0  0  0  0  0  0  0
    4.9326    2.8931    0.0000 C   0  0  0  0  0  0  0  0  0  0  0  0
    5.2682    3.6467    0.0000 C   0  0  0  0  0  0  0  0  0  0  0  0
    2.5117    2.9626    0.0000 C   0  0  0  0  0  0  0  0  0  0  0  0
    2.5117    6.2613    0.0000 O   0  0  0  0  0  0  0  0  0  0  0  0
    3.2262    5.8488    0.0000 C   0  0  0  0  0  0  0  0  0  0  0  0
    6.0651    3.8603    0.0000 C   0  0  0  0  0  0  0  0  0  0  0  0
    5.3684    5.4356    0.0000 O   0  0  0  0  0  0  0  0  0  0  0  0
    5.3445    2.1798    0.0000 O   0  0  0  0  0  0  0  0  0  0  0  0
    3.2262    3.3738    0.0000 H   0  0  0  0  0  0  0  0  0  0  0  0
    8.9443    5.3108    0.0000 C   0  0  0  0  0  0  0  0  0  0  0  0
    8.9443    4.4858    0.0000 C   0  0  0  0  0  0  0  0  0  0  0  0
    9.6588    4.0733    0.0000 C   0  0  0  0  0  0  0  0  0  0  0  0
   10.3733    4.4858    0.0000 C   0  0  0  0  0  0  0  0  0  0  0  0
   10.3733    5.3108    0.0000 C   0  0  0  0  0  0  0  0  0  0  0  0
    9.6588    5.7233    0.0000 C   0  0  0  0  0  0  0  0  0  0  0  0
   11.0877    4.0733    0.0000 C   0  0  0  0  0  0  0  0  0  0  0  0
   11.8022    4.4858    0.0000 C   0  0  0  0  0  0  0  0  0  0  0  0
   11.8022    5.3108    0.0000 C   0  0  0  0  0  0  0  0  0  0  0  0
   11.0877    5.7233    0.0000 C   0  0  0  0  0  0  0  0  0  0  0  0
   12.5155    4.0740    0.0000 C   0  0  0  0  0  0  0  0  0  0  0  0
   13.2288    4.4858    0.0000 C   0  0  0  0  0  0  0  0  0  0  0  0
   12.5155    3.2504    0.0000 C   0  0  0  0  0  0  0  0  0  0  0  0
   13.9421    4.0740    0.0000 O   0  0  0  0  0  0  0  0  0  0  0  0
   10.3733    6.1358    0.0000 C   0  0  0  0  0  0  0  0  0  0  0  0
   10.3733    3.6608    0.0000 H   0  0  0  0  0  0  0  0  0  0  0  0
   11.8022    3.6608    0.0000 H   0  0  0  0  0  0  0  0  0  0  0  0
    9.6588    3.2497    0.0000 C   0  0  0  0  0  0  0  0  0  0  0  0
    8.9468    2.8386    0.0000 O   0  0  0  0  0  0  0  0  0  0  0  0
  -13.2600   -0.1111    0.0000 C   0  0  0  0  0  0  0  0  0  0  0  0
  -13.2600   -0.9361    0.0000 C   0  0  0  0  0  0  0  0  0  0  0  0
  -12.5455   -1.3486    0.0000 C   0  0  0  0  0  0  0  0  0  0  0  0
  -11.8311   -0.9361    0.0000 C   0  0  0  0  0  0  0  0  0  0  0  0
  -11.8311   -0.1111    0.0000 C   0  0  0  0  0  0  0  0  0  0  0  0
  -12.5455    0.3014    0.0000 C   0  0  0  0  0  0  0  0  0  0  0  0
  -11.1166   -1.3486    0.0000 C   0  0  0  0  0  0  0  0  0  0  0  0
  -10.4021   -0.9361    0.0000 C   0  0  0  0  0  0  0  0  0  0  0  0
  -10.4021   -0.1111    0.0000 C   0  0  0  0  0  0  0  0  0  0  0  0
  -11.1166    0.3014    0.0000 C   0  0  0  0  0  0  0  0  0  0  0  0
   -9.6888   -1.3479    0.0000 C   0  0  0  0  0  0  0  0  0  0  0  0
   -9.6888   -2.1716    0.0000 C   0  0  0  0  0  0  0  0  0  0  0  0
  -11.8311    0.7139    0.0000 C   0  0  0  0  0  0  0  0  0  0  0  0
  -11.8311   -1.7611    0.0000 H   0  0  0  0  0  0  0  0  0  0  0  0
  -12.5455   -2.1722    0.0000 C   0  0  0  0  0  0  0  0  0  0  0  0
  -13.2575   -2.5833    0.0000 O   0  0  0  0  0  0  0  0  0  0  0  0
   -8.9755   -0.9361    0.0000 C   0  0  0  0  0  0  0  0  0  0  0  0
   -8.2635   -1.3472    0.0000 O   0  0  0  0  0  0  0  0  0  0  0  0
   -6.8352   -0.6949    0.0000 C   0  0  0  0  0  0  0  0  0  0  0  0
   -6.8352   -1.5199    0.0000 C   0  0  0  0  0  0  0  0  0  0  0  0
   -6.1207   -1.9324    0.0000 C   0  0  0  0  0  0  0  0  0  0  0  0
   -5.4063   -1.5199    0.0000 C   0  0  0  0  0  0  0  0  0  0  0  0
   -5.4063   -0.6949    0.0000 C   0  0  0  0  0  0  0  0  0  0  0  0
   -6.1207   -0.2824    0.0000 C   0  0  0  0  0  0  0  0  0  0  0  0
   -4.6918   -1.9324    0.0000 C   0  0  0  0  0  0  0  0  0  0  0  0
   -3.9773   -1.5199    0.0000 C   0  0  0  0  0  0  0  0  0  0  0  0
   -3.9773   -0.6949    0.0000 C   0  0  0  0  0  0  0  0  0  0  0  0
   -4.6918   -0.2824    0.0000 C   0  0  0  0  0  0  0  0  0  0  0  0
   -6.1207   -2.7561    0.0000 C   0  0  0  0  0  0  0  0  0  0  0  0
   -3.2640   -1.9317    0.0000 C   0  0  0  0  0  0  0  0  0  0  0  0
   -3.2640   -2.7554    0.0000 C   0  0  0  0  0  0  0  0  0  0  0  0
   -5.4063    0.1301    0.0000 C   0  0  0  0  0  0  0  0  0  0  0  0
   -5.4063   -2.3449    0.0000 H   0  0  0  0  0  0  0  0  0  0  0  0
   -4.6918    0.5426    0.0000 O   0  0  0  0  0  0  0  0  0  0  0  0
   -2.5507   -1.5199    0.0000 C   0  0  0  0  0  0  0  0  0  0  0  0
   -1.8387   -1.9310    0.0000 O   0  0  0  0  0  0  0  0  0  0  0  0
    1.1969   -0.9023    0.0000 C   0  0  0  0  0  0  0  0  0  0  0  0
    1.1969   -1.7273    0.0000 C   0  0  0  0  0  0  0  0  0  0  0  0
    1.9114   -2.1398    0.0000 C   0  0  0  0  0  0  0  0  0  0  0  0
    2.6259   -1.7273    0.0000 C   0  0  0  0  0  0  0  0  0  0  0  0
    2.6259   -0.9023    0.0000 C   0  0  0  0  0  0  0  0  0  0  0  0
    1.9114   -0.4898    0.0000 C   0  0  0  0  0  0  0  0  0  0  0  0
    3.3403   -2.1398    0.0000 C   0  0  0  0  0  0  0  0  0  0  0  0
    4.0548   -1.7273    0.0000 C   0  0  0  0  0  0  0  0  0  0  0  0
    4.0548   -0.9023    0.0000 C   0  0  0  0  0  0  0  0  0  0  0  0
    3.3403   -0.4898    0.0000 C   0  0  0  0  0  0  0  0  0  0  0  0
    1.9114   -2.9634    0.0000 C   0  0  0  0  0  0  0  0  0  0  0  0
    4.7681   -2.1391    0.0000 C   0  0  0  0  0  0  0  0  0  0  0  0
    5.4814   -1.7273    0.0000 C   0  0  0  0  0  0  0  0  0  0  0  0
    4.7681   -2.9627    0.0000 C   0  0  0  0  0  0  0  0  0  0  0  0
    2.6259   -0.0773    0.0000 C   0  0  0  0  0  0  0  0  0  0  0  0
    2.6259   -2.5523    0.0000 H   0  0  0  0  0  0  0  0  0  0  0  0
    3.3403    0.3352    0.0000 O   0  0  0  0  0  0  0  0  0  0  0  0
    5.4814   -0.9036    0.0000 O   0  0  0  0  0  0  0  0  0  0  0  0
    6.1947   -2.1391    0.0000 O   0  0  0  0  0  0  0  0  0  0  0  0
    6.9067   -1.7280    0.0000 C   0  0  0  0  0  0  0  0  0  0  0  0
    9.0784   -0.3483    0.0000 C   0  0  0  0  0  0  0  0  0  0  0  0
    9.0784   -1.1733    0.0000 C   0  0  0  0  0  0  0  0  0  0  0  0
    9.7928   -1.5858    0.0000 C   0  0  0  0  0  0  0  0  0  0  0  0
   10.5073   -1.1733    0.0000 C   0  0  0  0  0  0  0  0  0  0  0  0
   10.5073   -0.3483    0.0000 C   0  0  0  0  0  0  0  0  0  0  0  0
    9.7928    0.0642    0.0000 C   0  0  0  0  0  0  0  0  0  0  0  0
   11.2218   -1.5858    0.0000 C   0  0  0  0  0  0  0  0  0  0  0  0
   11.9363   -1.1733    0.0000 C   0  0  0  0  0  0  0  0  0  0  0  0
   11.9363   -0.3483    0.0000 C   0  0  0  0  0  0  0  0  0  0  0  0
   11.2218    0.0642    0.0000 C   0  0  0  0  0  0  0  0  0  0  0  0
   12.6496   -1.5851    0.0000 C   0  0  0  0  0  0  0  0  0  0  0  0
   13.3629   -1.1733    0.0000 C   0  0  0  0  0  0  0  0  0  0  0  0
   12.6496   -2.4088    0.0000 C   0  0  0  0  0  0  0  0  0  0  0  0
   10.5073    0.4767    0.0000 C   0  0  0  0  0  0  0  0  0  0  0  0
   12.5196    0.2351    0.0000 O   0  0  0  0  0  0  0  0  0  0  0  0
   14.0773   -1.5858    0.0000 O   0  0  0  0  0  0  0  0  0  0  0  0
    9.7928   -2.4094    0.0000 C   0  0  0  0  0  0  0  0  0  0  0  0
    9.0809   -2.8205    0.0000 O   0  0  0  0  0  0  0  0  0  0  0  0
  -13.0336   -5.6831    0.0000 C   0  0  0  0  0  0  0  0  0  0  0  0
  -13.0336   -6.5081    0.0000 C   0  0  0  0  0  0  0  0  0  0  0  0
  -12.3192   -6.9206    0.0000 C   0  0  0  0  0  0  0  0  0  0  0  0
  -11.6047   -6.5081    0.0000 C   0  0  0  0  0  0  0  0  0  0  0  0
  -11.6047   -5.6831    0.0000 C   0  0  0  0  0  0  0  0  0  0  0  0
  -12.3192   -5.2706    0.0000 C   0  0  0  0  0  0  0  0  0  0  0  0
  -10.8902   -6.9206    0.0000 C   0  0  0  0  0  0  0  0  0  0  0  0
  -10.1758   -6.5081    0.0000 C   0  0  0  0  0  0  0  0  0  0  0  0
  -10.1758   -5.6831    0.0000 C   0  0  0  0  0  0  0  0  0  0  0  0
  -10.8902   -5.2706    0.0000 C   0  0  0  0  0  0  0  0  0  0  0  0
  -12.3192   -7.7442    0.0000 C   0  0  0  0  0  0  0  0  0  0  0  0
   -9.4625   -6.9199    0.0000 C   0  0  0  0  0  0  0  0  0  0  0  0
   -9.4625   -7.7435    0.0000 C   0  0  0  0  0  0  0  0  0  0  0  0
   -8.7492   -6.5081    0.0000 C   0  0  0  0  0  0  0  0  0  0  0  0
   -8.8791   -7.5033    0.0000 O   0  0  0  0  0  0  0  0  0  0  0  0
  -11.6047   -7.3331    0.0000 H   0  0  0  0  0  0  0  0  0  0  0  0
  -10.8902   -7.7456    0.0000 H   0  0  0  0  0  0  0  0  0  0  0  0
  -10.1758   -7.3331    0.0000 O   0  0  0  0  0  0  0  0  0  0  0  0
  -12.3192   -4.4456    0.0000 O   0  0  0  0  0  0  0  0  0  0  0  0
  -11.6047   -4.8581    0.0000 C   0  0  0  0  0  0  0  0  0  0  0  0
   -6.0788   -5.8938    0.0000 C   0  0  0  0  0  0  0  0  0  0  0  0
   -6.0788   -6.7188    0.0000 C   0  0  0  0  0  0  0  0  0  0  0  0
   -5.3644   -7.1313    0.0000 C   0  0  0  0  0  0  0  0  0  0  0  0
   -4.6499   -6.7188    0.0000 C   0  0  0  0  0  0  0  0  0  0  0  0
   -4.6499   -5.8938    0.0000 C   0  0  0  0  0  0  0  0  0  0  0  0
   -5.3644   -5.4813    0.0000 C   0  0  0  0  0  0  0  0  0  0  0  0
   -3.9354   -7.1313    0.0000 C   0  0  0  0  0  0  0  0  0  0  0  0
   -3.2209   -6.7188    0.0000 C   0  0  0  0  0  0  0  0  0  0  0  0
   -3.2209   -5.8938    0.0000 C   0  0  0  0  0  0  0  0  0  0  0  0
   -3.9354   -5.4813    0.0000 C   0  0  0  0  0  0  0  0  0  0  0  0
   -5.3644   -7.9549    0.0000 C   0  0  0  0  0  0  0  0  0  0  0  0
   -2.5076   -7.1306    0.0000 C   0  0  0  0  0  0  0  0  0  0  0  0
   -2.5076   -7.9542    0.0000 C   0  0  0  0  0  0  0  0  0  0  0  0
   -1.8817   -6.7770    0.0000 C   0  0  0  0  0  0  0  0  0  0  0  0
   -4.6499   -7.5438    0.0000 H   0  0  0  0  0  0  0  0  0  0  0  0
   -3.9354   -7.9563    0.0000 O   0  0  0  0  0  0  0  0  0  0  0  0
   -3.2209   -7.5438    0.0000 H   0  0  0  0  0  0  0  0  0  0  0  0
   -5.3644   -4.6563    0.0000 O   0  0  0  0  0  0  0  0  0  0  0  0
   -4.6499   -5.0688    0.0000 C   0  0  0  0  0  0  0  0  0  0  0  0
    1.9618   -5.5384    0.0000 C   0  0  0  0  0  0  0  0  0  0  0  0
    1.9618   -6.3634    0.0000 C   0  0  0  0  0  0  0  0  0  0  0  0
    2.6763   -6.7759    0.0000 C   0  0  0  0  0  0  0  0  0  0  0  0
    3.3908   -6.3634    0.0000 C   0  0  0  0  0  0  0  0  0  0  0  0
    3.3908   -5.5384    0.0000 C   0  0  0  0  0  0  0  0  0  0  0  0
    2.6763   -5.1259    0.0000 C   0  0  0  0  0  0  0  0  0  0  0  0
    4.1053   -6.7759    0.0000 C   0  0  0  0  0  0  0  0  0  0  0  0
    4.8197   -6.3634    0.0000 C   0  0  0  0  0  0  0  0  0  0  0  0
    4.8197   -5.5384    0.0000 C   0  0  0  0  0  0  0  0  0  0  0  0
    4.1053   -5.1259    0.0000 C   0  0  0  0  0  0  0  0  0  0  0  0
    1.3785   -6.9468    0.0000 O   0  0  0  0  0  0  0  0  0  0  0  0
    3.2597   -7.3593    0.0000 C   0  0  0  0  0  0  0  0  0  0  0  0
    5.4031   -6.9468    0.0000 C   0  0  0  0  0  0  0  0  0  0  0  0
    5.1899   -7.7423    0.0000 C   0  0  0  0  0  0  0  0  0  0  0  0
    6.1987   -6.7336    0.0000 C   0  0  0  0  0  0  0  0  0  0  0  0
    5.9855   -7.5292    0.0000 O   0  0  0  0  0  0  0  0  0  0  0  0
    2.1749   -7.4293    0.0000 O   0  0  0  0  0  0  0  0  0  0  0  0
    3.3908   -4.7147    0.0000 C   0  0  0  0  0  0  0  0  0  0  0  0
    5.4031   -5.7800    0.0000 O   0  0  0  0  0  0  0  0  0  0  0  0
   10.3720   -5.5156    0.0000 C   0  0  0  0  0  0  0  0  0  0  0  0
   10.3720   -6.3393    0.0000 C   0  0  0  0  0  0  0  0  0  0  0  0
   11.0853   -6.7511    0.0000 C   0  0  0  0  0  0  0  0  0  0  0  0
   11.7986   -6.3393    0.0000 C   0  0  0  0  0  0  0  0  0  0  0  0
   11.7986   -5.5156    0.0000 C   0  0  0  0  0  0  0  0  0  0  0  0
   11.0853   -5.1038    0.0000 C   0  0  0  0  0  0  0  0  0  0  0  0
    9.6587   -5.1038    0.0000 C   0  0  0  0  0  0  0  0  0  0  0  0
    9.6587   -6.7511    0.0000 C   0  0  0  0  0  0  0  0  0  0  0  0
   12.5819   -6.5938    0.0000 C   0  0  0  0  0  0  0  0  0  0  0  0
   13.0660   -5.9275    0.0000 C   0  0  0  0  0  0  0  0  0  0  0  0
   12.5819   -5.2611    0.0000 O   0  0  0  0  0  0  0  0  0  0  0  0
    9.6587   -7.5747    0.0000 C   0  0  0  0  0  0  0  0  0  0  0  0
   10.3720   -4.6920    0.0000 C   0  0  0  0  0  0  0  0  0  0  0  0
   12.8364   -7.3771    0.0000 C   0  0  0  0  0  0  0  0  0  0  0  0
   13.8897   -5.9275    0.0000 O   0  0  0  0  0  0  0  0  0  0  0  0
   10.3720   -7.1629    0.0000 O   0  0  0  0  0  0  0  0  0  0  0  0
    8.9454   -5.5156    0.0000 C   0  0  0  0  0  0  0  0  0  0  0  0
    8.9454   -6.3393    0.0000 C   0  0  0  0  0  0  0  0  0  0  0  0
  -11.9363  -10.6078    0.0000 C   0  0  0  0  0  0  0  0  0  0  0  0
  -11.9363  -11.4315    0.0000 C   0  0  0  0  0  0  0  0  0  0  0  0
  -11.2230  -11.8433    0.0000 C   0  0  0  0  0  0  0  0  0  0  0  0
  -10.5097  -11.4315    0.0000 C   0  0  0  0  0  0  0  0  0  0  0  0
  -10.5097  -10.6078    0.0000 C   0  0  0  0  0  0  0  0  0  0  0  0
  -11.2230  -10.1960    0.0000 C   0  0  0  0  0  0  0  0  0  0  0  0
  -12.6496  -10.1960    0.0000 C   0  0  0  0  0  0  0  0  0  0  0  0
  -13.3629  -10.6078    0.0000 C   0  0  0  0  0  0  0  0  0  0  0  0
  -13.3629  -11.4315    0.0000 C   0  0  0  0  0  0  0  0  0  0  0  0
  -12.6496  -11.8433    0.0000 C   0  0  0  0  0  0  0  0  0  0  0  0
   -9.7263  -11.6860    0.0000 C   0  0  0  0  0  0  0  0  0  0  0  0
   -9.2422  -11.0197    0.0000 C   0  0  0  0  0  0  0  0  0  0  0  0
   -9.7263  -10.3533    0.0000 O   0  0  0  0  0  0  0  0  0  0  0  0
  -12.6496  -12.6669    0.0000 C   0  0  0  0  0  0  0  0  0  0  0  0
   -9.4718  -12.4693    0.0000 C   0  0  0  0  0  0  0  0  0  0  0  0
   -8.4185  -11.0197    0.0000 O   0  0  0  0  0  0  0  0  0  0  0  0
  -11.9363  -12.2551    0.0000 O   0  0  0  0  0  0  0  0  0  0  0  0
  -14.0773  -10.1953    0.0000 H   0  0  0  0  0  0  0  0  0  0  0  0
  -11.9363   -9.7828    0.0000 C   0  0  0  0  0  0  0  0  0  0  0  0
   -4.5547  -10.4299    0.0000 C   0  0  0  0  0  0  0  0  0  0  0  0
   -4.5547  -11.2535    0.0000 C   0  0  0  0  0  0  0  0  0  0  0  0
   -3.8414  -11.6653    0.0000 C   0  0  0  0  0  0  0  0  0  0  0  0
   -3.1281  -11.2535    0.0000 C   0  0  0  0  0  0  0  0  0  0  0  0
   -3.1281  -10.4299    0.0000 C   0  0  0  0  0  0  0  0  0  0  0  0
   -3.8414  -10.0180    0.0000 C   0  0  0  0  0  0  0  0  0  0  0  0
   -5.2680  -10.0180    0.0000 C   0  0  0  0  0  0  0  0  0  0  0  0
   -5.9813  -10.4299    0.0000 C   0  0  0  0  0  0  0  0  0  0  0  0
   -5.9813  -11.2535    0.0000 C   0  0  0  0  0  0  0  0  0  0  0  0
   -5.2680  -11.6653    0.0000 C   0  0  0  0  0  0  0  0  0  0  0  0
   -2.3447  -11.5080    0.0000 C   0  0  0  0  0  0  0  0  0  0  0  0
   -1.8606  -10.8417    0.0000 C   0  0  0  0  0  0  0  0  0  0  0  0
   -2.3447  -10.1753    0.0000 O   0  0  0  0  0  0  0  0  0  0  0  0
   -4.5547  -12.0772    0.0000 H   0  0  0  0  0  0  0  0  0  0  0  0
   -6.6958  -10.0174    0.0000 O   0  0  0  0  0  0  0  0  0  0  0  0
   -5.2680  -12.4903    0.0000 C   0  0  0  0  0  0  0  0  0  0  0  0
   -2.0898  -12.2926    0.0000 C   0  0  0  0  0  0  0  0  0  0  0  0
   -1.0356  -10.8417    0.0000 O   0  0  0  0  0  0  0  0  0  0  0  0
   -4.5547   -9.6049    0.0000 C   0  0  0  0  0  0  0  0  0  0  0  0
   -2.2184   17.3135    0.0000 C   0  0  0  0  0  0  0  0  0  0  0  0
   -2.9329   16.9010    0.0000 C   0  0  0  0  0  0  0  0  0  0  0  0
   -2.9329   16.0760    0.0000 C   0  0  0  0  0  0  0  0  0  0  0  0
   -2.2184   15.6635    0.0000 C   0  0  0  0  0  0  0  0  0  0  0  0
   -1.5040   16.0760    0.0000 C   0  0  0  0  0  0  0  0  0  0  0  0
   -1.5040   16.9010    0.0000 C   0  0  0  0  0  0  0  0  0  0  0  0
   -0.7895   15.6635    0.0000 C   0  0  0  0  0  0  0  0  0  0  0  0
   -0.0750   16.0760    0.0000 C   0  0  0  0  0  0  0  0  0  0  0  0
   -0.0750   16.9010    0.0000 C   0  0  0  0  0  0  0  0  0  0  0  0
   -0.7895   17.3135    0.0000 C   0  0  0  0  0  0  0  0  0  0  0  0
   -2.2184   14.8385    0.0000 C   0  0  0  0  0  0  0  0  0  0  0  0
   -1.5040   17.7260    0.0000 C   0  0  0  0  0  0  0  0  0  0  0  0
    0.6395   15.6635    0.0000 C   0  0  0  0  0  0  0  0  0  0  0  0
    1.3539   16.0760    0.0000 C   0  0  0  0  0  0  0  0  0  0  0  0
    0.6395   14.8385    0.0000 C   0  0  0  0  0  0  0  0  0  0  0  0
    1.5819  -11.1364    0.0000 C   0  0  0  0  0  0  0  0  0  0  0  0
    1.5819  -11.9614    0.0000 C   0  0  0  0  0  0  0  0  0  0  0  0
    2.2964  -12.3739    0.0000 C   0  0  0  0  0  0  0  0  0  0  0  0
    3.0109  -11.9614    0.0000 C   0  0  0  0  0  0  0  0  0  0  0  0
    3.0109  -11.1364    0.0000 C   0  0  0  0  0  0  0  0  0  0  0  0
    2.2964  -10.7239    0.0000 C   0  0  0  0  0  0  0  0  0  0  0  0
    3.7254  -12.3739    0.0000 C   0  0  0  0  0  0  0  0  0  0  0  0
    4.4398  -11.9614    0.0000 C   0  0  0  0  0  0  0  0  0  0  0  0
    4.4398  -11.1364    0.0000 C   0  0  0  0  0  0  0  0  0  0  0  0
    3.7254  -10.7239    0.0000 C   0  0  0  0  0  0  0  0  0  0  0  0
    1.7131  -10.1405    0.0000 O   0  0  0  0  0  0  0  0  0  0  0  0
    2.2964  -13.1989    0.0000 C   0  0  0  0  0  0  0  0  0  0  0  0
    3.0109  -12.7864    0.0000 H   0  0  0  0  0  0  0  0  0  0  0  0
    5.1543  -10.7239    0.0000 O   0  0  0  0  0  0  0  0  0  0  0  0
    5.8688  -11.1364    0.0000 C   0  0  0  0  0  0  0  0  0  0  0  0
    6.5832  -10.7239    0.0000 C   0  0  0  0  0  0  0  0  0  0  0  0
    5.8688  -11.9614    0.0000 O   0  0  0  0  0  0  0  0  0  0  0  0
    2.7986  -10.0694    0.0000 C   0  0  0  0  0  0  0  0  0  0  0  0
    2.2153   -9.4860    0.0000 C   0  0  0  0  0  0  0  0  0  0  0  0
    3.3820   -9.4860    0.0000 C   0  0  0  0  0  0  0  0  0  0  0  0
  -13.1432  -15.6635    0.0000 C   0  0  0  0  0  0  0  0  0  0  0  0
  -13.1432  -16.4885    0.0000 C   0  0  0  0  0  0  0  0  0  0  0  0
  -12.4287  -16.9010    0.0000 C   0  0  0  0  0  0  0  0  0  0  0  0
  -11.7143  -16.4885    0.0000 C   0  0  0  0  0  0  0  0  0  0  0  0
  -11.7143  -15.6635    0.0000 C   0  0  0  0  0  0  0  0  0  0  0  0
  -12.4287  -15.2510    0.0000 C   0  0  0  0  0  0  0  0  0  0  0  0
  -10.9998  -16.9010    0.0000 C   0  0  0  0  0  0  0  0  0  0  0  0
  -10.2853  -16.4885    0.0000 C   0  0  0  0  0  0  0  0  0  0  0  0
  -10.2853  -15.6635    0.0000 C   0  0  0  0  0  0  0  0  0  0  0  0
  -10.9998  -15.2510    0.0000 C   0  0  0  0  0  0  0  0  0  0  0  0
  -12.0162  -17.6155    0.0000 C   0  0  0  0  0  0  0  0  0  0  0  0
  -11.7143  -14.8385    0.0000 C   0  0  0  0  0  0  0  0  0  0  0  0
   -9.5709  -16.9010    0.0000 C   0  0  0  0  0  0  0  0  0  0  0  0
   -8.8564  -16.4885    0.0000 C   0  0  0  0  0  0  0  0  0  0  0  0
   -9.5709  -17.7260    0.0000 C   0  0  0  0  0  0  0  0  0  0  0  0
   -8.8564  -17.3135    0.0000 O   0  0  0  0  0  0  0  0  0  0  0  0
  -13.0121  -17.4844    0.0000 O   0  0  0  0  0  0  0  0  0  0  0  0
    9.3610  -10.6219    0.0000 C   0  0  0  0  0  0  0  0  0  0  0  0
    9.3610  -11.4469    0.0000 C   0  0  0  0  0  0  0  0  0  0  0  0
   10.0754  -11.8594    0.0000 C   0  0  0  0  0  0  0  0  0  0  0  0
   10.7899  -11.4469    0.0000 C   0  0  0  0  0  0  0  0  0  0  0  0
   10.7899  -10.6219    0.0000 C   0  0  0  0  0  0  0  0  0  0  0  0
   10.0754  -10.2094    0.0000 C   0  0  0  0  0  0  0  0  0  0  0  0
   11.5044  -11.8594    0.0000 C   0  0  0  0  0  0  0  0  0  0  0  0
   12.2189  -11.4469    0.0000 C   0  0  0  0  0  0  0  0  0  0  0  0
   12.2189  -10.6219    0.0000 C   0  0  0  0  0  0  0  0  0  0  0  0
   11.5044  -10.2094    0.0000 C   0  0  0  0  0  0  0  0  0  0  0  0
   13.0035  -11.7018    0.0000 C   0  0  0  0  0  0  0  0  0  0  0  0
   13.4884  -11.0344    0.0000 C   0  0  0  0  0  0  0  0  0  0  0  0
   13.0035  -10.3669    0.0000 O   0  0  0  0  0  0  0  0  0  0  0  0
   10.7899   -9.7969    0.0000 C   0  0  0  0  0  0  0  0  0  0  0  0
   11.5044   -9.3844    0.0000 O   0  0  0  0  0  0  0  0  0  0  0  0
   11.0034  -12.2438    0.0000 H   0  0  0  0  0  0  0  0  0  0  0  0
    9.5732  -12.5139    0.0000 O   0  0  0  0  0  0  0  0  0  0  0  0
   10.4879  -12.5739    0.0000 C   0  0  0  0  0  0  0  0  0  0  0  0
   13.2584  -12.4864    0.0000 C   0  0  0  0  0  0  0  0  0  0  0  0
  1  3  1  0      
  2  3  1  0      
  2 18  2  0      
  2 19  1  0      
  3  5  1  0      
  4  7  1  0      
  4  8  1  0      
  4 19  1  1      
  6  8  1  0      
  6  9  1  0      
  7 10  1  0      
  8 11  1  0      
  9 12  1  0      
 10 13  1  0      
 11 13  2  0      
 11 14  1  0      
 12 14  1  0      
 13 16  1  0      
 14 20  1  6      
 15 17  1  0      
 17 20  1  0      
 17 21  2  0      
  8 22  1  1      
 12 15  1  1      
 15 23  1  6      
 28 24  1  1      
 25 27  1  0      
 25 28  1  0      
 26 28  1  0      
 26 29  1  0      
 27 30  1  0      
 28 31  1  0      
 29 32  1  0      
 30 35  1  0      
 31 35  2  0      
 31 36  1  0      
 32 34  1  0      
 32 36  1  0      
 32 38  1  1      
 33 34  1  0      
 33 37  1  0      
 34 39  2  0      
 35 40  1  0      
 26 41  2  0      
 42 44  1  0      
 43 44  1  0      
 43 58  2  0      
 43 59  1  0      
 44 47  2  0      
 45 48  1  0      
 45 49  1  0      
 45 59  1  1      
 46 48  1  0      
 46 50  1  0      
 48 52  1  0      
 49 51  1  0      
 50 53  1  0      
 51 55  1  0      
 52 54  1  0      
 52 55  2  0      
 53 54  1  0      
 53 56  1  1      
 54 60  1  6      
 55 61  1  0      
 56 57  1  0      
 57 60  1  0      
 57 62  2  0      
 48 63  1  1      
 56 64  1  6      
 65 66  1  0      
 65 80  2  0      
 65 81  1  0      
 66 67  1  0      
 68 70  1  0      
 68 71  1  0      
 68 81  1  1      
 69 71  1  0      
 69 72  1  0      
 70 74  1  0      
 71 75  1  0      
 72 73  1  0      
 73 77  1  0      
 74 76  1  0      
 75 76  1  0      
 75 77  1  0      
 77 82  1  6      
 78 79  1  0      
 79 82  1  0      
 79 83  2  0      
 75 84  1  6      
 66 85  1  0      
 76 86  2  0      
 73 78  1  1      
 78 87  1  6      
 71 88  1  1      
 89 90  1  0      
 90 91  1  0      
 91 92  1  0      
 92 93  1  0      
 93 94  1  0      
 94 89  1  0      
 92 95  1  0      
 95 96  1  0      
 96 97  1  0      
 97 98  1  0      
 98 93  1  0      
 90 99  1  0      
 99100  1  0      
 99101  2  0      
 90102  1  1      
 93103  1  1      
 95104  2  0      
 92105  1  6      
106107  1  0      
107108  2  0      
108109  1  0      
109110  1  0      
110111  1  0      
111106  1  0      
109112  1  0      
112113  1  0      
113114  1  0      
114115  1  0      
115110  1  0      
110117  1  6      
108118  1  0      
116119  1  0      
116120  1  0      
120121  1  0      
109122  1  1      
113116  1  6      
123124  1  0      
124125  2  0      
125126  1  0      
126127  1  0      
127128  1  0      
128123  1  0      
126129  1  0      
129130  1  0      
130131  1  0      
131132  1  0      
132127  1  0      
129133  1  6      
133134  1  0      
134135  1  0      
125136  1  0      
128137  1  1      
127138  1  1      
135139  1  1      
131140  1  6      
134141  2  0      
130135  1  1      
126142  1  6      
160161  2  0      
145160  1  0      
143144  1  0      
144145  2  0      
145146  1  0      
146147  1  0      
147148  1  0      
148143  1  0      
146149  1  0      
149150  1  0      
150151  1  0      
151152  1  0      
152147  1  0      
150153  1  0      
153154  1  0      
153155  2  0      
154156  1  0      
147157  1  1      
146158  1  6      
150159  1  6      
176177  2  0      
164176  1  0      
178179  2  0      
172178  1  0      
162163  1  0      
163164  2  0      
164165  1  0      
165166  1  0      
166167  1  0      
167162  1  0      
165168  1  0      
168169  1  0      
169170  1  0      
170171  1  0      
171166  1  0      
169172  1  1      
172173  2  0      
166174  1  1      
165175  1  6      
196197  2  0      
191196  1  0      
180181  1  0      
181182  2  0      
182183  1  0      
183184  1  0      
184185  1  0      
185180  1  0      
183186  1  0      
186187  1  0      
187188  1  0      
188189  1  0      
189184  1  0      
182190  1  0      
187191  1  1      
191192  2  0      
184193  1  1      
183194  1  6      
189195  1  1      
216217  1  0      
210216  1  0      
198199  1  0      
199200  2  0      
200201  1  0      
201202  1  0      
202203  1  0      
203198  1  0      
201204  1  0      
204205  1  0      
205206  1  0      
206207  1  0      
207202  1  0      
200208  1  0      
205209  1  1      
209210  1  0      
209211  2  0      
202212  1  1      
201213  1  6      
207214  1  1      
210215  2  0      
234235  2  0      
220234  1  0      
218219  1  0      
219220  1  0      
220221  2  0      
221222  1  0      
222223  1  0      
223218  1  0      
221224  1  0      
224225  1  0      
225226  1  0      
226227  1  0      
227222  1  0      
225228  1  1      
228229  1  0      
228230  2  0      
222231  1  1      
226232  1  6      
229233  1  0      
236237  1  0      
237238  1  0      
238239  1  0      
239240  1  0      
240241  1  0      
241236  1  0      
239242  1  0      
242243  1  0      
243244  1  0      
244245  1  0      
245240  1  0      
238246  2  0      
243247  1  0      
247248  1  0      
247249  1  0      
247250  1  0      
239251  1  6      
242252  1  6      
243253  1  6      
241254  1  1      
240255  1  1      
256257  1  0      
257258  1  0      
258259  1  0      
259260  1  0      
260261  1  0      
261256  1  0      
259262  1  0      
262263  1  0      
263264  1  0      
264265  1  0      
265260  1  0      
258266  2  0      
263267  1  0      
267268  1  0      
267269  1  0      
259270  1  6      
262271  1  6      
263272  1  6      
261273  1  1      
260274  1  1      
275276  1  0      
276277  1  0      
277278  1  0      
278279  1  0      
279280  1  0      
280275  1  0      
278281  2  0      
281282  1  0      
282283  1  0      
283284  1  0      
284279  1  0      
276285  1  6      
277286  1  6      
282287  1  6      
287288  1  0      
287289  1  0      
287290  1  0      
277291  1  1      
279292  1  1      
282293  1  1      
294295  1  0      
295296  1  0      
296297  1  0      
297298  1  0      
298299  1  0      
299294  1  0      
294300  1  0      
301295  1  0      
297302  1  1      
302303  1  0      
303304  1  0      
298304  1  1      
301305  1  1      
294306  1  1      
302307  2  0      
303308  2  0      
295309  1  6      
296309  1  6      
300310  1  0      
310311  1  0      
311301  1  0      
312313  1  0      
313314  1  0      
314315  1  0      
315316  1  0      
316317  1  0      
317312  1  0      
312318  1  0      
318319  1  0      
319320  1  0      
320321  1  0      
321313  1  0      
315322  1  1      
322323  1  0      
323324  1  0      
316324  1  1      
321325  2  0      
322326  2  0      
323327  2  0      
313328  1  6      
319329  1  6      
312330  1  1      
331332  1  0      
332333  1  0      
333334  1  0      
334335  1  0      
335336  1  0      
336331  1  0      
331337  1  0      
337338  1  0      
338339  1  0      
339340  1  0      
340332  1  0      
334341  1  1      
341342  1  0      
342343  1  0      
335343  1  1      
332344  1  6      
338345  1  6      
340346  2  0      
341347  2  0      
342348  2  0      
331349  1  1      
350351  1  0      
351352  1  0      
352353  1  0      
353354  1  0      
354355  1  0      
355350  1  0      
354356  1  0      
356357  1  0      
357358  1  0      
358359  1  0      
359355  1  0      
353360  1  0      
355361  1  0      
357362  1  0      
362363  1  0      
362364  1  0      
365366  1  0      
366367  1  0      
367368  1  0      
368369  1  0      
369370  1  0      
370365  1  0      
368371  1  0      
371372  1  0      
372373  1  0      
373374  1  0      
374369  1  0      
370375  1  6      
367376  1  1      
368377  1  6      
373378  1  1      
378379  1  0      
379380  1  0      
379381  2  0      
370382  1  1      
372382  1  1      
382383  1  0      
382384  1  0      
385386  1  0      
386387  1  0      
387388  1  0      
388389  1  0      
389390  1  0      
390385  1  0      
388391  1  0      
391392  1  0      
392393  1  0      
393394  1  0      
394389  1  0      
387395  1  1      
389396  1  1      
392397  1  1      
397398  1  0      
397399  1  0      
397400  1  0      
387401  1  6      
402403  2  0      
403404  1  0      
404405  1  0      
405406  1  0      
406407  1  0      
407402  1  0      
405408  1  0      
408409  1  0      
409410  2  0      
410411  1  0      
411406  1  0      
409412  1  0      
412413  2  0      
413414  1  0      
414410  1  0      
406415  1  1      
411416  2  0      
405417  1  6      
404418  1  6      
404419  1  1      
412420  1  0      
M  STY  1   1 SUP
M  SLB  1   1   1
M  SAL   1  2 160 161
M  SBL   1  1 155
M  SMT   1 CHO
M  SBV   1 155    0.0000    0.8236
M  STY  1   2 SUP
M  SLB  1   2   2
M  SAL   2  2 176 177
M  SBL   2  1 175
M  SMT   2 CHO
M  SBV   2 175    0.0000    0.8236
M  STY  1   3 SUP
M  SLB  1   3   3
M  SAL   3  2 178 179
M  SBL   3  1 177
M  SMT   3 CHO
M  SBV   3 177   -0.7133   -0.4118
M  STY  1   4 SUP
M  SLB  1   4   4
M  SAL   4  2 196 197
M  SBL   4  1 194
M  SMT   4 CHO
M  SBV   4 194   -0.7133   -0.4118
M  STY  1   5 SUP
M  SLB  1   5   5
M  SAL   5  2 216 217
M  SBL   5  1 213
M  SMT   5 OCH3
M  SBV   5 213   -0.7133    0.4118
M  STY  1   6 SUP
M  SLB  1   6   6
M  SAL   6  2 234 235
M  SBL   6  1 234
M  SMT   6 CHO
M  SBV   6 234    0.0000    0.8236
M  STY  1   7 DAT
M  SLB  1   7   7
M  SDT   7 Text                                                  
M  SDD   7   -11.4614    7.2403    DA    ALL  1       5
M  SED   7 52
M  STY  1   8 DAT
M  SLB  1   8   8
M  SDT   8 Text                                                  
M  SDD   8   -11.5257  -19.2494    DA    ALL  1       5
M  SED   8 72
M  STY  1   9 DAT
M  SLB  1   9   9
M  SDT   9 Text                                                  
M  SDD   9     3.2876    7.2897    DA    ALL  1       5
M  SED   9 54
M  STY  1  10 DAT
M  SLB  1  10  10
M  SDT  10 Text                                                  
M  SDD  10    10.8136    7.1643    DA    ALL  1       5
M  SED  10 55
M  STY  1  11 DAT
M  SLB  1  11  11
M  SDT  11 Text                                                  
M  SDD  11   -11.4522    1.7957    DA    ALL  1       5
M  SED  11 56
M  STY  1  12 DAT
M  SLB  1  12  12
M  SDT  12 Text                                                  
M  SDD  12    -3.8588    1.8132    DA    ALL  1       5
M  SED  12 57
M  STY  1  13 DAT
M  SLB  1  13  13
M  SDT  13 Text                                                  
M  SDD  13   -11.5797   -3.4905    DA    ALL  1       5
M  SED  13 60
M  STY  1  14 DAT
M  SLB  1  14  14
M  SDT  14 Text                                                  
M  SDD  14    -5.0931   -3.4637    DA    ALL  1       5
M  SED  14 61
M  STY  1  15 DAT
M  SLB  1  15  15
M  SDT  15 Text                                                  
M  SDD  15     3.3004   -3.4713    DA    ALL  1       5
M  SED  15 62
M  STY  1  16 DAT
M  SLB  1  16  16
M  SDT  16 Text                                                  
M  SDD  16    -4.8793   -9.0408    DA    ALL  1       5
M  SED  16 65
M  STY  1  17 DAT
M  SLB  1  17  17
M  SDT  17 Text                                                  
M  SDD  17     3.4316  -14.1054    DA    ALL  1       5
M  SED  17 70
M  STY  1  18 DAT
M  SLB  1  18  18
M  SDT  18 Text                                                  
M  SDD  18     3.3523    1.8144    DA    ALL  1       5
M  SED  18 58
M  STY  1  19 DAT
M  SLB  1  19  19
M  SDT  19 Text                                                  
M  SDD  19    10.5327    1.7730    DA    ALL  1       5
M  SED  19 59
M  STY  1  20 DAT
M  SLB  1  20  20
M  SDT  20 Text                                                  
M  SDD  20    10.4147   -9.0608    DA    ALL  1       5
M  SED  20 67
M  STY  1  21 DAT
M  SLB  1  21  21
M  SDT  21 Text                                                  
M  SDD  21    10.4127   -3.5146    DA    ALL  1       5
M  SED  21 63
M  STY  1  22 DAT
M  SLB  1  22  22
M  SDT  22 Text                                                  
M  SDD  22   -11.6531   -8.9846    DA    ALL  1       5
M  SED  22 64
M  STY  1  23 DAT
M  SLB  1  23  23
M  SDT  23 Text                                                  
M  SDD  23    -4.7323  -14.0717    DA    ALL  1       5
M  SED  23 69
M  STY  1  24 DAT
M  SLB  1  24  24
M  SDT  24 Text                                                  
M  SDD  24    10.8113  -14.1524    DA    ALL  1       5
M  SED  24 71
M  STY  1  25 DAT
M  SLB  1  25  25
M  SDT  25 Text                                                  
M  SDD  25    -3.7701    7.2913    DA    ALL  1       5
M  SED  25 53
M  STY  1  26 DAT
M  SLB  1  26  26
M  SDT  26 Text                                                  
M  SDD  26   -11.6644  -13.8790    DA    ALL  1       5
M  SED  26 68
M  STY  1  27 DAT
M  SLB  1  27  27
M  SDT  27 Text                                                  
M  SDD  27     3.4682   -9.0052    DA    ALL  1       5
M  SED  27 66
M  STY  1  28 DAT
M  SLB  1  28  28
M  SDT  28 Text                                                  
M  SDD  28    -3.3353   14.0920    DA    ALL  1       5
M  SED  28 eudesmane skeleton
M  END
