# Supplementary material for: Antibacterial and Antifungal Sesquiterpenoids: Chemistry, Resource, and Activity
Source: Biomolecules. 2022 Sep 9;12(9):1271. doi: 10.3390/biom12091271 (PMC9496053; doi:10.3390/biom12091271)
Supplement: Supplementary file 1 [file biomolecules-12-01271-s001.zip › biomolecules-1887774-The Mol. files of sesquiterpenoids with antibacterial and antifungal activity/Figure 6. Structures of eremophilane-type sesquiterpenoids 73¿C92..mol]

figure6.mol
  ChemDraw08262211462D

315344  0  0  1  0  0  0  0  0999 V2000
  -12.9202    9.7969    0.0000 C   0  0  0  0  0  0  0  0  0  0  0  0
  -11.4915    9.7969    0.0000 C   0  0  0  0  0  0  0  0  0  0  0  0
  -12.2058    9.4027    0.0000 C   0  0  0  0  0  0  0  0  0  0  0  0
  -13.6469    9.3842    0.0000 C   0  0  0  0  0  0  0  0  0  0  0  0
  -10.7771    9.3842    0.0000 C   0  0  0  0  0  0  0  0  0  0  0  0
   -9.4900    8.9655    0.0000 C   0  0  0  0  0  0  0  0  0  0  0  0
  -13.6469    8.5528    0.0000 C   0  0  0  0  0  0  0  0  0  0  0  0
  -12.2244    8.5528    0.0000 C   0  0  0  0  0  0  0  0  0  0  0  0
  -10.7587    8.5528    0.0000 C   0  0  0  0  0  0  0  0  0  0  0  0
   -9.9889    8.2942    0.0000 C   0  0  0  0  0  0  0  0  0  0  0  0
  -12.9387    8.1341    0.0000 C   0  0  0  0  0  0  0  0  0  0  0  0
  -11.4915    8.1341    0.0000 C   0  0  0  0  0  0  0  0  0  0  0  0
  -12.2244    7.7214    0.0000 C   0  0  0  0  0  0  0  0  0  0  0  0
   -9.7302    7.4997    0.0000 C   0  0  0  0  0  0  0  0  0  0  0  0
  -12.2551   10.2218    0.0000 H   0  0  0  0  0  0  0  0  0  0  0  0
  -10.7587   10.2032    0.0000 R3  0  0  0  0  0  0  0  0  0  0  0  0
  -10.0196    9.6490    0.0000 O   0  0  0  0  0  0  0  0  0  0  0  0
   -8.7141    8.9778    0.0000 O   0  0  0  0  0  0  0  0  0  0  0  0
  -14.3798    8.1957    0.0000 R1  0  0  0  0  0  0  0  0  0  0  0  0
  -11.4915    7.3091    0.0000 R2  0  0  0  0  0  0  0  0  0  0  0  0
  -12.9387    7.3091    0.0000 C   0  0  0  0  0  0  0  0  0  0  0  0
    2.5597    9.9068    0.0000 C   0  0  0  0  0  0  0  0  0  0  0  0
    4.0056    9.9068    0.0000 C   0  0  0  0  0  0  0  0  0  0  0  0
    1.8308    9.4979    0.0000 C   0  0  0  0  0  0  0  0  0  0  0  0
    4.7522    9.4979    0.0000 C   0  0  0  0  0  0  0  0  0  0  0  0
    3.2945    9.4801    0.0000 C   0  0  0  0  0  0  0  0  0  0  0  0
    1.8486    8.6446    0.0000 C   0  0  0  0  0  0  0  0  0  0  0  0
    3.2708    8.6446    0.0000 C   0  0  0  0  0  0  0  0  0  0  0  0
    4.7344    8.6446    0.0000 C   0  0  0  0  0  0  0  0  0  0  0  0
    2.5597    8.2417    0.0000 C   0  0  0  0  0  0  0  0  0  0  0  0
    4.0233    8.2417    0.0000 C   0  0  0  0  0  0  0  0  0  0  0  0
    5.4692    8.2002    0.0000 C   0  0  0  0  0  0  0  0  0  0  0  0
    3.2708    7.8329    0.0000 C   0  0  0  0  0  0  0  0  0  0  0  0
    5.4870    7.4062    0.0000 C   0  0  0  0  0  0  0  0  0  0  0  0
    2.5183   10.7601    0.0000 O   0  0  0  0  0  0  0  0  0  0  0  0
    5.4277    9.9245    0.0000 O   0  0  0  0  0  0  0  0  0  0  0  0
    4.6929    7.8210    0.0000 O   0  0  0  0  0  0  0  0  0  0  0  0
    2.5597    7.4167    0.0000 C   0  0  0  0  0  0  0  0  0  0  0  0
    6.1833    8.6135    0.0000 O   0  0  0  0  0  0  0  0  0  0  0  0
   -3.4128   14.1209    0.0000 C   0  0  0  0  0  0  0  0  0  0  0  0
   -1.9653   14.1209    0.0000 C   0  0  0  0  0  0  0  0  0  0  0  0
   -4.1053   13.7030    0.0000 C   0  0  0  0  0  0  0  0  0  0  0  0
   -2.7015   13.7030    0.0000 C   0  0  0  0  0  0  0  0  0  0  0  0
   -1.2479   13.7030    0.0000 C   0  0  0  0  0  0  0  0  0  0  0  0
   -4.1053   12.8731    0.0000 C   0  0  0  0  0  0  0  0  0  0  0  0
   -2.7015   12.8731    0.0000 C   0  0  0  0  0  0  0  0  0  0  0  0
   -1.2479   12.8731    0.0000 C   0  0  0  0  0  0  0  0  0  0  0  0
   -3.3941   12.4739    0.0000 C   0  0  0  0  0  0  0  0  0  0  0  0
   -1.9653   12.4739    0.0000 C   0  0  0  0  0  0  0  0  0  0  0  0
   -3.3941   11.6489    0.0000 C   0  0  0  0  0  0  0  0  0  0  0  0
   -2.7015   12.0481    0.0000 C   0  0  0  0  0  0  0  0  0  0  0  0
   -0.5334   12.4606    0.0000 C   0  0  0  0  0  0  0  0  0  0  0  0
    0.1811   12.8731    0.0000 C   0  0  0  0  0  0  0  0  0  0  0  0
   -0.5334   11.6356    0.0000 C   0  0  0  0  0  0  0  0  0  0  0  0
  -10.1072    6.1577    0.0000 C   0  0  0  0  0  0  0  0  0  0  0  0
  -13.2773    5.5262    0.0000 C   0  0  0  0  0  0  0  0  0  0  0  0
  -11.8229    5.5262    0.0000 C   0  0  0  0  0  0  0  0  0  0  0  0
  -10.3623    5.3731    0.0000 C   0  0  0  0  0  0  0  0  0  0  0  0
  -13.9725    5.1370    0.0000 C   0  0  0  0  0  0  0  0  0  0  0  0
  -12.5692    5.1370    0.0000 C   0  0  0  0  0  0  0  0  0  0  0  0
  -11.1341    5.1180    0.0000 C   0  0  0  0  0  0  0  0  0  0  0  0
   -9.8712    4.6842    0.0000 C   0  0  0  0  0  0  0  0  0  0  0  0
  -11.1532    4.3079    0.0000 C   0  0  0  0  0  0  0  0  0  0  0  0
  -13.9917    4.3079    0.0000 C   0  0  0  0  0  0  0  0  0  0  0  0
  -12.5501    4.2888    0.0000 C   0  0  0  0  0  0  0  0  0  0  0  0
  -13.2773    3.8932    0.0000 C   0  0  0  0  0  0  0  0  0  0  0  0
  -11.8421    3.8932    0.0000 C   0  0  0  0  0  0  0  0  0  0  0  0
   -9.1695    6.3299    0.0000 O   0  0  0  0  0  0  0  0  0  0  0  0
  -10.4006    4.0591    0.0000 S   0  0  0  0  0  0  0  0  0  0  0  0
  -13.3091    3.0768    0.0000 O   0  0  0  0  0  0  0  0  0  0  0  0
  -13.2773    6.3512    0.0000 C   0  0  0  0  0  0  0  0  0  0  0  0
  -11.8229    6.3512    0.0000 C   0  0  0  0  0  0  0  0  0  0  0  0
    9.3265   10.1393    0.0000 C   0  0  0  0  0  0  0  0  0  0  0  0
   10.7529   10.1393    0.0000 C   0  0  0  0  0  0  0  0  0  0  0  0
    8.6102    9.7256    0.0000 C   0  0  0  0  0  0  0  0  0  0  0  0
   10.0366    9.7009    0.0000 C   0  0  0  0  0  0  0  0  0  0  0  0
   11.4631    9.7256    0.0000 C   0  0  0  0  0  0  0  0  0  0  0  0
    8.6102    8.8920    0.0000 C   0  0  0  0  0  0  0  0  0  0  0  0
   10.0366    8.8920    0.0000 C   0  0  0  0  0  0  0  0  0  0  0  0
   11.4631    8.8920    0.0000 C   0  0  0  0  0  0  0  0  0  0  0  0
    9.3265    8.4721    0.0000 C   0  0  0  0  0  0  0  0  0  0  0  0
   10.7529    8.4721    0.0000 C   0  0  0  0  0  0  0  0  0  0  0  0
   12.1793    8.4536    0.0000 C   0  0  0  0  0  0  0  0  0  0  0  0
   10.0181    8.0769    0.0000 C   0  0  0  0  0  0  0  0  0  0  0  0
    9.3265    7.6632    0.0000 C   0  0  0  0  0  0  0  0  0  0  0  0
   12.1793    7.6385    0.0000 C   0  0  0  0  0  0  0  0  0  0  0  0
   12.1361   10.1393    0.0000 O   0  0  0  0  0  0  0  0  0  0  0  0
   12.8648    8.9105    0.0000 O   0  0  0  0  0  0  0  0  0  0  0  0
    9.3265   10.9643    0.0000 O   0  0  0  0  0  0  0  0  0  0  0  0
    1.8898    5.2706    0.0000 C   0  0  0  0  0  0  0  0  0  0  0  0
    1.8898    4.4468    0.0000 C   0  0  0  0  0  0  0  0  0  0  0  0
    2.6036    4.0346    0.0000 C   0  0  0  0  0  0  0  0  0  0  0  0
    3.3168    4.4468    0.0000 C   0  0  0  0  0  0  0  0  0  0  0  0
    3.3168    5.2706    0.0000 C   0  0  0  0  0  0  0  0  0  0  0  0
    2.6036    5.6822    0.0000 C   0  0  0  0  0  0  0  0  0  0  0  0
    4.0306    4.0346    0.0000 C   0  0  0  0  0  0  0  0  0  0  0  0
    4.7438    4.4468    0.0000 C   0  0  0  0  0  0  0  0  0  0  0  0
    4.7438    5.2706    0.0000 C   0  0  0  0  0  0  0  0  0  0  0  0
    4.0306    5.6822    0.0000 C   0  0  0  0  0  0  0  0  0  0  0  0
    5.5275    4.1918    0.0000 C   0  0  0  0  0  0  0  0  0  0  0  0
    6.0119    4.8584    0.0000 C   0  0  0  0  0  0  0  0  0  0  0  0
    5.5275    5.5250    0.0000 O   0  0  0  0  0  0  0  0  0  0  0  0
    1.1766    5.6822    0.0000 O   0  0  0  0  0  0  0  0  0  0  0  0
    6.8357    4.8584    0.0000 O   0  0  0  0  0  0  0  0  0  0  0  0
    5.7819    3.4081    0.0000 C   0  0  0  0  0  0  0  0  0  0  0  0
    2.6036    3.2107    0.0000 C   0  0  0  0  0  0  0  0  0  0  0  0
    3.3168    3.6229    0.0000 C   0  0  0  0  0  0  0  0  0  0  0  0
    4.8300    6.0898    0.0000 H   0  0  0  0  0  0  0  0  0  0  0  0
    8.5695    5.2935    0.0000 C   0  0  0  0  0  0  0  0  0  0  0  0
    8.5695    4.4696    0.0000 C   0  0  0  0  0  0  0  0  0  0  0  0
    9.2833    4.0574    0.0000 C   0  0  0  0  0  0  0  0  0  0  0  0
    9.9965    4.4696    0.0000 C   0  0  0  0  0  0  0  0  0  0  0  0
    9.9965    5.2935    0.0000 C   0  0  0  0  0  0  0  0  0  0  0  0
    9.2833    5.7051    0.0000 C   0  0  0  0  0  0  0  0  0  0  0  0
   10.7103    4.0574    0.0000 C   0  0  0  0  0  0  0  0  0  0  0  0
   11.4235    4.4696    0.0000 C   0  0  0  0  0  0  0  0  0  0  0  0
   11.4235    5.2935    0.0000 C   0  0  0  0  0  0  0  0  0  0  0  0
   10.7103    5.7051    0.0000 C   0  0  0  0  0  0  0  0  0  0  0  0
   12.2072    4.2146    0.0000 C   0  0  0  0  0  0  0  0  0  0  0  0
   12.6916    4.8812    0.0000 C   0  0  0  0  0  0  0  0  0  0  0  0
   12.2072    5.5479    0.0000 O   0  0  0  0  0  0  0  0  0  0  0  0
   13.5154    4.8812    0.0000 O   0  0  0  0  0  0  0  0  0  0  0  0
   12.4616    3.4310    0.0000 C   0  0  0  0  0  0  0  0  0  0  0  0
    9.2833    3.2336    0.0000 C   0  0  0  0  0  0  0  0  0  0  0  0
    9.9965    3.6458    0.0000 C   0  0  0  0  0  0  0  0  0  0  0  0
   11.5097    6.1126    0.0000 H   0  0  0  0  0  0  0  0  0  0  0  0
   13.2674    3.2598    0.0000 O   0  0  0  0  0  0  0  0  0  0  0  0
    9.9978    6.1176    0.0000 O   0  0  0  0  0  0  0  0  0  0  0  0
  -13.6138    0.0678    0.0000 C   0  0  0  0  0  0  0  0  0  0  0  0
  -13.6138   -0.7560    0.0000 C   0  0  0  0  0  0  0  0  0  0  0  0
  -12.9000   -1.1682    0.0000 C   0  0  0  0  0  0  0  0  0  0  0  0
  -12.1868   -0.7560    0.0000 C   0  0  0  0  0  0  0  0  0  0  0  0
  -12.1868    0.0678    0.0000 C   0  0  0  0  0  0  0  0  0  0  0  0
  -12.9000    0.4795    0.0000 C   0  0  0  0  0  0  0  0  0  0  0  0
  -11.4730   -1.1682    0.0000 C   0  0  0  0  0  0  0  0  0  0  0  0
  -10.7598   -0.7560    0.0000 C   0  0  0  0  0  0  0  0  0  0  0  0
  -10.7598    0.0678    0.0000 C   0  0  0  0  0  0  0  0  0  0  0  0
  -11.4730    0.4795    0.0000 C   0  0  0  0  0  0  0  0  0  0  0  0
   -9.9761   -1.0110    0.0000 C   0  0  0  0  0  0  0  0  0  0  0  0
   -9.4917   -0.3444    0.0000 C   0  0  0  0  0  0  0  0  0  0  0  0
   -9.9761    0.3223    0.0000 O   0  0  0  0  0  0  0  0  0  0  0  0
   -8.6679   -0.3444    0.0000 O   0  0  0  0  0  0  0  0  0  0  0  0
   -9.7217   -1.7947    0.0000 C   0  0  0  0  0  0  0  0  0  0  0  0
  -12.9000   -1.9920    0.0000 C   0  0  0  0  0  0  0  0  0  0  0  0
  -12.1868   -1.5798    0.0000 C   0  0  0  0  0  0  0  0  0  0  0  0
  -12.9000    1.3033    0.0000 O   0  0  0  0  0  0  0  0  0  0  0  0
   -8.9159   -1.9658    0.0000 O   0  0  0  0  0  0  0  0  0  0  0  0
  -12.1868    0.8928    0.0000 O   0  0  0  0  0  0  0  0  0  0  0  0
  -10.6735    0.8883    0.0000 O   0  0  0  0  0  0  0  0  0  0  0  0
   -4.6079    0.1001    0.0000 C   0  0  0  0  0  0  0  0  0  0  0  0
   -4.6079   -0.7238    0.0000 C   0  0  0  0  0  0  0  0  0  0  0  0
   -3.8941   -1.1360    0.0000 C   0  0  0  0  0  0  0  0  0  0  0  0
   -3.1809   -0.7238    0.0000 C   0  0  0  0  0  0  0  0  0  0  0  0
   -3.1809    0.1001    0.0000 C   0  0  0  0  0  0  0  0  0  0  0  0
   -3.8941    0.5117    0.0000 C   0  0  0  0  0  0  0  0  0  0  0  0
   -2.4671   -1.1360    0.0000 C   0  0  0  0  0  0  0  0  0  0  0  0
   -1.7539   -0.7238    0.0000 C   0  0  0  0  0  0  0  0  0  0  0  0
   -1.7539    0.1001    0.0000 C   0  0  0  0  0  0  0  0  0  0  0  0
   -2.4671    0.5117    0.0000 C   0  0  0  0  0  0  0  0  0  0  0  0
   -0.9702   -0.9788    0.0000 C   0  0  0  0  0  0  0  0  0  0  0  0
   -0.4858   -0.3121    0.0000 C   0  0  0  0  0  0  0  0  0  0  0  0
   -0.9702    0.3545    0.0000 O   0  0  0  0  0  0  0  0  0  0  0  0
   -5.3211    0.5117    0.0000 O   0  0  0  0  0  0  0  0  0  0  0  0
    0.3380   -0.3121    0.0000 O   0  0  0  0  0  0  0  0  0  0  0  0
   -0.7158   -1.7624    0.0000 C   0  0  0  0  0  0  0  0  0  0  0  0
   -3.8941   -1.9598    0.0000 C   0  0  0  0  0  0  0  0  0  0  0  0
   -3.1809   -1.5476    0.0000 C   0  0  0  0  0  0  0  0  0  0  0  0
   -3.8941    1.3367    0.0000 O   0  0  0  0  0  0  0  0  0  0  0  0
   -5.1913   -1.3071    0.0000 O   0  0  0  0  0  0  0  0  0  0  0  0
    1.7283    0.1953    0.0000 C   0  0  0  0  0  0  0  0  0  0  0  0
    1.7283   -0.6297    0.0000 C   0  0  0  0  0  0  0  0  0  0  0  0
    2.4428   -1.0421    0.0000 C   0  0  0  0  0  0  0  0  0  0  0  0
    3.1572   -0.6297    0.0000 C   0  0  0  0  0  0  0  0  0  0  0  0
    3.1572    0.1953    0.0000 C   0  0  0  0  0  0  0  0  0  0  0  0
    2.4428    0.6078    0.0000 C   0  0  0  0  0  0  0  0  0  0  0  0
    3.8717   -1.0421    0.0000 C   0  0  0  0  0  0  0  0  0  0  0  0
    4.5862   -0.6297    0.0000 C   0  0  0  0  0  0  0  0  0  0  0  0
    4.5862    0.1953    0.0000 C   0  0  0  0  0  0  0  0  0  0  0  0
    3.8717    0.6078    0.0000 C   0  0  0  0  0  0  0  0  0  0  0  0
    5.2995    0.6072    0.0000 O   0  0  0  0  0  0  0  0  0  0  0  0
    2.4428   -1.8658    0.0000 C   0  0  0  0  0  0  0  0  0  0  0  0
    3.1572   -1.4547    0.0000 C   0  0  0  0  0  0  0  0  0  0  0  0
    5.3007   -1.0422    0.0000 C   0  0  0  0  0  0  0  0  0  0  0  0
    5.3007   -1.8672    0.0000 C   0  0  0  0  0  0  0  0  0  0  0  0
    6.0151   -0.6297    0.0000 C   0  0  0  0  0  0  0  0  0  0  0  0
    2.4428    1.4328    0.0000 O   0  0  0  0  0  0  0  0  0  0  0  0
  -13.8216   -5.8842    0.0000 C   0  0  0  0  0  0  0  0  0  0  0  0
  -13.8216   -6.7078    0.0000 C   0  0  0  0  0  0  0  0  0  0  0  0
  -13.1083   -7.1196    0.0000 C   0  0  0  0  0  0  0  0  0  0  0  0
  -12.3950   -6.7078    0.0000 C   0  0  0  0  0  0  0  0  0  0  0  0
  -12.3950   -5.8842    0.0000 C   0  0  0  0  0  0  0  0  0  0  0  0
  -13.1083   -5.4724    0.0000 C   0  0  0  0  0  0  0  0  0  0  0  0
  -11.6817   -7.1196    0.0000 C   0  0  0  0  0  0  0  0  0  0  0  0
  -10.9684   -6.7078    0.0000 C   0  0  0  0  0  0  0  0  0  0  0  0
  -10.9684   -5.8842    0.0000 C   0  0  0  0  0  0  0  0  0  0  0  0
  -11.6817   -5.4724    0.0000 C   0  0  0  0  0  0  0  0  0  0  0  0
  -14.5349   -7.1196    0.0000 O   0  0  0  0  0  0  0  0  0  0  0  0
  -13.1083   -7.9433    0.0000 C   0  0  0  0  0  0  0  0  0  0  0  0
  -12.3950   -7.5315    0.0000 C   0  0  0  0  0  0  0  0  0  0  0  0
  -10.9684   -7.5315    0.0000 O   0  0  0  0  0  0  0  0  0  0  0  0
  -10.2551   -5.4724    0.0000 O   0  0  0  0  0  0  0  0  0  0  0  0
  -10.2551   -4.6487    0.0000 C   0  0  0  0  0  0  0  0  0  0  0  0
  -10.9684   -4.2369    0.0000 O   0  0  0  0  0  0  0  0  0  0  0  0
   -9.5418   -4.2369    0.0000 C   0  0  0  0  0  0  0  0  0  0  0  0
  -10.2539   -7.1203    0.0000 C   0  0  0  0  0  0  0  0  0  0  0  0
   -9.5394   -6.7078    0.0000 C   0  0  0  0  0  0  0  0  0  0  0  0
   -8.8250   -7.1203    0.0000 O   0  0  0  0  0  0  0  0  0  0  0  0
  -10.2539   -7.9453    0.0000 C   0  0  0  0  0  0  0  0  0  0  0  0
   -6.1522   -5.5923    0.0000 C   0  0  0  0  0  0  0  0  0  0  0  0
   -6.1522   -6.4173    0.0000 C   0  0  0  0  0  0  0  0  0  0  0  0
   -5.4377   -6.8298    0.0000 C   0  0  0  0  0  0  0  0  0  0  0  0
   -4.7232   -6.4173    0.0000 C   0  0  0  0  0  0  0  0  0  0  0  0
   -4.7232   -5.5923    0.0000 C   0  0  0  0  0  0  0  0  0  0  0  0
   -5.4377   -5.1798    0.0000 C   0  0  0  0  0  0  0  0  0  0  0  0
   -4.0088   -6.8298    0.0000 C   0  0  0  0  0  0  0  0  0  0  0  0
   -3.2943   -6.4173    0.0000 C   0  0  0  0  0  0  0  0  0  0  0  0
   -3.2943   -5.5923    0.0000 C   0  0  0  0  0  0  0  0  0  0  0  0
   -4.0088   -5.1798    0.0000 C   0  0  0  0  0  0  0  0  0  0  0  0
   -2.5810   -5.1804    0.0000 O   0  0  0  0  0  0  0  0  0  0  0  0
   -2.5810   -6.8291    0.0000 C   0  0  0  0  0  0  0  0  0  0  0  0
   -5.4377   -7.6534    0.0000 C   0  0  0  0  0  0  0  0  0  0  0  0
   -4.7232   -7.2423    0.0000 C   0  0  0  0  0  0  0  0  0  0  0  0
   -2.1685   -7.5436    0.0000 C   0  0  0  0  0  0  0  0  0  0  0  0
   -1.7560   -6.8291    0.0000 O   0  0  0  0  0  0  0  0  0  0  0  0
   -2.9935   -7.5436    0.0000 C   0  0  0  0  0  0  0  0  0  0  0  0
    1.3608   -5.2532    0.0000 C   0  0  0  0  0  0  0  0  0  0  0  0
    1.3608   -6.0782    0.0000 C   0  0  0  0  0  0  0  0  0  0  0  0
    2.0753   -6.4907    0.0000 C   0  0  0  0  0  0  0  0  0  0  0  0
    2.7897   -6.0782    0.0000 C   0  0  0  0  0  0  0  0  0  0  0  0
    2.7897   -5.2532    0.0000 C   0  0  0  0  0  0  0  0  0  0  0  0
    2.0753   -4.8407    0.0000 C   0  0  0  0  0  0  0  0  0  0  0  0
    3.5042   -6.4907    0.0000 C   0  0  0  0  0  0  0  0  0  0  0  0
    4.2187   -6.0782    0.0000 C   0  0  0  0  0  0  0  0  0  0  0  0
    4.2187   -5.2532    0.0000 C   0  0  0  0  0  0  0  0  0  0  0  0
    3.5042   -4.8407    0.0000 C   0  0  0  0  0  0  0  0  0  0  0  0
    2.0753   -7.3144    0.0000 C   0  0  0  0  0  0  0  0  0  0  0  0
    2.7897   -6.9032    0.0000 C   0  0  0  0  0  0  0  0  0  0  0  0
    4.9320   -6.4901    0.0000 C   0  0  0  0  0  0  0  0  0  0  0  0
    4.9320   -7.3137    0.0000 C   0  0  0  0  0  0  0  0  0  0  0  0
    5.6453   -6.0782    0.0000 C   0  0  0  0  0  0  0  0  0  0  0  0
    5.6465   -6.9026    0.0000 O   0  0  0  0  0  0  0  0  0  0  0  0
    8.9284   -5.3233    0.0000 C   0  0  0  0  0  0  0  0  0  0  0  0
    8.9284   -6.1483    0.0000 C   0  0  0  0  0  0  0  0  0  0  0  0
    9.6429   -6.5608    0.0000 C   0  0  0  0  0  0  0  0  0  0  0  0
   10.3574   -6.1483    0.0000 C   0  0  0  0  0  0  0  0  0  0  0  0
   10.3574   -5.3233    0.0000 C   0  0  0  0  0  0  0  0  0  0  0  0
    9.6429   -4.9108    0.0000 C   0  0  0  0  0  0  0  0  0  0  0  0
   11.0718   -6.5608    0.0000 C   0  0  0  0  0  0  0  0  0  0  0  0
   11.7863   -6.1483    0.0000 C   0  0  0  0  0  0  0  0  0  0  0  0
   11.7863   -5.3233    0.0000 C   0  0  0  0  0  0  0  0  0  0  0  0
   11.0718   -4.9108    0.0000 C   0  0  0  0  0  0  0  0  0  0  0  0
    9.6429   -7.3844    0.0000 C   0  0  0  0  0  0  0  0  0  0  0  0
   10.3574   -6.9733    0.0000 C   0  0  0  0  0  0  0  0  0  0  0  0
   12.5008   -6.5608    0.0000 C   0  0  0  0  0  0  0  0  0  0  0  0
   12.5008   -7.3858    0.0000 C   0  0  0  0  0  0  0  0  0  0  0  0
   13.2153   -6.1483    0.0000 C   0  0  0  0  0  0  0  0  0  0  0  0
    8.2140   -4.9108    0.0000 O   0  0  0  0  0  0  0  0  0  0  0  0
   11.0718   -7.3858    0.0000 O   0  0  0  0  0  0  0  0  0  0  0  0
   13.9297   -6.5608    0.0000 O   0  0  0  0  0  0  0  0  0  0  0  0
   13.2153   -7.7983    0.0000 O   0  0  0  0  0  0  0  0  0  0  0  0
  -13.4941  -12.0584    0.0000 C   0  0  0  0  0  0  0  0  0  0  0  0
  -13.4941  -12.8834    0.0000 C   0  0  0  0  0  0  0  0  0  0  0  0
  -12.7796  -13.2959    0.0000 C   0  0  0  0  0  0  0  0  0  0  0  0
  -12.0652  -12.8834    0.0000 C   0  0  0  0  0  0  0  0  0  0  0  0
  -12.0652  -12.0584    0.0000 C   0  0  0  0  0  0  0  0  0  0  0  0
  -12.7796  -11.6459    0.0000 C   0  0  0  0  0  0  0  0  0  0  0  0
  -11.3507  -13.2959    0.0000 C   0  0  0  0  0  0  0  0  0  0  0  0
  -10.6362  -12.8834    0.0000 C   0  0  0  0  0  0  0  0  0  0  0  0
  -10.6362  -12.0584    0.0000 C   0  0  0  0  0  0  0  0  0  0  0  0
  -11.3507  -11.6459    0.0000 C   0  0  0  0  0  0  0  0  0  0  0  0
  -12.7796  -14.1196    0.0000 C   0  0  0  0  0  0  0  0  0  0  0  0
  -12.0652  -13.7084    0.0000 C   0  0  0  0  0  0  0  0  0  0  0  0
   -9.9218  -13.2959    0.0000 C   0  0  0  0  0  0  0  0  0  0  0  0
   -9.9218  -14.1209    0.0000 C   0  0  0  0  0  0  0  0  0  0  0  0
   -9.2073  -12.8834    0.0000 C   0  0  0  0  0  0  0  0  0  0  0  0
   -8.4928  -13.2959    0.0000 O   0  0  0  0  0  0  0  0  0  0  0  0
  -13.7076  -13.6803    0.0000 R1  0  0  0  0  0  0  0  0  0  0  0  0
  -10.6592  -13.7314    0.0000 O   0  0  0  0  0  0  0  0  0  0  0  0
  -14.3191  -12.8834    0.0000 R2  0  0  0  0  0  0  0  0  0  0  0  0
   -9.9218  -11.6459    0.0000 R3  0  0  0  0  0  0  0  0  0  0  0  0
   -5.1342    5.4425    0.0000 C   0  0  0  0  0  0  0  0  0  0  0  0
   -5.1342    4.6186    0.0000 C   0  0  0  0  0  0  0  0  0  0  0  0
   -4.4204    4.2064    0.0000 C   0  0  0  0  0  0  0  0  0  0  0  0
   -3.7071    4.6186    0.0000 C   0  0  0  0  0  0  0  0  0  0  0  0
   -3.7071    5.4425    0.0000 C   0  0  0  0  0  0  0  0  0  0  0  0
   -4.4204    5.8541    0.0000 C   0  0  0  0  0  0  0  0  0  0  0  0
   -2.9933    4.2064    0.0000 C   0  0  0  0  0  0  0  0  0  0  0  0
   -2.2801    4.6186    0.0000 C   0  0  0  0  0  0  0  0  0  0  0  0
   -2.2801    5.4425    0.0000 C   0  0  0  0  0  0  0  0  0  0  0  0
   -2.9933    5.8541    0.0000 C   0  0  0  0  0  0  0  0  0  0  0  0
   -5.8474    5.8541    0.0000 O   0  0  0  0  0  0  0  0  0  0  0  0
   -4.4204    3.3814    0.0000 C   0  0  0  0  0  0  0  0  0  0  0  0
   -3.7071    3.7936    0.0000 C   0  0  0  0  0  0  0  0  0  0  0  0
   -1.5656    4.2063    0.0000 C   0  0  0  0  0  0  0  0  0  0  0  0
   -0.8512    4.6190    0.0000 C   0  0  0  0  0  0  0  0  0  0  0  0
   -1.5654    3.3813    0.0000 C   0  0  0  0  0  0  0  0  0  0  0  0
    9.5889    0.1345    0.0000 C   0  0  0  0  0  0  0  0  0  0  0  0
    9.5889   -0.6894    0.0000 C   0  0  0  0  0  0  0  0  0  0  0  0
   10.3027   -1.1016    0.0000 C   0  0  0  0  0  0  0  0  0  0  0  0
   11.0160   -0.6894    0.0000 C   0  0  0  0  0  0  0  0  0  0  0  0
   11.0160    0.1345    0.0000 C   0  0  0  0  0  0  0  0  0  0  0  0
   10.3027    0.5461    0.0000 C   0  0  0  0  0  0  0  0  0  0  0  0
   11.7298   -1.1016    0.0000 C   0  0  0  0  0  0  0  0  0  0  0  0
   12.4430   -0.6894    0.0000 C   0  0  0  0  0  0  0  0  0  0  0  0
   12.4430    0.1345    0.0000 C   0  0  0  0  0  0  0  0  0  0  0  0
   11.7298    0.5461    0.0000 C   0  0  0  0  0  0  0  0  0  0  0  0
   13.2266   -0.9444    0.0000 C   0  0  0  0  0  0  0  0  0  0  0  0
   13.7110   -0.2778    0.0000 C   0  0  0  0  0  0  0  0  0  0  0  0
   13.2266    0.3889    0.0000 O   0  0  0  0  0  0  0  0  0  0  0  0
    8.8757    0.5461    0.0000 O   0  0  0  0  0  0  0  0  0  0  0  0
   14.5349   -0.2778    0.0000 O   0  0  0  0  0  0  0  0  0  0  0  0
   13.4811   -1.7281    0.0000 C   0  0  0  0  0  0  0  0  0  0  0  0
   10.3027   -1.9254    0.0000 C   0  0  0  0  0  0  0  0  0  0  0  0
   11.0160   -1.5132    0.0000 C   0  0  0  0  0  0  0  0  0  0  0  0
    9.0056   -1.2727    0.0000 O   0  0  0  0  0  0  0  0  0  0  0  0
  1  3  1  0      
  1  4  1  0      
  2  3  1  0      
  2  5  1  0      
  3  8  1  0      
  3 15  1  1      
  4  7  1  0      
  5  9  1  0      
  5 16  1  0      
  5 17  1  0      
  6 10  1  0      
  6 17  1  0      
  6 18  2  0      
  7 11  1  0      
  7 19  1  0      
  8 11  1  0      
  8 12  1  0      
  8 13  1  1      
  9 10  2  0      
  9 12  1  0      
 10 14  1  0      
 12 20  1  0      
 11 21  1  1      
 22 24  1  0      
 22 26  1  0      
 22 35  1  1      
 23 25  1  0      
 23 26  2  0      
 24 27  1  0      
 25 29  1  0      
 25 36  2  0      
 26 28  1  0      
 27 30  1  0      
 28 30  1  0      
 28 31  1  0      
 28 33  1  1      
 29 31  1  0      
 29 32  1  1      
 29 37  1  6      
 31 37  1  6      
 32 34  1  0      
 30 38  1  1      
 32 39  2  0      
 40 42  1  0      
 40 43  1  0      
 41 43  1  0      
 41 44  1  0      
 42 45  1  0      
 43 46  1  0      
 44 47  1  0      
 45 48  1  0      
 46 48  1  0      
 46 49  1  0      
 47 49  1  0      
 48 50  1  0      
 46 51  1  0      
 47 52  1  0      
 52 53  1  0      
 52 54  1  0      
 55 58  1  0      
 55 68  1  0      
 56 59  1  0      
 56 60  1  0      
 57 60  1  0      
 57 61  2  0      
 58 61  1  0      
 58 62  2  0      
 59 64  1  0      
 60 65  2  0      
 61 63  1  0      
 62 69  1  0      
 63 67  2  0      
 63 69  1  0      
 64 66  1  0      
 65 66  1  0      
 65 67  1  0      
 66 70  2  0      
 56 71  1  6      
 57 72  1  0      
 73 75  1  0      
 73 76  1  0      
 74 76  2  0      
 74 77  1  0      
 75 78  1  0      
 76 79  1  0      
 77 80  1  0      
 77 87  2  0      
 78 81  1  0      
 79 81  1  0      
 79 82  1  0      
 79 84  1  1      
 80 82  2  0      
 80 83  1  0      
 81 85  1  1      
 83 86  1  0      
 83 88  2  0      
 73 89  1  1      
 90 91  1  0      
 91 92  1  0      
 92 93  1  0      
 93 94  1  0      
 94 95  2  0      
 95 90  1  0      
 93 96  1  0      
 96 97  1  0      
 97 98  1  0      
 98 99  1  0      
 99 94  1  0      
 97100  2  0      
100101  1  0      
101102  1  0      
102 98  1  0      
 90103  2  0      
101104  2  0      
100105  1  0      
 92106  1  1      
 93107  1  1      
 98108  1  6      
109110  1  0      
110111  1  0      
111112  1  0      
112113  1  0      
114109  1  0      
112115  1  0      
115116  1  0      
116117  1  0      
117118  1  0      
118113  1  0      
116119  2  0      
119120  1  0      
120121  1  0      
117121  1  1      
120122  2  0      
119123  1  0      
111124  1  1      
112125  1  1      
117126  1  6      
123127  1  0      
113114  1  0      
114128  1  6      
113128  1  6      
129130  1  0      
130131  1  0      
131132  1  0      
132133  1  0      
133134  1  0      
134129  1  0      
132135  1  0      
135136  1  0      
136137  1  0      
137138  1  0      
138133  1  0      
136139  2  0      
139140  1  0      
140141  1  0      
141137  1  0      
140142  2  0      
139143  1  0      
131144  1  1      
132145  1  1      
143147  1  0      
134146  1  1      
133148  1  6      
137149  1  6      
150151  1  0      
151152  2  0      
152153  1  0      
153154  1  0      
154155  2  0      
155150  1  0      
153156  1  0      
156157  1  0      
157158  1  0      
158159  2  0      
159154  1  0      
157160  2  0      
160161  1  0      
161162  1  0      
162158  1  0      
150163  2  0      
161164  2  0      
160165  1  0      
152166  1  1      
153167  1  1      
155168  1  0      
151169  1  0      
170171  1  0      
171172  1  0      
172173  1  0      
173174  1  0      
174175  1  0      
175170  1  0      
173176  1  0      
176177  1  0      
177178  1  0      
178179  1  0      
179174  2  0      
178180  2  0      
172181  1  1      
173182  1  1      
177183  2  0      
183184  1  0      
183185  1  0      
175186  1  6      
187188  1  0      
188189  1  0      
189190  1  0      
190191  1  0      
191192  1  0      
192187  2  0      
190193  1  0      
193194  1  0      
194195  1  0      
195196  1  0      
196191  2  0      
188197  2  0      
189198  1  1      
190199  1  1      
193200  1  6      
194200  1  6      
195201  1  6      
201202  1  0      
202203  2  0      
202204  1  0      
194205  1  0      
205206  1  0      
206207  1  0      
205208  2  0      
209210  1  0      
210211  1  0      
211212  1  0      
212213  1  0      
213214  1  0      
214209  1  0      
212215  1  0      
215216  1  0      
216217  1  0      
217218  1  0      
218213  2  0      
217219  2  0      
211221  1  1      
212222  1  1      
220223  1  0      
223224  1  0      
224220  1  0      
220225  1  0      
216220  1  1      
226227  1  0      
227228  1  0      
228229  1  0      
229230  1  0      
230231  2  0      
231226  1  0      
229232  1  0      
232233  1  0      
233234  1  0      
234235  1  0      
235230  1  0      
228236  1  6      
229237  1  6      
233238  1  1      
238239  1  0      
238240  1  0      
238241  1  0      
242243  1  0      
243244  1  0      
244245  1  0      
245246  1  0      
246247  2  0      
247242  1  0      
245248  1  0      
248249  1  0      
249250  1  0      
250251  2  0      
251246  1  0      
244252  1  1      
245253  1  1      
249254  2  0      
254255  1  0      
254256  1  0      
242257  2  0      
248258  1  6      
256259  1  0      
255260  1  0      
261262  1  0      
262263  1  0      
263264  1  0      
264265  1  0      
265266  1  0      
266261  1  0      
264267  1  0      
267268  1  0      
268269  1  0      
269270  1  0      
270265  1  0      
263271  1  1      
264272  1  1      
273274  2  0      
273275  1  0      
275276  1  0      
262277  1  6      
268278  1  6      
267278  1  6      
268273  1  1      
262279  1  1      
269280  1  6      
281282  1  0      
282283  1  0      
283284  1  0      
284285  1  0      
285286  2  0      
286281  1  0      
284287  1  0      
287288  1  0      
288289  1  0      
289290  1  0      
290285  1  0      
281291  2  0      
283292  1  6      
284293  1  6      
288294  1  1      
294295  2  0      
294296  1  0      
297298  1  0      
298299  2  0      
299300  1  0      
300301  1  0      
301302  2  0      
302297  1  0      
300303  1  0      
303304  1  0      
304305  1  0      
305306  2  0      
306301  1  0      
304307  2  0      
307308  1  0      
308309  1  0      
309305  1  0      
297310  2  0      
308311  2  0      
307312  1  0      
299313  1  1      
300314  1  1      
298315  1  0      
M  STY  1   1 DAT
M  SLB  1   1   1
M  SDT   1 Text                                                  
M  SDD   1    -7.8617    9.6360    DA    ALL  1       5
M  SCD   1 73 R1=H,R2=OH,R3=a-OH
74 R1=H,R2=OSar,R3=a-MeO
75 R1=H,R2=OSar,R3=b-O
M  SED   1 H
76 R1=H,R2=OMeAcr(OH),R3=b-OH
M  STY  1   2 DAT
M  SLB  1   2   2
M  SDT   2 Text                                                  
M  SDD   2     3.3565    6.9952    DA    ALL  1       5
M  SED   2 77
M  STY  1   3 DAT
M  SLB  1   3   3
M  SDT   3 Text                                                  
M  SDD   3    -5.2873   10.9914    DA    ALL  1       5
M  SED   3 eremophilane skeleton
M  STY  1   4 DAT
M  SLB  1   4   4
M  SDT   4 Text                                                  
M  SDD   4    10.6422   -8.8967    DA    ALL  1       5
M  SED   4 90
M  STY  1   5 DAT
M  SLB  1   5   5
M  SDT   5 Text                                                  
M  SDD   5   -11.8849    2.6681    DA    ALL  1       5
M  SED   5 79
M  STY  1   6 DAT
M  SLB  1   6   6
M  SDT   6 Text                                                  
M  SDD   6    10.3154    7.1792    DA    ALL  1       5
M  SED   6 78
M  STY  1   7 DAT
M  SLB  1   7   7
M  SDT   7 Text                                                  
M  SDD   7    -3.9561    2.3632    DA    ALL  1       5
M  SED   7 80
M  STY  1   8 DAT
M  SLB  1   8   8
M  SDT   8 Text                                                  
M  SDD   8     3.6339    2.5412    DA    ALL  1       5
M  SED   8 81
M  STY  1   9 DAT
M  SLB  1   9   9
M  SDT   9 Text                                                  
M  SDD   9    10.5371    2.0941    DA    ALL  1       5
M  SED   9 82
M  STY  1  10 DAT
M  SLB  1  10  10
M  SDT  10 Text                                                  
M  SDD  10   -11.5252   -2.8531    DA    ALL  1       5
M  SED  10 83
M  STY  1  11 DAT
M  SLB  1  11  11
M  SDT  11 Text                                                  
M  SDD  11    -3.5978   -2.8276    DA    ALL  1       5
M  SED  11 84
M  STY  1  12 DAT
M  SLB  1  12  12
M  SDT  12 Text                                                  
M  SDD  12     3.1182   -2.8302    DA    ALL  1       5
M  SED  12 85
M  STY  1  13 DAT
M  SLB  1  13  13
M  SDT  13 Text                                                  
M  SDD  13    10.8436   -3.3709    DA    ALL  1       5
M  SED  13 86
M  STY  1  14 DAT
M  SLB  1  14  14
M  SDT  14 Text                                                  
M  SDD  14   -11.7018   -9.1595    DA    ALL  1       5
M  SED  14 87
M  STY  1  15 DAT
M  SLB  1  15  15
M  SDT  15 Text                                                  
M  SDD  15    -4.5351   -8.9474    DA    ALL  1       5
M  SED  15 88
M  STY  1  16 DAT
M  SLB  1  16  16
M  SDT  16 Text                                                  
M  SDD  16     2.6339   -8.9919    DA    ALL  1       5
M  SED  16 89
M  STY  1  17 DAT
M  SLB  1  17  17
M  SDT  17 Text                                                  
M  SDD  17    -6.8307  -12.5196    DA    ALL  1       5
M  SED  17 91 R1=OH,R2=H,R3=OAc
92 R1=H,R2=OH,R3=OH
M  END
