# Supplementary material for: Antibacterial and Antifungal Sesquiterpenoids: Chemistry, Resource, and Activity
Source: Biomolecules. 2022 Sep 9;12(9):1271. doi: 10.3390/biom12091271 (PMC9496053; doi:10.3390/biom12091271)
Supplement: Supplementary file 1 [file biomolecules-12-01271-s001.zip › biomolecules-1887774-The Mol. files of sesquiterpenoids with antibacterial and antifungal activity/Figure 7. Structures of carotane-type sesquiterpenoids 93¿C104..mol]

figure7.mol
  ChemDraw08262211462D

112119  0  0  1  0  0  0  0  0999 V2000
    7.1903    1.7931    0.0000 C   0  0  0  0  0  0  0  0  0  0  0  0
    6.7263    1.1109    0.0000 C   0  0  0  0  0  0  0  0  0  0  0  0
    7.2316    0.4585    0.0000 C   0  0  0  0  0  0  0  0  0  0  0  0
    8.0078    0.7376    0.0000 C   0  0  0  0  0  0  0  0  0  0  0  0
    7.9827    1.5625    0.0000 C   0  0  0  0  0  0  0  0  0  0  0  0
    8.6895    0.2736    0.0000 C   0  0  0  0  0  0  0  0  0  0  0  0
    9.4881    0.4820    0.0000 C   0  0  0  0  0  0  0  0  0  0  0  0
    9.8233    1.2363    0.0000 C   0  0  0  0  0  0  0  0  0  0  0  0
    9.4421    1.9686    0.0000 C   0  0  0  0  0  0  0  0  0  0  0  0
    8.6322    2.1269    0.0000 C   0  0  0  0  0  0  0  0  0  0  0  0
    7.9226   -0.0830    0.0000 H   0  0  0  0  0  0  0  0  0  0  0  0
    6.9362   -0.3119    0.0000 C   0  0  0  0  0  0  0  0  0  0  0  0
    6.1214   -0.4415    0.0000 C   0  0  0  0  0  0  0  0  0  0  0  0
    7.4562   -0.9531    0.0000 C   0  0  0  0  0  0  0  0  0  0  0  0
    6.4169    0.3289    0.0000 O   0  0  0  0  0  0  0  0  0  0  0  0
    5.9056    1.1967    0.0000 O   0  0  0  0  0  0  0  0  0  0  0  0
   10.6481    1.2620    0.0000 C   0  0  0  0  0  0  0  0  0  0  0  0
    9.9360    2.6294    0.0000 O   0  0  0  0  0  0  0  0  0  0  0  0
    7.7692    2.3594    0.0000 C   0  0  0  0  0  0  0  0  0  0  0  0
   -1.7458   -4.5330    0.0000 C   0  0  0  0  0  0  0  0  0  0  0  0
   -2.2766   -5.1646    0.0000 C   0  0  0  0  0  0  0  0  0  0  0  0
   -1.8402   -5.8650    0.0000 C   0  0  0  0  0  0  0  0  0  0  0  0
   -1.0396   -5.6660    0.0000 C   0  0  0  0  0  0  0  0  0  0  0  0
   -0.9809   -4.8429    0.0000 C   0  0  0  0  0  0  0  0  0  0  0  0
   -0.4086   -6.1968    0.0000 C   0  0  0  0  0  0  0  0  0  0  0  0
    0.4071   -6.0705    0.0000 C   0  0  0  0  0  0  0  0  0  0  0  0
    0.8171   -5.3542    0.0000 C   0  0  0  0  0  0  0  0  0  0  0  0
    0.5122   -4.5870    0.0000 C   0  0  0  0  0  0  0  0  0  0  0  0
   -0.2775   -4.3473    0.0000 C   0  0  0  0  0  0  0  0  0  0  0  0
   -1.2077   -6.4738    0.0000 H   0  0  0  0  0  0  0  0  0  0  0  0
   -2.2122   -6.6014    0.0000 C   0  0  0  0  0  0  0  0  0  0  0  0
   -3.0359   -6.6476    0.0000 C   0  0  0  0  0  0  0  0  0  0  0  0
   -1.7600   -7.2920    0.0000 C   0  0  0  0  0  0  0  0  0  0  0  0
    1.6402   -5.4123    0.0000 C   0  0  0  0  0  0  0  0  0  0  0  0
    1.0711   -3.9800    0.0000 O   0  0  0  0  0  0  0  0  0  0  0  0
   -1.1944   -4.0460    0.0000 C   0  0  0  0  0  0  0  0  0  0  0  0
   -2.6370   -6.0785    0.0000 O   0  0  0  0  0  0  0  0  0  0  0  0
   -3.0735   -5.3782    0.0000 O   0  0  0  0  0  0  0  0  0  0  0  0
   -1.2537    6.6976    0.0000 C   0  0  0  0  0  0  0  0  0  0  0  0
   -1.7176    6.0154    0.0000 C   0  0  0  0  0  0  0  0  0  0  0  0
   -1.2123    5.3630    0.0000 C   0  0  0  0  0  0  0  0  0  0  0  0
   -0.4361    5.6421    0.0000 C   0  0  0  0  0  0  0  0  0  0  0  0
   -0.4612    6.4670    0.0000 C   0  0  0  0  0  0  0  0  0  0  0  0
    0.2455    5.1781    0.0000 C   0  0  0  0  0  0  0  0  0  0  0  0
    1.0442    5.3866    0.0000 C   0  0  0  0  0  0  0  0  0  0  0  0
    1.3793    6.1408    0.0000 C   0  0  0  0  0  0  0  0  0  0  0  0
    0.9981    6.8731    0.0000 C   0  0  0  0  0  0  0  0  0  0  0  0
    0.1883    7.0314    0.0000 C   0  0  0  0  0  0  0  0  0  0  0  0
   -1.5078    4.5927    0.0000 C   0  0  0  0  0  0  0  0  0  0  0  0
   -2.3225    4.4631    0.0000 C   0  0  0  0  0  0  0  0  0  0  0  0
   -0.9878    3.9514    0.0000 C   0  0  0  0  0  0  0  0  0  0  0  0
    2.2043    6.1408    0.0000 C   0  0  0  0  0  0  0  0  0  0  0  0
   -0.4612    7.2920    0.0000 C   0  0  0  0  0  0  0  0  0  0  0  0
   -9.2821    1.6146    0.0000 C   0  0  0  0  0  0  0  0  0  0  0  0
   -9.8231    0.9917    0.0000 C   0  0  0  0  0  0  0  0  0  0  0  0
   -9.3982    0.2844    0.0000 C   0  0  0  0  0  0  0  0  0  0  0  0
   -8.5945    0.4702    0.0000 C   0  0  0  0  0  0  0  0  0  0  0  0
   -8.5223    1.2923    0.0000 C   0  0  0  0  0  0  0  0  0  0  0  0
   -7.9722   -0.0709    0.0000 C   0  0  0  0  0  0  0  0  0  0  0  0
   -7.1545    0.0421    0.0000 C   0  0  0  0  0  0  0  0  0  0  0  0
   -6.7329    0.7516    0.0000 C   0  0  0  0  0  0  0  0  0  0  0  0
   -7.0253    1.5237    0.0000 C   0  0  0  0  0  0  0  0  0  0  0  0
   -7.8108    1.7762    0.0000 C   0  0  0  0  0  0  0  0  0  0  0  0
   -9.7822   -0.4464    0.0000 C   0  0  0  0  0  0  0  0  0  0  0  0
  -10.6066   -0.4792    0.0000 C   0  0  0  0  0  0  0  0  0  0  0  0
   -9.9640   -1.2513    0.0000 R5  0  0  0  0  0  0  0  0  0  0  0  0
   -9.3414   -1.1438    0.0000 C   0  0  0  0  0  0  0  0  0  0  0  0
  -10.2225    0.2516    0.0000 O   0  0  0  0  0  0  0  0  0  0  0  0
   -8.0244    2.5731    0.0000 R3  0  0  0  0  0  0  0  0  0  0  0  0
   -8.7358    2.0892    0.0000 C   0  0  0  0  0  0  0  0  0  0  0  0
   -9.4956    2.4115    0.0000 R1  0  0  0  0  0  0  0  0  0  0  0  0
  -10.6481    0.9917    0.0000 O   0  0  0  0  0  0  0  0  0  0  0  0
   -9.0070   -0.2443    0.0000 H   0  0  0  0  0  0  0  0  0  0  0  0
   -6.7420   -0.6724    0.0000 R2  0  0  0  0  0  0  0  0  0  0  0  0
   -5.9079    0.7516    0.0000 R4  0  0  0  0  0  0  0  0  0  0  0  0
   -9.2373   -4.1759    0.0000 C   0  0  0  0  0  0  0  0  0  0  0  0
   -9.7092   -4.8526    0.0000 C   0  0  0  0  0  0  0  0  0  0  0  0
   -9.2116   -5.5109    0.0000 C   0  0  0  0  0  0  0  0  0  0  0  0
   -8.4322   -5.2409    0.0000 C   0  0  0  0  0  0  0  0  0  0  0  0
   -8.4476   -4.4158    0.0000 C   0  0  0  0  0  0  0  0  0  0  0  0
   -7.7561   -5.7129    0.0000 C   0  0  0  0  0  0  0  0  0  0  0  0
   -6.9550   -5.5139    0.0000 C   0  0  0  0  0  0  0  0  0  0  0  0
   -6.6110   -4.7636    0.0000 C   0  0  0  0  0  0  0  0  0  0  0  0
   -6.9836   -4.0269    0.0000 C   0  0  0  0  0  0  0  0  0  0  0  0
   -7.7915   -3.8591    0.0000 C   0  0  0  0  0  0  0  0  0  0  0  0
   -8.5270   -6.0605    0.0000 H   0  0  0  0  0  0  0  0  0  0  0  0
   -9.5161   -6.2778    0.0000 C   0  0  0  0  0  0  0  0  0  0  0  0
  -10.3323   -6.3978    0.0000 C   0  0  0  0  0  0  0  0  0  0  0  0
   -9.0037   -6.9250    0.0000 C   0  0  0  0  0  0  0  0  0  0  0  0
  -10.0279   -5.6310    0.0000 O   0  0  0  0  0  0  0  0  0  0  0  0
  -10.5289   -4.7572    0.0000 O   0  0  0  0  0  0  0  0  0  0  0  0
   -5.7860   -4.7476    0.0000 C   0  0  0  0  0  0  0  0  0  0  0  0
   -8.6611   -3.6189    0.0000 C   0  0  0  0  0  0  0  0  0  0  0  0
    7.0657   -4.2741    0.0000 C   0  0  0  0  0  0  0  0  0  0  0  0
    6.6017   -4.9563    0.0000 C   0  0  0  0  0  0  0  0  0  0  0  0
    7.1070   -5.6087    0.0000 C   0  0  0  0  0  0  0  0  0  0  0  0
    7.8832   -5.3296    0.0000 C   0  0  0  0  0  0  0  0  0  0  0  0
    7.8581   -4.5047    0.0000 C   0  0  0  0  0  0  0  0  0  0  0  0
    8.5649   -5.7936    0.0000 C   0  0  0  0  0  0  0  0  0  0  0  0
    9.3635   -5.5852    0.0000 C   0  0  0  0  0  0  0  0  0  0  0  0
    9.6987   -4.8309    0.0000 C   0  0  0  0  0  0  0  0  0  0  0  0
    9.3175   -4.0986    0.0000 C   0  0  0  0  0  0  0  0  0  0  0  0
    8.5076   -3.9403    0.0000 C   0  0  0  0  0  0  0  0  0  0  0  0
    7.7980   -6.1502    0.0000 H   0  0  0  0  0  0  0  0  0  0  0  0
    6.8116   -6.3790    0.0000 C   0  0  0  0  0  0  0  0  0  0  0  0
    5.9968   -6.5087    0.0000 C   0  0  0  0  0  0  0  0  0  0  0  0
    7.3316   -7.0203    0.0000 C   0  0  0  0  0  0  0  0  0  0  0  0
    6.2922   -5.7383    0.0000 O   0  0  0  0  0  0  0  0  0  0  0  0
    5.7810   -4.8705    0.0000 O   0  0  0  0  0  0  0  0  0  0  0  0
   10.5235   -4.8052    0.0000 C   0  0  0  0  0  0  0  0  0  0  0  0
    7.6446   -3.7078    0.0000 C   0  0  0  0  0  0  0  0  0  0  0  0
   10.1144   -3.8851    0.0000 O   0  0  0  0  0  0  0  0  0  0  0  0
  1  2  1  0      
  2  3  1  0      
  3  4  1  0      
  4  5  1  0      
  5  1  1  0      
  4  6  1  0      
  6  7  1  0      
  7  8  1  0      
  8  9  1  0      
  9 10  1  0      
 10  5  1  0      
  4 11  1  1      
  3 12  1  0      
 12 13  1  0      
 12 14  1  0      
  3 15  1  6      
  2 16  1  6      
  8 17  1  1      
  9 18  2  0      
  5 19  1  6      
 20 21  1  0      
 21 22  1  0      
 22 23  1  0      
 23 24  1  0      
 24 20  1  0      
 23 25  1  0      
 25 26  1  0      
 26 27  1  0      
 27 28  1  0      
 28 29  1  0      
 29 24  1  0      
 23 30  1  1      
 22 31  1  0      
 31 32  1  0      
 31 33  1  0      
 27 34  2  0      
 28 35  1  1      
 24 36  1  6      
 22 37  1  6      
 21 38  1  6      
 39 40  1  0      
 40 41  1  0      
 41 42  1  0      
 42 43  1  0      
 43 39  1  0      
 42 44  1  0      
 44 45  1  0      
 45 46  1  0      
 46 47  1  0      
 47 48  1  0      
 48 43  1  0      
 41 49  1  0      
 49 50  1  0      
 49 51  1  0      
 46 52  1  0      
 43 53  1  0      
 54 55  1  0      
 55 56  1  0      
 56 57  1  0      
 57 58  1  0      
 58 54  1  0      
 57 59  1  0      
 59 60  1  0      
 60 61  1  0      
 61 62  2  0      
 62 63  1  0      
 63 58  1  0      
 56 64  1  0      
 64 65  1  0      
 64 66  1  0      
 64 67  1  0      
 56 68  1  6      
 63 69  1  6      
 58 70  1  6      
 54 71  1  6      
 55 72  1  6      
 57 73  1  1      
 60 74  1  4      
 61 75  1  0      
 76 77  1  0      
 77 78  1  0      
 78 79  1  0      
 79 80  1  0      
 80 76  1  0      
 79 81  1  0      
 81 82  2  0      
 82 83  1  0      
 83 84  2  0      
 84 85  1  0      
 85 80  1  0      
 79 86  1  1      
 78 87  1  0      
 87 88  1  0      
 87 89  1  0      
 78 90  1  6      
 77 91  1  6      
 83 92  1  0      
 80 93  1  6      
 94 95  1  0      
 95 96  1  0      
 96 97  1  0      
 97 98  1  0      
 98 94  1  0      
 97 99  1  0      
 99100  1  0      
100101  1  0      
101102  1  0      
102103  1  0      
103 98  1  0      
 97104  1  1      
 96105  1  0      
105106  1  0      
105107  1  0      
 96108  1  6      
 95109  1  6      
101110  1  1      
 98111  1  6      
102112  1  6      
101112  1  6      
M  STY  1   1 DAT
M  SLB  1   1   1
M  SDT   1 Text                                                  
M  SDD   1     7.6037   -1.9518    DA    ALL  1       5
M  SED   1 95
M  STY  1   2 DAT
M  SLB  1   2   2
M  SDT   2 Text                                                  
M  SDD   2    -4.9841    2.3293    DA    ALL  1       5
M  SCD   2 93 R1=OH,R2=R3=R5=H,R4=CH3
94 R1=R3=R5=H,R2=aOH,R4=CH3
97 R1=R2=R3=R5
M  SCD   2 =H,R4=CH2OH
98 R1=R2=R3=R5=H,R4=CH3
99 R1=R3=R5=H,R2=bOH,R4=CH3
100 R
M  SCD   2 1=R2=R3=H,R4=CH3,R5=OH
101 R1=R2=R5=H,R3=OH,R4=CH3
102 R1=R2=R3=R5=H,
M  SED   2 R4=COOH
M  STY  1   3 DAT
M  SLB  1   3   3
M  SDT   3 Text                                                  
M  SDD   3    -8.6320   -7.6163    DA    ALL  1       5
M  SED   3 96
M  STY  1   4 DAT
M  SLB  1   4   4
M  SDT   4 Text                                                  
M  SDD   4     7.6510   -7.5034    DA    ALL  1       5
M  SED   4 104
M  STY  1   5 DAT
M  SLB  1   5   5
M  SDT   5 Text                                                  
M  SDD   5    -1.0525   -7.5537    DA    ALL  1       5
M  SED   5 103
M  STY  1   6 DAT
M  SLB  1   6   6
M  SDT   6 Text                                                  
M  SDD   6    -2.6638    3.2444    DA    ALL  1       5
M  SED   6 carotanes skeleton
M  END
