# Supplementary material for: Antibacterial and Antifungal Sesquiterpenoids: Chemistry, Resource, and Activity
Source: Biomolecules. 2022 Sep 9;12(9):1271. doi: 10.3390/biom12091271 (PMC9496053; doi:10.3390/biom12091271)
Supplement: Supplementary file 1 [file biomolecules-12-01271-s001.zip › biomolecules-1887774-The Mol. files of sesquiterpenoids with antibacterial and antifungal activity/Figure 8. Structures of lindenane-type sesquiterpenoids 105¿C113..mol]

figure8.mol
  ChemDraw08262211462D

195223  0  0  1  0  0  0  0  0999 V2000
   -9.9845    2.3963    0.0000 C   0  0  0  0  0  0  0  0  0  0  0  0
   -9.1595    2.3963    0.0000 C   0  0  0  0  0  0  0  0  0  0  0  0
   -8.7470    3.1107    0.0000 C   0  0  0  0  0  0  0  0  0  0  0  0
   -9.1595    3.8252    0.0000 C   0  0  0  0  0  0  0  0  0  0  0  0
   -9.9845    3.8252    0.0000 C   0  0  0  0  0  0  0  0  0  0  0  0
  -10.3970    3.1107    0.0000 C   0  0  0  0  0  0  0  0  0  0  0  0
  -11.2039    2.9392    0.0000 C   0  0  0  0  0  0  0  0  0  0  0  0
  -11.2902    2.1187    0.0000 C   0  0  0  0  0  0  0  0  0  0  0  0
  -10.5365    1.7832    0.0000 C   0  0  0  0  0  0  0  0  0  0  0  0
   -7.9400    3.2823    0.0000 C   0  0  0  0  0  0  0  0  0  0  0  0
   -7.8538    4.1027    0.0000 C   0  0  0  0  0  0  0  0  0  0  0  0
   -8.6074    4.4383    0.0000 O   0  0  0  0  0  0  0  0  0  0  0  0
   -9.6352    0.8683    0.0000 C   0  0  0  0  0  0  0  0  0  0  0  0
  -10.0477    0.1538    0.0000 C   0  0  0  0  0  0  0  0  0  0  0  0
   -9.6352   -0.5606    0.0000 C   0  0  0  0  0  0  0  0  0  0  0  0
   -8.8102   -0.5606    0.0000 C   0  0  0  0  0  0  0  0  0  0  0  0
   -8.3977    0.1538    0.0000 C   0  0  0  0  0  0  0  0  0  0  0  0
   -8.8102    0.8683    0.0000 C   0  0  0  0  0  0  0  0  0  0  0  0
  -10.8547   -0.0177    0.0000 C   0  0  0  0  0  0  0  0  0  0  0  0
  -10.9409   -0.8382    0.0000 C   0  0  0  0  0  0  0  0  0  0  0  0
  -10.1872   -1.1737    0.0000 C   0  0  0  0  0  0  0  0  0  0  0  0
   -7.5907    0.3253    0.0000 C   0  0  0  0  0  0  0  0  0  0  0  0
   -7.5045    1.1458    0.0000 C   0  0  0  0  0  0  0  0  0  0  0  0
   -8.2582    1.4814    0.0000 O   0  0  0  0  0  0  0  0  0  0  0  0
   -6.1439   -1.8009    0.0000 C   0  0  0  0  0  0  0  0  0  0  0  0
   -7.2861   -0.2381    0.0000 C   0  0  0  0  0  0  0  0  0  0  0  0
  -11.9184    2.5267    0.0000 C   0  0  0  0  0  0  0  0  0  0  0  0
   -6.7900    1.5583    0.0000 O   0  0  0  0  0  0  0  0  0  0  0  0
  -10.9803    3.6941    0.0000 C   0  0  0  0  0  0  0  0  0  0  0  0
  -11.2510    1.3707    0.0000 O   0  0  0  0  0  0  0  0  0  0  0  0
   -9.0519   -1.1440    0.0000 H   0  0  0  0  0  0  0  0  0  0  0  0
  -10.5678    4.4086    0.0000 R1  0  0  0  0  0  0  0  0  0  0  0  0
   -9.7428    4.4086    0.0000 R2  0  0  0  0  0  0  0  0  0  0  0  0
   -6.3068   -0.3061    0.0000 O   0  0  0  0  0  0  0  0  0  0  0  0
   -7.1393    4.5152    0.0000 O   0  0  0  0  0  0  0  0  0  0  0  0
   -5.8943   -1.0206    0.0000 C   0  0  0  0  0  0  0  0  0  0  0  0
   -5.7314   -2.5154    0.0000 C   0  0  0  0  0  0  0  0  0  0  0  0
  -11.4381   -0.6011    0.0000 C   0  0  0  0  0  0  0  0  0  0  0  0
   -7.3814   -2.5154    0.0000 C   0  0  0  0  0  0  0  0  0  0  0  0
   -6.9689   -3.2299    0.0000 O   0  0  0  0  0  0  0  0  0  0  0  0
   -6.1439   -3.2299    0.0000 C   0  0  0  0  0  0  0  0  0  0  0  0
   -8.2064   -2.5154    0.0000 C   0  0  0  0  0  0  0  0  0  0  0  0
   -8.6189   -3.2299    0.0000 C   0  0  0  0  0  0  0  0  0  0  0  0
   -8.2064   -3.9443    0.0000 C   0  0  0  0  0  0  0  0  0  0  0  0
   -9.4439   -3.2299    0.0000 C   0  0  0  0  0  0  0  0  0  0  0  0
   -9.8564   -3.9443    0.0000 O   0  0  0  0  0  0  0  0  0  0  0  0
   -9.8564   -2.5154    0.0000 O   0  0  0  0  0  0  0  0  0  0  0  0
   -9.6429   -1.7185    0.0000 C   0  0  0  0  0  0  0  0  0  0  0  0
  -10.5365    0.9582    0.0000 C   0  0  0  0  0  0  0  0  0  0  0  0
   -5.0974   -0.8070    0.0000 O   0  0  0  0  0  0  0  0  0  0  0  0
   -9.6352    1.6933    0.0000 H   0  0  0  0  0  0  0  0  0  0  0  0
  -10.6311    0.7372    0.0000 C   0  0  0  0  0  0  0  0  0  0  0  0
  -10.9017   -1.5862    0.0000 O   0  0  0  0  0  0  0  0  0  0  0  0
   -5.7314   -3.9443    0.0000 O   0  0  0  0  0  0  0  0  0  0  0  0
   -7.2255    2.8698    0.0000 C   0  0  0  0  0  0  0  0  0  0  0  0
   -1.4138    7.4443    0.0000 C   0  0  0  0  0  0  0  0  0  0  0  0
   -1.4138    6.6206    0.0000 C   0  0  0  0  0  0  0  0  0  0  0  0
   -0.7005    6.2088    0.0000 C   0  0  0  0  0  0  0  0  0  0  0  0
    0.0128    6.6206    0.0000 C   0  0  0  0  0  0  0  0  0  0  0  0
    0.0128    7.4443    0.0000 C   0  0  0  0  0  0  0  0  0  0  0  0
   -0.7005    7.8561    0.0000 C   0  0  0  0  0  0  0  0  0  0  0  0
   -2.1971    7.6988    0.0000 C   0  0  0  0  0  0  0  0  0  0  0  0
   -2.6812    7.0325    0.0000 C   0  0  0  0  0  0  0  0  0  0  0  0
   -2.1971    6.3661    0.0000 C   0  0  0  0  0  0  0  0  0  0  0  0
   -3.0162    7.7849    0.0000 C   0  0  0  0  0  0  0  0  0  0  0  0
   -1.4138    8.2693    0.0000 C   0  0  0  0  0  0  0  0  0  0  0  0
   -2.4106    5.5692    0.0000 C   0  0  0  0  0  0  0  0  0  0  0  0
    0.7273    6.2081    0.0000 C   0  0  0  0  0  0  0  0  0  0  0  0
    0.7273    5.3831    0.0000 C   0  0  0  0  0  0  0  0  0  0  0  0
    1.4418    6.6206    0.0000 C   0  0  0  0  0  0  0  0  0  0  0  0
    6.3181    2.3306    0.0000 C   0  0  0  0  0  0  0  0  0  0  0  0
    7.1431    2.3306    0.0000 C   0  0  0  0  0  0  0  0  0  0  0  0
    7.5556    3.0451    0.0000 C   0  0  0  0  0  0  0  0  0  0  0  0
    7.1431    3.7595    0.0000 C   0  0  0  0  0  0  0  0  0  0  0  0
    6.3181    3.7595    0.0000 C   0  0  0  0  0  0  0  0  0  0  0  0
    5.9056    3.0451    0.0000 C   0  0  0  0  0  0  0  0  0  0  0  0
    5.0986    2.8735    0.0000 C   0  0  0  0  0  0  0  0  0  0  0  0
    5.0124    2.0531    0.0000 C   0  0  0  0  0  0  0  0  0  0  0  0
    5.7661    1.7175    0.0000 C   0  0  0  0  0  0  0  0  0  0  0  0
    8.3626    3.2166    0.0000 C   0  0  0  0  0  0  0  0  0  0  0  0
    6.6673    0.8026    0.0000 C   0  0  0  0  0  0  0  0  0  0  0  0
    6.2548    0.0882    0.0000 C   0  0  0  0  0  0  0  0  0  0  0  0
    6.6673   -0.6263    0.0000 C   0  0  0  0  0  0  0  0  0  0  0  0
    7.4923   -0.6263    0.0000 C   0  0  0  0  0  0  0  0  0  0  0  0
    7.9048    0.0882    0.0000 C   0  0  0  0  0  0  0  0  0  0  0  0
    7.4923    0.8026    0.0000 C   0  0  0  0  0  0  0  0  0  0  0  0
    5.4479   -0.0834    0.0000 C   0  0  0  0  0  0  0  0  0  0  0  0
    5.3616   -0.9039    0.0000 C   0  0  0  0  0  0  0  0  0  0  0  0
    6.1153   -1.2394    0.0000 C   0  0  0  0  0  0  0  0  0  0  0  0
    8.7118    0.2597    0.0000 C   0  0  0  0  0  0  0  0  0  0  0  0
    8.7981    1.0802    0.0000 C   0  0  0  0  0  0  0  0  0  0  0  0
    8.0444    1.4157    0.0000 O   0  0  0  0  0  0  0  0  0  0  0  0
   10.1586   -1.8666    0.0000 C   0  0  0  0  0  0  0  0  0  0  0  0
    9.1708   -0.3717    0.0000 C   0  0  0  0  0  0  0  0  0  0  0  0
    4.3842    2.4610    0.0000 C   0  0  0  0  0  0  0  0  0  0  0  0
    9.5125    1.4927    0.0000 O   0  0  0  0  0  0  0  0  0  0  0  0
    5.3222    3.6284    0.0000 C   0  0  0  0  0  0  0  0  0  0  0  0
    5.0516    1.3050    0.0000 R1  0  0  0  0  0  0  0  0  0  0  0  0
    7.2507   -1.2097    0.0000 H   0  0  0  0  0  0  0  0  0  0  0  0
    9.9958   -0.3717    0.0000 O   0  0  0  0  0  0  0  0  0  0  0  0
   10.4083   -1.0862    0.0000 C   0  0  0  0  0  0  0  0  0  0  0  0
   10.5711   -2.5811    0.0000 C   0  0  0  0  0  0  0  0  0  0  0  0
    4.8645   -0.6667    0.0000 C   0  0  0  0  0  0  0  0  0  0  0  0
    8.9211   -2.5811    0.0000 C   0  0  0  0  0  0  0  0  0  0  0  0
    9.3336   -3.2955    0.0000 O   0  0  0  0  0  0  0  0  0  0  0  0
   10.1586   -3.2955    0.0000 C   0  0  0  0  0  0  0  0  0  0  0  0
    8.0961   -2.5811    0.0000 C   0  0  0  0  0  0  0  0  0  0  0  0
    7.6836   -3.2955    0.0000 C   0  0  0  0  0  0  0  0  0  0  0  0
    8.0961   -4.0100    0.0000 C   0  0  0  0  0  0  0  0  0  0  0  0
    6.8586   -3.2955    0.0000 C   0  0  0  0  0  0  0  0  0  0  0  0
    6.4461   -4.0100    0.0000 O   0  0  0  0  0  0  0  0  0  0  0  0
    6.4461   -2.5811    0.0000 O   0  0  0  0  0  0  0  0  0  0  0  0
    6.6597   -1.7842    0.0000 C   0  0  0  0  0  0  0  0  0  0  0  0
    5.7028   -1.9539    0.0000 O   0  0  0  0  0  0  0  0  0  0  0  0
    9.0770    2.8041    0.0000 C   0  0  0  0  0  0  0  0  0  0  0  0
    7.5556    4.4740    0.0000 O   0  0  0  0  0  0  0  0  0  0  0  0
    5.9056    4.4740    0.0000 O   0  0  0  0  0  0  0  0  0  0  0  0
    7.9400    2.1171    0.0000 R2  0  0  0  0  0  0  0  0  0  0  0  0
    5.7661    0.8925    0.0000 C   0  0  0  0  0  0  0  0  0  0  0  0
    6.6673    1.6276    0.0000 H   0  0  0  0  0  0  0  0  0  0  0  0
   11.2052   -0.8727    0.0000 O   0  0  0  0  0  0  0  0  0  0  0  0
    5.6715    0.6715    0.0000 C   0  0  0  0  0  0  0  0  0  0  0  0
   10.5711   -4.0100    0.0000 O   0  0  0  0  0  0  0  0  0  0  0  0
    8.3626    4.0416    0.0000 C   0  0  0  0  0  0  0  0  0  0  0  0
    7.6506    4.4527    0.0000 O   0  0  0  0  0  0  0  0  0  0  0  0
    9.0746    4.4527    0.0000 O   0  0  0  0  0  0  0  0  0  0  0  0
    9.0746    5.2748    0.0000 C   0  0  0  0  0  0  0  0  0  0  0  0
   -8.2038   -6.3203    0.0000 C   0  0  0  0  0  0  0  0  0  0  0  0
   -8.2038   -7.1439    0.0000 C   0  0  0  0  0  0  0  0  0  0  0  0
   -7.4905   -7.5557    0.0000 C   0  0  0  0  0  0  0  0  0  0  0  0
   -6.7772   -7.1439    0.0000 C   0  0  0  0  0  0  0  0  0  0  0  0
   -6.7772   -6.3203    0.0000 C   0  0  0  0  0  0  0  0  0  0  0  0
   -7.4905   -5.9084    0.0000 C   0  0  0  0  0  0  0  0  0  0  0  0
   -8.9871   -6.0657    0.0000 C   0  0  0  0  0  0  0  0  0  0  0  0
   -9.4713   -6.7321    0.0000 C   0  0  0  0  0  0  0  0  0  0  0  0
   -8.9871   -7.3984    0.0000 C   0  0  0  0  0  0  0  0  0  0  0  0
   -5.9939   -7.3984    0.0000 C   0  0  0  0  0  0  0  0  0  0  0  0
   -5.5097   -6.7321    0.0000 C   0  0  0  0  0  0  0  0  0  0  0  0
   -5.9939   -6.0657    0.0000 O   0  0  0  0  0  0  0  0  0  0  0  0
   -9.8063   -5.9796    0.0000 C   0  0  0  0  0  0  0  0  0  0  0  0
   -8.2038   -5.4953    0.0000 C   0  0  0  0  0  0  0  0  0  0  0  0
   -9.2006   -8.1953    0.0000 C   0  0  0  0  0  0  0  0  0  0  0  0
   -7.4905   -5.0834    0.0000 O   0  0  0  0  0  0  0  0  0  0  0  0
   -8.2038   -7.9689    0.0000 H   0  0  0  0  0  0  0  0  0  0  0  0
   -4.6847   -6.7321    0.0000 O   0  0  0  0  0  0  0  0  0  0  0  0
   -5.5814   -8.1129    0.0000 C   0  0  0  0  0  0  0  0  0  0  0  0
   -6.5637   -5.5234    0.0000 H   0  0  0  0  0  0  0  0  0  0  0  0
    0.1837   -5.8648    0.0000 C   0  0  0  0  0  0  0  0  0  0  0  0
    0.1837   -6.6884    0.0000 C   0  0  0  0  0  0  0  0  0  0  0  0
    0.8970   -7.1003    0.0000 C   0  0  0  0  0  0  0  0  0  0  0  0
    1.6103   -6.6884    0.0000 C   0  0  0  0  0  0  0  0  0  0  0  0
    1.6103   -5.8648    0.0000 C   0  0  0  0  0  0  0  0  0  0  0  0
    0.8970   -5.4530    0.0000 C   0  0  0  0  0  0  0  0  0  0  0  0
   -0.5996   -5.6103    0.0000 C   0  0  0  0  0  0  0  0  0  0  0  0
   -1.0837   -6.2766    0.0000 C   0  0  0  0  0  0  0  0  0  0  0  0
   -0.5996   -6.9430    0.0000 C   0  0  0  0  0  0  0  0  0  0  0  0
    2.3937   -6.9430    0.0000 C   0  0  0  0  0  0  0  0  0  0  0  0
    2.8778   -6.2766    0.0000 C   0  0  0  0  0  0  0  0  0  0  0  0
    2.3937   -5.6103    0.0000 O   0  0  0  0  0  0  0  0  0  0  0  0
   -1.4188   -5.5242    0.0000 C   0  0  0  0  0  0  0  0  0  0  0  0
    0.1837   -5.0398    0.0000 C   0  0  0  0  0  0  0  0  0  0  0  0
   -0.8131   -7.7398    0.0000 C   0  0  0  0  0  0  0  0  0  0  0  0
    0.8970   -4.6280    0.0000 O   0  0  0  0  0  0  0  0  0  0  0  0
    0.1837   -7.5134    0.0000 H   0  0  0  0  0  0  0  0  0  0  0  0
    3.7028   -6.2766    0.0000 O   0  0  0  0  0  0  0  0  0  0  0  0
    2.8062   -7.6574    0.0000 C   0  0  0  0  0  0  0  0  0  0  0  0
    1.8238   -5.0679    0.0000 O   0  0  0  0  0  0  0  0  0  0  0  0
    1.4553   -3.6924    0.0000 C   0  0  0  0  0  0  0  0  0  0  0  0
    1.2425   -4.4866    0.0000 C   0  0  0  0  0  0  0  0  0  0  0  0
    8.3993   -6.1269    0.0000 C   0  0  0  0  0  0  0  0  0  0  0  0
    8.3993   -6.9505    0.0000 C   0  0  0  0  0  0  0  0  0  0  0  0
    9.1126   -7.3624    0.0000 C   0  0  0  0  0  0  0  0  0  0  0  0
    9.8259   -6.9505    0.0000 C   0  0  0  0  0  0  0  0  0  0  0  0
    9.8259   -6.1269    0.0000 C   0  0  0  0  0  0  0  0  0  0  0  0
    9.1126   -5.7151    0.0000 C   0  0  0  0  0  0  0  0  0  0  0  0
    7.6160   -5.8724    0.0000 C   0  0  0  0  0  0  0  0  0  0  0  0
    7.1319   -6.5387    0.0000 C   0  0  0  0  0  0  0  0  0  0  0  0
    7.6160   -7.2051    0.0000 C   0  0  0  0  0  0  0  0  0  0  0  0
   10.6093   -7.2051    0.0000 C   0  0  0  0  0  0  0  0  0  0  0  0
   11.0934   -6.5387    0.0000 C   0  0  0  0  0  0  0  0  0  0  0  0
   10.6093   -5.8724    0.0000 O   0  0  0  0  0  0  0  0  0  0  0  0
    6.7969   -5.7863    0.0000 C   0  0  0  0  0  0  0  0  0  0  0  0
    8.3993   -5.3019    0.0000 C   0  0  0  0  0  0  0  0  0  0  0  0
    9.1126   -4.8901    0.0000 O   0  0  0  0  0  0  0  0  0  0  0  0
    8.3993   -7.7755    0.0000 H   0  0  0  0  0  0  0  0  0  0  0  0
   11.9184   -6.5387    0.0000 O   0  0  0  0  0  0  0  0  0  0  0  0
   11.0218   -7.9195    0.0000 C   0  0  0  0  0  0  0  0  0  0  0  0
    7.1679   -8.0557    0.0000 C   0  0  0  0  0  0  0  0  0  0  0  0
   11.8187   -8.1331    0.0000 O   0  0  0  0  0  0  0  0  0  0  0  0
   10.0395   -5.3300    0.0000 O   0  0  0  0  0  0  0  0  0  0  0  0
    9.4581   -4.7487    0.0000 C   0  0  0  0  0  0  0  0  0  0  0  0
    6.3710   -8.2693    0.0000 O   0  0  0  0  0  0  0  0  0  0  0  0
    5.7897   -7.6879    0.0000 C   0  0  0  0  0  0  0  0  0  0  0  0
    6.0025   -6.8938    0.0000 O   0  0  0  0  0  0  0  0  0  0  0  0
    4.9955   -7.9007    0.0000 C   0  0  0  0  0  0  0  0  0  0  0  0
  1  2  2  0      
  2  3  1  0      
  3  4  1  0      
  4  5  1  0      
  5  6  1  0      
  6  1  1  0      
  6  7  1  0      
  7  8  1  0      
  8  9  1  0      
  9  1  1  0      
  3 10  2  0      
 10 11  1  0      
 11 12  1  0      
 12  4  1  0      
 13 14  1  0      
 14 15  1  0      
 15 16  1  0      
 16 17  1  0      
 17 18  1  0      
 18 13  1  0      
  2 18  1  0      
 14 19  1  0      
 19 20  1  0      
 20 21  1  0      
 21 15  1  0      
 17 22  2  0      
 22 23  1  0      
 23 24  1  0      
 18 24  1  1      
 22 26  1  0      
  7 27  1  1      
  8 27  1  1      
 23 28  2  0      
  6 29  1  1      
  9 30  1  1      
 15 31  1  6      
  5 32  1  0      
  4 33  1  0      
 26 34  1  0      
 11 35  2  0      
 34 36  1  0      
 36 25  1  0      
 25 37  1  0      
 19 38  1  1      
 20 38  1  1      
 39 40  1  0      
 40 41  1  0      
 41 37  1  0      
 39 42  1  0      
 42 43  2  0      
 43 44  1  0      
 43 45  1  0      
 45 46  2  0      
 47 45  1  0      
 47 48  1  0      
 48 21  1  0      
  9 49  1  0      
 13 49  1  0      
 36 50  2  0      
 13 51  1  1      
 14 52  1  1      
 21 53  1  1      
 41 54  2  0      
 10 55  1  0      
 56 57  1  0      
 57 58  1  0      
 58 59  1  0      
 59 60  1  0      
 60 61  1  0      
 61 56  1  0      
 56 62  1  0      
 62 63  1  0      
 63 64  1  0      
 64 57  1  0      
 63 65  1  0      
 62 65  1  0      
 56 66  1  0      
 64 67  1  0      
 59 68  1  0      
 68 69  1  0      
 68 70  1  0      
126127  1  0      
124125  2  0      
124126  1  0      
 80124  1  0      
 71 72  4  0      
 72 73  1  0      
 73 74  1  0      
 74 75  1  0      
 75 76  1  0      
 76 71  1  0      
 76 77  1  0      
 77 78  1  0      
 78 79  1  0      
 79 71  4  0      
 73 80  2  0      
 81 82  1  0      
 82 83  1  0      
 83 84  1  0      
 84 85  1  0      
 85 86  1  0      
 86 81  1  0      
 72 86  1  0      
 82 87  1  0      
 87 88  1  0      
 88 89  1  0      
 89 83  1  0      
 85 90  2  0      
 90 91  1  0      
 91 92  1  0      
 86 92  1  1      
 90 94  1  0      
 77 95  1  1      
 78 95  1  1      
 91 96  2  0      
 76 97  1  1      
 79 98  1  1      
 83 99  1  6      
 94100  1  0      
100101  1  0      
101 93  1  0      
 93102  1  0      
 87103  1  1      
 88103  1  1      
104105  1  0      
105106  1  0      
106102  1  0      
104107  1  0      
107108  2  0      
108109  1  0      
108110  1  0      
110111  2  0      
112110  1  0      
112113  1  0      
113 89  1  0      
 89114  1  1      
 80115  1  0      
 74116  2  0      
 75117  1  1      
 72118  1  1      
 79119  1  0      
119 81  1  0      
 81120  1  1      
101121  2  0      
 82122  1  1      
106123  2  0      
128129  1  0      
129130  1  0      
130131  1  0      
131132  1  0      
132133  1  0      
133128  1  0      
128134  1  0      
134135  1  0      
135136  1  0      
136129  1  0      
131137  2  0      
137138  1  0      
138139  1  0      
139132  1  0      
135140  1  1      
134140  1  1      
128141  1  1      
136142  2  0      
133143  1  6      
129144  1  6      
138145  2  0      
137146  1  0      
132147  1  6      
168169  1  0      
167169  1  0      
152167  1  1      
148149  1  0      
149150  1  0      
150151  1  0      
151152  1  0      
152153  1  0      
153148  1  0      
148154  1  0      
154155  1  0      
155156  1  0      
156149  1  0      
151157  2  0      
157158  1  0      
158159  1  0      
159152  1  0      
155160  1  1      
154160  1  1      
148161  1  1      
156162  2  0      
153163  1  6      
149164  1  6      
158165  2  0      
157166  1  0      
190191  1  0      
174190  1  6      
193195  1  0      
193194  2  0      
192193  1  0      
188192  1  0      
170171  1  0      
171172  1  0      
172173  1  0      
173174  1  0      
174175  1  0      
175170  1  0      
170176  1  0      
176177  1  0      
177178  1  0      
178171  1  0      
173179  2  0      
179180  1  0      
180181  1  0      
181174  1  0      
177182  1  1      
176182  1  1      
170183  1  1      
175184  1  6      
171185  1  6      
180186  2  0      
179187  1  0      
187189  1  0      
178188  1  6      
M  STY  1   1 SUP
M  SLB  1   1   1
M  SAL   1  4 124 125 126 127
M  SBL   1  1  85
M  SMT   1 COOCH3
M  SBV   1  85    0.0000   -0.8250
M  STY  1   2 SUP
M  SLB  1   2   2
M  SAL   2  3 167 168 169
M  SBL   2  1 172
M  SMT   2 OEt
M  SBV   2 172   -0.2135   -0.7969
M  STY  1   3 SUP
M  SLB  1   3   3
M  SAL   3  2 190 191
M  SBL   3  1 196
M  SMT   3 OMe
M  SBV   3 196   -0.2135   -0.7969
M  STY  1   4 SUP
M  SLB  1   4   4
M  SAL   4  4 192 193 194 195
M  SBL   4  1 200
M  SMT   4 AcO
M  SBV   4 200    0.7969    0.2135
M  STY  1   5 DAT
M  SLB  1   5   5
M  SDT   5 Text                                                  
M  SDD   5    -3.9534    2.8686    DA    ALL  1       5
M  SCD   5 R1              R2

105     b-OH         a-OH

106     =O            
M  SED   5  a-OH

109   b-OH          b-OH

110     b-OH          b-OCH3
M  STY  1   6 DAT
M  SLB  1   6   6
M  SDT   6 Text                                                  
M  SDD   6    -2.8128    4.8800    DA    ALL  1       5
M  SED   6 lidenane skeleton
M  STY  1   7 DAT
M  SLB  1   7   7
M  SDT   7 Text                                                  
M  SDD   7    13.2961   -0.0361    DA    ALL  1       5
M  SCD   7 R1         R2        D          

107       -OH         -        5,6

M  SED   7                         
108        -          -H        4,5
M  STY  1   8 DAT
M  SLB  1   8   8
M  SDT   8 Text                                                  
M  SDD   8    -7.6606   -9.0300    DA    ALL  1       5
M  SED   8 111
M  STY  1   9 DAT
M  SLB  1   9   9
M  SDT   9 Text                                                  
M  SDD   9     0.5077   -8.9526    DA    ALL  1       5
M  SED   9 112
M  STY  1  10 DAT
M  SLB  1  10  10
M  SDT  10 Text                                                  
M  SDD  10     8.8566   -9.1460    DA    ALL  1       5
M  SED  10 113
M  END
