# Supplementary material for: Antibacterial and Antifungal Sesquiterpenoids: Chemistry, Resource, and Activity
Source: Biomolecules. 2022 Sep 9;12(9):1271. doi: 10.3390/biom12091271 (PMC9496053; doi:10.3390/biom12091271)
Supplement: Supplementary file 1 [file biomolecules-12-01271-s001.zip › biomolecules-1887774-The Mol. files of sesquiterpenoids with antibacterial and antifungal activity/Figure 9. Structures of germacrane-type sesquiterpenoids 114¿C121..mol]

figure9.mol
  ChemDraw08262211472D

184198  0  0  1  0  0  0  0  0999 V2000
   -4.0425    6.4087    0.0000 C   0  0  0  0  0  0  0  0  0  0  0  0
   -3.5784    6.3507    0.0000 C   0  0  0  0  0  0  0  0  0  0  0  0
   -3.5590    5.6867    0.0000 C   0  0  0  0  0  0  0  0  0  0  0  0
   -4.1843    5.4676    0.0000 C   0  0  0  0  0  0  0  0  0  0  0  0
   -3.9201    3.1149    0.0000 C   0  0  0  0  0  0  0  0  0  0  0  0
   -4.7064    2.8958    0.0000 C   0  0  0  0  0  0  0  0  0  0  0  0
   -3.1337    2.9151    0.0000 C   0  0  0  0  0  0  0  0  0  0  0  0
   -5.3896    2.4897    0.0000 C   0  0  0  0  0  0  0  0  0  0  0  0
   -2.5535    2.3286    0.0000 C   0  0  0  0  0  0  0  0  0  0  0  0
   -5.3896    1.5873    0.0000 C   0  0  0  0  0  0  0  0  0  0  0  0
   -3.9974    1.5100    0.0000 C   0  0  0  0  0  0  0  0  0  0  0  0
   -2.5535    1.5100    0.0000 C   0  0  0  0  0  0  0  0  0  0  0  0
   -4.7064    1.1684    0.0000 C   0  0  0  0  0  0  0  0  0  0  0  0
   -3.2561    1.1233    0.0000 C   0  0  0  0  0  0  0  0  0  0  0  0
   -1.9476    1.0073    0.0000 C   0  0  0  0  0  0  0  0  0  0  0  0
   -2.2700    0.2596    0.0000 C   0  0  0  0  0  0  0  0  0  0  0  0
   -2.8565    4.5652    0.0000 C   0  0  0  0  0  0  0  0  0  0  0  0
   -2.6953    6.7438    0.0000 O   0  0  0  0  0  0  0  0  0  0  0  0
   -2.5319    5.4257    0.0000 O   0  0  0  0  0  0  0  0  0  0  0  0
   -2.1733    3.9464    0.0000 O   0  0  0  0  0  0  0  0  0  0  0  0
   -4.0812    0.7043    0.0000 O   0  0  0  0  0  0  0  0  0  0  0  0
   -3.1337    0.2789    0.0000 O   0  0  0  0  0  0  0  0  0  0  0  0
   -1.9090   -0.4752    0.0000 O   0  0  0  0  0  0  0  0  0  0  0  0
   -4.7677    6.0510    0.0000 O   0  0  0  0  0  0  0  0  0  0  0  0
   -4.8394    6.6222    0.0000 O   0  0  0  0  0  0  0  0  0  0  0  0
   -3.7065    3.9118    0.0000 C   0  0  0  0  0  0  0  0  0  0  0  0
   -5.1189    0.4539    0.0000 C   0  0  0  0  0  0  0  0  0  0  0  0
   -3.3874    5.2541    0.0000 C   0  0  0  0  0  0  0  0  0  0  0  0
   -3.3874    4.4291    0.0000 O   0  0  0  0  0  0  0  0  0  0  0  0
   -1.1454    1.1998    0.0000 C   0  0  0  0  0  0  0  0  0  0  0  0
    1.7384    6.7974    0.0000 C   0  0  0  0  0  0  0  0  0  0  0  0
    3.1768    6.7974    0.0000 C   0  0  0  0  0  0  0  0  0  0  0  0
    1.0125    6.3817    0.0000 C   0  0  0  0  0  0  0  0  0  0  0  0
    2.4642    6.3817    0.0000 C   0  0  0  0  0  0  0  0  0  0  0  0
    3.8828    6.3817    0.0000 C   0  0  0  0  0  0  0  0  0  0  0  0
    2.8601    5.6757    0.0000 C   0  0  0  0  0  0  0  0  0  0  0  0
    1.0323    5.5569    0.0000 C   0  0  0  0  0  0  0  0  0  0  0  0
    2.4312    5.5569    0.0000 C   0  0  0  0  0  0  0  0  0  0  0  0
    3.8828    5.5569    0.0000 C   0  0  0  0  0  0  0  0  0  0  0  0
    3.1768    5.1610    0.0000 C   0  0  0  0  0  0  0  0  0  0  0  0
    1.7384    5.1610    0.0000 C   0  0  0  0  0  0  0  0  0  0  0  0
    4.4700    5.0224    0.0000 C   0  0  0  0  0  0  0  0  0  0  0  0
    4.1401    4.2768    0.0000 C   0  0  0  0  0  0  0  0  0  0  0  0
    2.3388    4.4813    0.0000 O   0  0  0  0  0  0  0  0  0  0  0  0
    3.3021    4.3758    0.0000 O   0  0  0  0  0  0  0  0  0  0  0  0
    4.5295    3.5708    0.0000 O   0  0  0  0  0  0  0  0  0  0  0  0
    1.1550    4.5777    0.0000 C   0  0  0  0  0  0  0  0  0  0  0  0
    5.2773    5.1927    0.0000 C   0  0  0  0  0  0  0  0  0  0  0  0
    1.5458    1.5270    0.0000 C   0  0  0  0  0  0  0  0  0  0  0  0
    3.0012    1.5270    0.0000 C   0  0  0  0  0  0  0  0  0  0  0  0
    3.7102    1.1103    0.0000 C   0  0  0  0  0  0  0  0  0  0  0  0
    0.7807    1.1103    0.0000 C   0  0  0  0  0  0  0  0  0  0  0  0
    2.2921    1.1290    0.0000 C   0  0  0  0  0  0  0  0  0  0  0  0
    3.0447    0.8553    0.0000 C   0  0  0  0  0  0  0  0  0  0  0  0
    0.7994    0.2644    0.0000 C   0  0  0  0  0  0  0  0  0  0  0  0
    3.7102    0.2644    0.0000 C   0  0  0  0  0  0  0  0  0  0  0  0
    2.8270    0.2458    0.0000 C   0  0  0  0  0  0  0  0  0  0  0  0
    1.5271   -0.1709    0.0000 C   0  0  0  0  0  0  0  0  0  0  0  0
    2.2734   -0.1461    0.0000 C   0  0  0  0  0  0  0  0  0  0  0  0
    3.9466   -0.5254    0.0000 C   0  0  0  0  0  0  0  0  0  0  0  0
    1.1166   -0.8800    0.0000 C   0  0  0  0  0  0  0  0  0  0  0  0
    3.3371   -0.9982    0.0000 C   0  0  0  0  0  0  0  0  0  0  0  0
    1.4898    2.4227    0.0000 H   0  0  0  0  0  0  0  0  0  0  0  0
    2.2175    2.0060    0.0000 O   0  0  0  0  0  0  0  0  0  0  0  0
    4.3944    1.5706    0.0000 O   0  0  0  0  0  0  0  0  0  0  0  0
    2.0682    0.7247    0.0000 H   0  0  0  0  0  0  0  0  0  0  0  0
    4.4131    0.7247    0.0000 H   0  0  0  0  0  0  0  0  0  0  0  0
    2.5720   -0.5254    0.0000 O   0  0  0  0  0  0  0  0  0  0  0  0
    5.1089    1.1581    0.0000 C   0  0  0  0  0  0  0  0  0  0  0  0
    5.8234    1.5706    0.0000 C   0  0  0  0  0  0  0  0  0  0  0  0
    5.1089    0.3331    0.0000 O   0  0  0  0  0  0  0  0  0  0  0  0
    3.3809   -1.8220    0.0000 O   0  0  0  0  0  0  0  0  0  0  0  0
    4.7322   -0.7773    0.0000 C   0  0  0  0  0  0  0  0  0  0  0  0
    8.2283    6.2050    0.0000 C   0  0  0  0  0  0  0  0  0  0  0  0
    9.6609    6.2050    0.0000 C   0  0  0  0  0  0  0  0  0  0  0  0
    7.4996    5.8036    0.0000 C   0  0  0  0  0  0  0  0  0  0  0  0
    8.9322    5.8036    0.0000 C   0  0  0  0  0  0  0  0  0  0  0  0
   10.3711    5.8036    0.0000 C   0  0  0  0  0  0  0  0  0  0  0  0
    9.7165    5.5566    0.0000 C   0  0  0  0  0  0  0  0  0  0  0  0
    7.4996    4.9638    0.0000 C   0  0  0  0  0  0  0  0  0  0  0  0
   10.3463    4.9638    0.0000 C   0  0  0  0  0  0  0  0  0  0  0  0
    9.4880    4.9453    0.0000 C   0  0  0  0  0  0  0  0  0  0  0  0
    8.2098    4.5439    0.0000 C   0  0  0  0  0  0  0  0  0  0  0  0
    8.9508    4.5439    0.0000 C   0  0  0  0  0  0  0  0  0  0  0  0
   10.5810    4.1981    0.0000 C   0  0  0  0  0  0  0  0  0  0  0  0
   11.3405    3.9140    0.0000 C   0  0  0  0  0  0  0  0  0  0  0  0
    7.8084    3.8337    0.0000 C   0  0  0  0  0  0  0  0  0  0  0  0
    9.9882    3.7411    0.0000 C   0  0  0  0  0  0  0  0  0  0  0  0
    8.1789    7.0757    0.0000 H   0  0  0  0  0  0  0  0  0  0  0  0
    8.8890    6.6557    0.0000 O   0  0  0  0  0  0  0  0  0  0  0  0
   11.2541    6.2359    0.0000 O   0  0  0  0  0  0  0  0  0  0  0  0
    8.7347    5.4145    0.0000 H   0  0  0  0  0  0  0  0  0  0  0  0
   11.0442    5.4145    0.0000 H   0  0  0  0  0  0  0  0  0  0  0  0
    9.2287    4.1981    0.0000 O   0  0  0  0  0  0  0  0  0  0  0  0
   10.0067    2.9507    0.0000 O   0  0  0  0  0  0  0  0  0  0  0  0
    8.6699    1.2036    0.0000 C   0  0  0  0  0  0  0  0  0  0  0  0
   10.1303    1.2036    0.0000 C   0  0  0  0  0  0  0  0  0  0  0  0
    7.9543    0.7930    0.0000 C   0  0  0  0  0  0  0  0  0  0  0  0
    9.3913    0.7754    0.0000 C   0  0  0  0  0  0  0  0  0  0  0  0
   10.8459    0.7754    0.0000 C   0  0  0  0  0  0  0  0  0  0  0  0
    9.3913   -0.0281    0.0000 C   0  0  0  0  0  0  0  0  0  0  0  0
    7.9543   -0.0633    0.0000 C   0  0  0  0  0  0  0  0  0  0  0  0
   10.8459   -0.0633    0.0000 C   0  0  0  0  0  0  0  0  0  0  0  0
    8.6699   -0.4739    0.0000 C   0  0  0  0  0  0  0  0  0  0  0  0
   10.1303   -0.4739    0.0000 C   0  0  0  0  0  0  0  0  0  0  0  0
   12.2417   -0.4328    0.0000 C   0  0  0  0  0  0  0  0  0  0  0  0
   11.4441   -0.6205    0.0000 C   0  0  0  0  0  0  0  0  0  0  0  0
    8.6934   -1.2950    0.0000 C   0  0  0  0  0  0  0  0  0  0  0  0
   11.1332   -1.3771    0.0000 C   0  0  0  0  0  0  0  0  0  0  0  0
   10.1890    2.0364    0.0000 O   0  0  0  0  0  0  0  0  0  0  0  0
   10.2535   -1.2774    0.0000 O   0  0  0  0  0  0  0  0  0  0  0  0
   11.4910   -2.0867    0.0000 O   0  0  0  0  0  0  0  0  0  0  0  0
    9.8038    0.0610    0.0000 C   0  0  0  0  0  0  0  0  0  0  0  0
   -4.6725   -3.8215    0.0000 C   0  0  0  0  0  0  0  0  0  0  0  0
   -3.2392   -3.8215    0.0000 C   0  0  0  0  0  0  0  0  0  0  0  0
   -5.4168   -4.2460    0.0000 C   0  0  0  0  0  0  0  0  0  0  0  0
   -3.9466   -4.2460    0.0000 C   0  0  0  0  0  0  0  0  0  0  0  0
   -2.5317   -4.2460    0.0000 C   0  0  0  0  0  0  0  0  0  0  0  0
   -3.6267   -4.8303    0.0000 C   0  0  0  0  0  0  0  0  0  0  0  0
   -5.3983   -5.0702    0.0000 C   0  0  0  0  0  0  0  0  0  0  0  0
   -3.9651   -5.0702    0.0000 C   0  0  0  0  0  0  0  0  0  0  0  0
   -2.5317   -5.0702    0.0000 C   0  0  0  0  0  0  0  0  0  0  0  0
   -4.6725   -5.4947    0.0000 C   0  0  0  0  0  0  0  0  0  0  0  0
   -3.2392   -5.4763    0.0000 C   0  0  0  0  0  0  0  0  0  0  0  0
   -1.9289   -5.6362    0.0000 C   0  0  0  0  0  0  0  0  0  0  0  0
   -4.6725   -6.3190    0.0000 C   0  0  0  0  0  0  0  0  0  0  0  0
   -2.2303   -6.3621    0.0000 C   0  0  0  0  0  0  0  0  0  0  0  0
   -3.2207   -2.9664    0.0000 O   0  0  0  0  0  0  0  0  0  0  0  0
   -4.0143   -3.4094    0.0000 O   0  0  0  0  0  0  0  0  0  0  0  0
   -3.1100   -6.2698    0.0000 O   0  0  0  0  0  0  0  0  0  0  0  0
   -1.8797   -7.0757    0.0000 O   0  0  0  0  0  0  0  0  0  0  0  0
   -1.1223   -5.4628    0.0000 C   0  0  0  0  0  0  0  0  0  0  0  0
    2.1673   -3.8313    0.0000 C   0  0  0  0  0  0  0  0  0  0  0  0
    3.6215   -3.8313    0.0000 C   0  0  0  0  0  0  0  0  0  0  0  0
    1.4371   -4.2153    0.0000 C   0  0  0  0  0  0  0  0  0  0  0  0
    2.8976   -4.2342    0.0000 C   0  0  0  0  0  0  0  0  0  0  0  0
    4.3329   -4.2342    0.0000 C   0  0  0  0  0  0  0  0  0  0  0  0
    2.8976   -5.0400    0.0000 C   0  0  0  0  0  0  0  0  0  0  0  0
    4.3329   -5.0400    0.0000 C   0  0  0  0  0  0  0  0  0  0  0  0
    1.4623   -5.0651    0.0000 C   0  0  0  0  0  0  0  0  0  0  0  0
    2.1673   -5.4491    0.0000 C   0  0  0  0  0  0  0  0  0  0  0  0
    3.6215   -5.4491    0.0000 C   0  0  0  0  0  0  0  0  0  0  0  0
    5.7870   -5.4239    0.0000 C   0  0  0  0  0  0  0  0  0  0  0  0
    4.9372   -5.5877    0.0000 C   0  0  0  0  0  0  0  0  0  0  0  0
    4.6539   -6.2738    0.0000 C   0  0  0  0  0  0  0  0  0  0  0  0
    2.8724   -3.2647    0.0000 C   0  0  0  0  0  0  0  0  0  0  0  0
    0.6942   -3.7998    0.0000 O   0  0  0  0  0  0  0  0  0  0  0  0
    3.7474   -6.2235    0.0000 O   0  0  0  0  0  0  0  0  0  0  0  0
    5.0001   -7.0104    0.0000 O   0  0  0  0  0  0  0  0  0  0  0  0
    2.1722   -6.2741    0.0000 C   0  0  0  0  0  0  0  0  0  0  0  0
    8.7030   -3.7442    0.0000 C   0  0  0  0  0  0  0  0  0  0  0  0
   10.1454   -3.7442    0.0000 C   0  0  0  0  0  0  0  0  0  0  0  0
   10.8568   -4.1620    0.0000 C   0  0  0  0  0  0  0  0  0  0  0  0
    8.0113   -4.1815    0.0000 C   0  0  0  0  0  0  0  0  0  0  0  0
    9.4341   -4.1815    0.0000 C   0  0  0  0  0  0  0  0  0  0  0  0
    8.0113   -4.9907    0.0000 C   0  0  0  0  0  0  0  0  0  0  0  0
    9.4341   -4.9712    0.0000 C   0  0  0  0  0  0  0  0  0  0  0  0
   10.8372   -4.9712    0.0000 C   0  0  0  0  0  0  0  0  0  0  0  0
    8.7226   -5.3889    0.0000 C   0  0  0  0  0  0  0  0  0  0  0  0
   10.1650   -5.4085    0.0000 C   0  0  0  0  0  0  0  0  0  0  0  0
   11.4442   -5.5455    0.0000 C   0  0  0  0  0  0  0  0  0  0  0  0
   11.1309   -6.2764    0.0000 C   0  0  0  0  0  0  0  0  0  0  0  0
   11.7444   -3.7573    0.0000 O   0  0  0  0  0  0  0  0  0  0  0  0
   10.2824   -6.1981    0.0000 O   0  0  0  0  0  0  0  0  0  0  0  0
   11.5094   -7.0075    0.0000 O   0  0  0  0  0  0  0  0  0  0  0  0
    9.4341   -3.3565    0.0000 C   0  0  0  0  0  0  0  0  0  0  0  0
    8.7311   -6.2138    0.0000 C   0  0  0  0  0  0  0  0  0  0  0  0
   12.2521   -5.3783    0.0000 C   0  0  0  0  0  0  0  0  0  0  0  0
    7.2996   -5.4080    0.0000 O   0  0  0  0  0  0  0  0  0  0  0  0
  -11.5219    0.6577    0.0000 C   0  0  0  0  0  0  0  0  0  0  0  0
  -10.0677    0.6577    0.0000 C   0  0  0  0  0  0  0  0  0  0  0  0
  -12.2521    0.2738    0.0000 C   0  0  0  0  0  0  0  0  0  0  0  0
  -10.7916    0.2549    0.0000 C   0  0  0  0  0  0  0  0  0  0  0  0
   -9.3563    0.2549    0.0000 C   0  0  0  0  0  0  0  0  0  0  0  0
  -10.7916   -0.5509    0.0000 C   0  0  0  0  0  0  0  0  0  0  0  0
   -9.3563   -0.5509    0.0000 C   0  0  0  0  0  0  0  0  0  0  0  0
  -12.2269   -0.5761    0.0000 C   0  0  0  0  0  0  0  0  0  0  0  0
  -11.5219   -0.9601    0.0000 C   0  0  0  0  0  0  0  0  0  0  0  0
  -10.0677   -0.9601    0.0000 C   0  0  0  0  0  0  0  0  0  0  0  0
  -11.5219    1.4827    0.0000 C   0  0  0  0  0  0  0  0  0  0  0  0
  -11.5219   -1.7851    0.0000 C   0  0  0  0  0  0  0  0  0  0  0  0
  -12.2363   -2.1976    0.0000 C   0  0  0  0  0  0  0  0  0  0  0  0
  -10.8074   -2.1976    0.0000 C   0  0  0  0  0  0  0  0  0  0  0  0
   -8.6422   -0.9640    0.0000 C   0  0  0  0  0  0  0  0  0  0  0  0
  1  3  1  0      
  1  4  1  1      
  2  3  1  0      
  2 18  1  0      
  3 19  1  0      
  5  6  2  0      
  5  7  1  0      
  6  8  1  0      
  7  9  1  0      
  7 20  1  1      
  8 10  1  0      
  9 12  1  0      
 10 13  1  0      
 11 13  1  0      
 11 14  1  0      
 11 21  1  1      
 12 14  1  0      
 14 22  1  6      
 15 16  1  0      
 16 22  1  0      
 16 23  2  0      
 17 19  1  0      
 17 20  1  0      
  4 24  1  0      
  1 25  1  0      
 13 21  1  6      
  5 26  1  0      
 13 27  1  0      
 12 15  1  1      
  4 28  1  1      
 17 28  1  1      
 28 29  1  0      
 15 30  1  6      
 31 33  1  0      
 31 34  2  0      
 32 34  1  0      
 32 35  1  0      
 33 37  1  0      
 34 36  1  0      
 35 39  1  0      
 37 41  1  0      
 38 40  1  0      
 38 41  1  0      
 38 44  1  1      
 39 40  1  0      
 39 42  1  1      
 40 45  1  6      
 41 44  1  6      
 42 43  1  0      
 43 45  1  0      
 43 46  2  0      
 41 47  1  1      
 42 48  2  0      
 49 52  1  0      
 49 53  1  0      
 49 63  1  6      
 49 64  1  0      
 50 51  1  0      
 50 53  1  0      
 51 56  1  0      
 51 65  1  1      
 52 55  2  0      
 53 54  1  1      
 53 64  1  0      
 55 58  1  0      
 56 57  1  0      
 56 60  1  0      
 56 67  1  6      
 57 59  1  0      
 57 66  1  1      
 57 68  1  0      
 58 59  2  0      
 58 61  1  0      
 60 62  1  0      
 62 68  1  0      
 65 69  1  0      
 69 70  1  0      
 69 71  2  0      
 62 72  2  0      
 60 73  2  0      
 74 76  1  0      
 74 77  1  0      
 74 89  1  6      
 74 90  1  0      
 75 77  1  0      
 75 78  1  0      
 76 80  2  0      
 77 79  1  1      
 77 90  1  0      
 78 81  1  0      
 78 91  1  1      
 80 83  1  0      
 81 82  1  0      
 81 85  1  0      
 81 93  1  6      
 82 84  1  0      
 82 92  1  1      
 82 94  1  0      
 83 84  2  0      
 83 87  1  0      
 85 86  2  0      
 85 88  1  0      
 88 94  1  0      
 88 95  2  0      
 96 98  1  0      
 96 99  2  0      
 97 99  1  0      
 97100  1  0      
 97110  1  1      
 98102  1  0      
100103  1  0      
101104  2  0      
101105  1  0      
102104  1  0      
103105  1  0      
103107  1  1      
104108  1  0      
105111  1  6      
106107  2  0      
107109  1  0      
109111  1  0      
109112  2  0      
 99113  1  0      
114116  1  0      
114117  1  0      
114129  1  0      
115117  1  0      
115118  1  0      
115128  1  1      
116120  1  0      
117119  1  0      
117129  1  6      
118122  1  0      
120123  1  0      
121123  2  0      
121124  1  0      
122124  1  0      
123126  1  0      
125127  1  0      
127130  1  0      
127131  2  0      
125132  2  0      
122125  1  1      
124130  1  6      
133135  1  0      
133136  1  0      
134136  1  0      
134137  1  0      
135140  1  0      
135147  2  0      
136146  1  6      
137139  1  0      
138141  1  0      
138142  1  0      
139142  1  0      
139144  1  1      
140141  1  0      
142148  1  6      
143144  2  0      
144145  1  0      
145148  1  0      
145149  2  0      
141150  1  1      
151154  1  0      
151155  1  0      
152153  1  0      
152155  2  0      
153158  1  0      
153163  1  1      
154156  1  0      
156159  1  0      
157159  1  0      
157160  1  0      
158160  1  0      
160164  1  1      
161162  1  0      
162164  1  0      
162165  2  0      
155166  1  0      
159167  2  0      
161168  1  1      
156169  1  6      
158161  1  6      
170172  1  0      
170173  1  0      
171173  1  0      
171174  1  0      
172177  1  0      
174176  1  0      
175178  1  0      
175179  1  0      
176179  1  0      
177178  1  0      
170180  1  0      
178181  1  0      
181182  1  0      
181183  1  0      
176184  1  0      
M  STY  1   1 DAT
M  SLB  1   1   1
M  SDT   1 Text                                                  
M  SDD   1    -3.9718   -1.0107    DA    ALL  1       5
M  SED   1 114
M  STY  1   2 DAT
M  SLB  1   2   2
M  SDT   2 Text                                                  
M  SDD   2     2.3550    3.0207    DA    ALL  1       5
M  SED   2 115
M  STY  1   3 DAT
M  SLB  1   3   3
M  SDT   3 Text                                                  
M  SDD   3    -4.1853   -7.5582    DA    ALL  1       5
M  SED   3 119
M  STY  1   4 DAT
M  SLB  1   4   4
M  SDT   4 Text                                                  
M  SDD   4     8.6012    2.6504    DA    ALL  1       5
M  SED   4 117
M  STY  1   5 DAT
M  SLB  1   5   5
M  SDT   5 Text                                                  
M  SDD   5     8.7745   -2.1076    DA    ALL  1       5
M  SED   5 118
M  STY  1   6 DAT
M  SLB  1   6   6
M  SDT   6 Text                                                  
M  SDD   6     9.0252   -7.5632    DA    ALL  1       5
M  SED   6 121
M  STY  1   7 DAT
M  SLB  1   7   7
M  SDT   7 Text                                                  
M  SDD   7     1.7841   -2.2734    DA    ALL  1       5
M  SED   7 116
M  STY  1   8 DAT
M  SLB  1   8   8
M  SDT   8 Text                                                  
M  SDD   8   -13.7792   -2.9222    DA    ALL  1       5
M  SED   8 germacrane skeleton
M  STY  1   9 DAT
M  SLB  1   9   9
M  SDT   9 Text                                                  
M  SDD   9     2.5179   -7.4778    DA    ALL  1       5
M  SED   9 120
M  END
